# Supplementary material for: Transformed MDCK cells secrete elevated MMP1 that generates LAMA5 fragments promoting endothelial cell angiogenesis
Source: Sci Rep. 2016 Jun 21;6:28321. doi: 10.1038/srep28321 (PMC4914959; doi:10.1038/srep28321)
Supplement: Supplementary Dataset [file srep28321-s2.xls]

## Sheet: S1
Supplemental Table S1. Peptides identified in MDCK, 21D1 and 21D1-MMP1 secretome														Experimenta						Intensityb
Sequence	Length	Missed cleavages	Mass	Proteins	Leading razor protein	Acc no	Start position	End position	Unique (Groups)	Unique (Proteins)	Charges	PEP	Score	MDCK A	MDCK B	21D1 A	21D1 B	21D1-MMP1 A	21D1-MMP1 B	MDCK A	MDCK B	21D1 A	21D1 B	21D1-MMP1 A	21D1-MMP1 B	Reverse	Potential contaminant	id	Protein group IDs	Mod. peptide IDs	Evidence IDs	MS/MS IDs	Best MS/MS	Oxidation (M) site IDs
AAAAGAPGGSALVAARPR	18	1	1562.86	tr|E2RPL0|E2RPL0_CANFA	tr|E2RPL0|E2RPL0_CANFA	E2RPL0	207	224	yes	yes	2	8.1704e-05	91.789			1	1			0	0	965170	2297800	0	0			6	1638	6	23;24	28;29	28
AAAASAAEAGIATAGAEDSDDALLK	25	0	2259.09	tr|F1PRW0|F1PRW0_CANFA	tr|F1PRW0|F1PRW0_CANFA	F1PRW0	238	262	yes	yes	2;3	9.1164e-20	112.37	2					1	5006500	0	0	0	0	0			8	2526	8	30;31;32;33;34;35;36;37;38;39	40;41;42;43;44;45;46;47;48;49;50;51;52;53	53
AAAASSVLASAEQPGR	16	0	1484.76	tr|J9NWE6|J9NWE6_CANFA	tr|J9NWE6|J9NWE6_CANFA	J9NWE6	19	34	yes	yes	2	0.0024479	67.102			1	1			0	0	532750	2067900	0	0			9	3148	9	40;41	54;55	55
AAADGDDSLYPIAVLIDELR	20	0	2116.07	tr|F1PX75|F1PX75_CANFA	tr|F1PX75|F1PX75_CANFA	F1PX75	2	21	yes	yes	3	2.3761e-21	131.18		1	1		1	1	0	336770	351570	0	0	510930			12	2703	12	58;59;60;61;62;63;64;65;66	76;77;78;79;80;81;82;83;84;85;86;87;88;89	78
AAAEAALGALVSGLYDVQAFK	21	0	2064.09	tr|E2RRY7|E2RRY7_CANFA	tr|E2RRY7|E2RRY7_CANFA	E2RRY7	2	22	yes	yes	2;3	2.4065e-60	188.19	1	2	2	2	2	1	1123300	2779000	5608200	4427400	3362600	1642200			15	1746	15	71;72;73;74;75;76;77;78;79;80;81;82;83;84;85;86;87;88	97;98;99;100;101;102;103;104;105;106;107;108;109;110;111;112;113;114;115;116;117;118;119;120;121;122;123;124;125;126;127;128;129;130;131;132;133	99
AAAFEDQENETVVVK	15	0	1648.79	tr|F1PSC2|F1PSC2_CANFA;tr|J9P5V6|J9P5V6_CANFA	tr|F1PSC2|F1PSC2_CANFA	F1PSC2	2477	2491	yes	no	2	1.4684e-06	126.07	1						91741	0	0	0	0	0			17	2543	17	92;93;94;95	138;139;140;141	139
AAAFLGDIALDEEDLTAFQVQQVADLR	27	0	2918.47	tr|E2RJJ6|E2RJJ6_CANFA	tr|E2RJJ6|E2RJJ6_CANFA	E2RJJ6	51	77	yes	yes	3	1.7618e-05	64.845		1					0	2440100	0	0	0	0			19	1396	19	97	143;144	143
AAAFLLR	7	0	760.46	tr|G1K299|G1K299_CANFA;sp|O18835|BGLR_CANFA	tr|G1K299|G1K299_CANFA	G1K299	616	622	yes	no	2	0.059388	61.997					1		0	0	0	0	0	7979100			20	174	20	98	145	145
AAAGGDLSLHPPYFNLAEGAR	21	0	2126.05	tr|F1PP89|F1PP89_CANFA	tr|F1PP89|F1PP89_CANFA	F1PP89	37	57	yes	yes	3	0.00068772	60.764					1		0	0	0	0	0	7008500			23	2432	23	107	155	155
AAAGIQPPGYLIHESACWSDTLQR	24	0	2640.28	tr|E2RKM9|E2RKM9_CANFA	tr|E2RKM9|E2RKM9_CANFA	E2RKM9	257	280	yes	yes	3	0.0033609	41.292		1			1		0	5727100	0	0	13570000	23958000			24	1440	24	108;109;110	156;157;158;159;160	159
AAAPAPEEEMDECEQALAAEPK	22	0	2356.02	tr|E2R574|E2R574_CANFA;tr|J9PAV3|J9PAV3_CANFA;tr|J9NZS4|J9NZS4_CANFA	tr|E2R574|E2R574_CANFA	E2R574	254	275	yes	no	2	1.3717e-06	88.09	1		1	1			3153700	0	1844600	1094300	0	0			30	848	30	134;135;136	209;210;211	211
AAAPQTQHVSPMR	13	0	1392.69	tr|E2R9U8|E2R9U8_CANFA	tr|E2R9U8|E2R9U8_CANFA	E2R9U8	479	491	yes	yes	2	0.030853	54.094	1						321320	0	0	0	0	0			31	1014	31	137	212	212
AAAQCYIDLIIK	12	0	1377.73	tr|E2R9A2|E2R9A2_CANFA	tr|E2R9A2|E2R9A2_CANFA	E2R9A2	280	291	yes	yes	2	0.0018587	84.734		1				1	0	2030100	0	0	0	0			32	987	32	138;139;140;141	213;214;215;216	215
AAAQLLQSQAQQSGAQQTK	19	0	1956	tr|E2QTP2|E2QTP2_CANFA	tr|E2QTP2|E2QTP2_CANFA	E2QTP2	343	361	yes	yes	2	4.2113e-11	110.33	1						391890	0	0	0	0	0			34	421	34	152	227	227
AAATFTQEDVNLGLIR	16	0	1717.9	tr|F1P9U6|F1P9U6_CANFA;tr|J9NZY1|J9NZY1_CANFA;tr|J9P6T8|J9P6T8_CANFA	tr|F1P9U6|F1P9U6_CANFA	F1P9U6	2463	2478	yes	no	2	9.9906e-10	130.47					1		0	0	0	0	3415600	11435000			35	1962	35	153;154	228;229;230	228
AAAVFSGFDGAIQLVSLK	18	0	1792.97	tr|F1Q2Z6|F1Q2Z6_CANFA	tr|F1Q2Z6|F1Q2Z6_CANFA	F1Q2Z6	1778	1795	yes	yes	2;3	5.3737e-110	221.47	2	3	2	2	7	2	93271000	249840000	9477800	8241900	141420000	94513000			37	2852	37	161;162;163;164;165;166;167;168;169;170;171;172;173;174;175;176;177;178;179;180;181;182;183;184;185;186;187;188;189;190;191;192;193;194;195	238;239;240;241;242;243;244;245;246;247;248;249;250;251;252;253;254;255;256;257;258;259;260;261;262;263;264;265;266;267;268;269;270;271;272;273;274;275;276;277;278;279;280;281;282;283;284;285;286;287;288;289;290;291;292;293;294;295;296;297;298;299;300;301;302;303;304;305;306;307;308;309;310;311;312;313;314;315;316;317;318;319;320;321;322;323;324;325;326;327;328;329;330;331;332;333;334;335;336;337…	325
AAAVSEAEAHLYEQNSR	17	0	1844.87	tr|F1PK32|F1PK32_CANFA	tr|F1PK32|F1PK32_CANFA	F1PK32	628	644	yes	yes	3	0.00019846	77.42					1		0	0	0	0	4899800	4451600			39	2310	39	200;201	350;351	350
AACELLGQLQAK	12	0	1300.68	tr|E2QYQ0|E2QYQ0_CANFA	tr|E2QYQ0|E2QYQ0_CANFA	E2QYQ0	138	149	yes	yes	2	0.00014873	117.79	1	1	1	1			1458400	6070100	1801500	974130	0	0			42	615	42	204;205;206;207;208	354;355;356;357;358;359;360	359
AACPELDYFVAFSSVSCGR	19	0	2134.95	tr|F1Q2F6|F1Q2F6_CANFA	tr|F1Q2F6|F1Q2F6_CANFA	F1Q2F6	2013	2031	yes	yes	2;3	3.173e-20	149.47	1		1	1	1		1487700	0	3897600	8975600	9820300	4950300			43	2834	43	209;210;211;212;213;214;215;216;217;218;219;220;221;222	361;362;363;364;365;366;367;368;369;370;371;372;373;374;375;376;377;378;379;380;381;382;383;384;385;386;387;388	381
AADGTYILNGDFTLSTLEQDITYK	24	0	2648.29	tr|F1PGL0|F1PGL0_CANFA	tr|F1PGL0|F1PGL0_CANFA	F1PGL0	755	778	yes	yes	2;3	1.9473e-08	87.457		1	1		1		0	1715300	1365400	0	0	3268200			48	2192	48	237;238;239;240	409;410;411;412;413;414	412
AADGVTLTGINQTGDQALQNKPSSDLSVPSNPAR	34	1	3421.71	tr|F1PUE2|F1PUE2_CANFA	tr|F1PUE2|F1PUE2_CANFA	F1PUE2	320	353	yes	yes	3	0.00015502	44.015	1	1					3664200	4957400	0	0	0	0			49	2605	49	241;242	415;416	416
AADLEPPKPSDQETGEQVSSPGDRPPIHTTTEDSAGVQTEF	41	2	4319.99	tr|E2RR68|E2RR68_CANFA	tr|E2RR68|E2RR68_CANFA	E2RR68	705	745	yes	yes	4	2.5492e-05	37.259			1				0	0	2726200	0	0	0			50	1706	50	243;244;245;246	417;418;419;420;421	421
AAECNIVVTQPR	12	0	1356.68	tr|E2RNT3|E2RNT3_CANFA	tr|E2RNT3|E2RNT3_CANFA	E2RNT3	436	447	yes	yes	2	0.0014489	88.075	1						411740	0	0	0	0	0			56	1597	56	258	439	439
AAEDLFVNIR	10	0	1146.6	tr|F1PH57|F1PH57_CANFA	tr|F1PH57|F1PH57_CANFA	F1PH57	280	289	yes	yes	2	0.00058622	104.43					1		0	0	0	0	0	4703300			57	2223	57	259;260;261;262	440;441;442;443	441
AAEDVLVK	8	0	843.47	tr|J9JHQ1|J9JHQ1_CANFA;tr|F1PE64|F1PE64_CANFA	tr|J9JHQ1|J9JHQ1_CANFA	J9JHQ1	237	244	yes	no	2	0.0014973	121.09	1	1			1		691950	10467000	0	0	3635400	2643500			58	3065	58	263;264;265;266	444;445;446;447	446
AAEEAFVNDIDESSPGTEWER	21	0	2351.02	tr|E2RPI8|E2RPI8_CANFA;tr|E2RPI9|E2RPI9_CANFA	tr|E2RPI8|E2RPI8_CANFA	E2RPI8	163	183	yes	yes	2;3	4.1895e-73	194.7	1		1	1	1		1885700	0	4831100	2485200	4439200	16789000			60	1635	60	268;269;270;271;272;273;274;275	449;450;451;452;453;454;455;456;457;458;459;460;461;462;463	461
AAEEEGLLKR	10	1	1114.6	tr|E2R6F8|E2R6F8_CANFA	tr|E2R6F8|E2R6F8_CANFA	E2R6F8	2	11	yes	yes	2	0.00069212	99.53			1				0	0	949170	0	0	0			61	893	61	276	464	464
AAEILYYFALK	11	0	1300.71	tr|J9NRT0|J9NRT0_CANFA;tr|F1P9C4|F1P9C4_CANFA	tr|J9NRT0|J9NRT0_CANFA	J9NRT0	479	489	yes	no	2	0.038935	54.259							0	0	0	0	5140500	0			63	1947	63	281	473	473
AAEPLTELEAAIETVVTTFFTFAGQEGR	28	0	2997.5	tr|E2R9P2|E2R9P2_CANFA	tr|E2R9P2|E2R9P2_CANFA	E2R9P2	2	29	yes	yes	3	7.5867e-18	102.97	1	1	1	1	1		4971700	3857800	3750000	3406200	1747000	1057100			68	1005	68	293;294;295;296;297;298	487;488;489;490;491;492;493;494	493
AAEPLTELEAAIETVVTTFFTFAGQEGRK	29	1	3125.59	tr|E2R9P2|E2R9P2_CANFA	tr|E2R9P2|E2R9P2_CANFA	E2R9P2	2	30	yes	yes	3	2.3658e-14	90.912	1						679490	0	0	0	0	0			69	1005	69	299	495	495
AAEQYTPQATYHGNVTLLR	19	0	2132.07	tr|F1Q2F6|F1Q2F6_CANFA	tr|F1Q2F6|F1Q2F6_CANFA	F1Q2F6	2436	2454	yes	yes	2;3	3.5333e-51	189.84	2	2	1	1			4439100	30240000	4394900	6636200	11215000	0			71	2834	71	302;303;304;305;306;307;308;309;310;311;312;313;314;315	500;501;502;503;504;505;506;507;508;509;510;511;512;513;514;515;516;517;518	518
AAESGAQSAPLPLEGVDVSPK	21	0	2022.03	tr|E2QWF5|E2QWF5_CANFA	tr|E2QWF5|E2QWF5_CANFA	E2QWF5	8	28	yes	yes	2;3	1.2409e-49	179.85	1	1	1	1	1	1	4695700	9399100	3460300	3266600	0	8458800			72	508	72	316;317;318;319;320;321;322;323;324;325;326;327;328;329;330;331	519;520;521;522;523;524;525;526;527;528;529;530;531;532;533;534;535;536;537;538;539;540	523
AAESGAQSAPLPLEGVDVSPKQDEGVLK	28	1	2791.42	tr|E2QWF5|E2QWF5_CANFA	tr|E2QWF5|E2QWF5_CANFA	E2QWF5	8	35	yes	yes	3	4.6479e-17	95.052	1	1	1				6519700	10557000	1091200	0	0	0			73	508	73	332;333;334;335;336;337	541;542;543;544;545;546;547;548;549;550;551;552;553;554	550
AAESLADPTEYENLFPGLK	19	0	2064.01	tr|E2R667|E2R667_CANFA	tr|E2R667|E2R667_CANFA	E2R667	784	802	yes	yes	2;3	9.0244e-25	157.7	1	1	1		1	1	6611600	6939600	1341400	0	24316000	6289900			74	886	74	338;339;340;341;342;343;344;345;346;347;348;349;350;351;352	555;556;557;558;559;560;561;562;563;564;565;566;567;568;569;570;571;572;573;574;575;576;577;578;579;580;581;582;583	579
AAFALGGLGSGFASNRDELSALVAPAFAHTSQVLVDK	37	1	3686.91	tr|E2RAV2|E2RAV2_CANFA;tr|J9P266|J9P266_CANFA	tr|E2RAV2|E2RAV2_CANFA	E2RAV2	559	595	yes	no	3;4	3.8788e-07	52.868		1	2	2		2	0	4847600	2992200	2443600	0	0			78	1055	78	360;361;362;363;364;365;366;367;368	591;592;593;594;595;596;597;598;599;600;601;602;603	600
AAFNSGKVDIVAINDPFIDLNYMVYMFQYDSTHGK	35	1	3982.89	sp|Q28259|G3P_CANFA;tr|J9P1C6|J9P1C6_CANFA;tr|J9P442|J9P442_CANFA;tr|Q9N0F5|Q9N0F5_CANFA;tr|F1PTZ9|F1PTZ9_CANFA;tr|J9PBA3|J9PBA3_CANFA	tr|F1PTZ9|F1PTZ9_CANFA	Q28259	16	50	no	no	4	0.031228	22.698		1	1				0	9993100	3796700	0	0	0			79	2586;274;3373	79	369;370	604;605	605
AAFSNALEPDFQASSIAVTGSGSCR	25	0	2542.18	sp|Q9TSZ6|DAG1_CANFA	sp|Q9TSZ6|DAG1_CANFA	Q9TSZ6	687	711	yes	yes	2;3	3.6713e-13	99.378			1	1	1		0	0	1149700	851590	23588000	11418000			80	341	80	371;372;373;374;375;376;377	606;607;608;609;610;611;612;613;614;615;616;617	612
AAFYLAEFFVAEAR	14	0	1603.8	tr|E2QUT9|E2QUT9_CANFA	tr|E2QUT9|E2QUT9_CANFA	E2QUT9	267	280	yes	yes	2	0.0021292	75.316							0	0	0	0	2495400	0			83	458	83	383	623	623
AAGAAEAAAVVEVGSAPQFEELLR	24	0	2355.21	tr|F1PFB3|F1PFB3_CANFA	tr|F1PFB3|F1PFB3_CANFA	F1PFB3	2	25	yes	yes	2;3	9.234e-09	91.276		2				1	0	11209000	0	0	0	0			84	2144	84	384;385;386;387;388;389;390;391;392	624;625;626;627;628;629;630;631;632;633;634;635	625
AAGCDFTNVVK	11	0	1180.55	tr|E2QS94|E2QS94_CANFA	tr|E2QS94|E2QS94_CANFA	E2QS94	68	78	yes	yes	2	0.00044535	121.02	1	1		1			487950	11791000	0	8742900	0	0			86	401	86	400;401;402	643;644;645	645
AAGEECPVFTPPGGETLDQVK	21	0	2201.03	tr|J9NU72|J9NU72_CANFA	tr|J9NU72|J9NU72_CANFA	J9NU72	109	129	yes	yes	2	2.7828e-20	122.94	1		1	1			2253300	0	2121600	2146500	0	0			87	3119	87	403;404;405	646;647;648;649;650;651	647
AAGELGIAVCNIPSAAVEETADSTICHILNLYR	33	0	3527.74	tr|F6X5G9|F6X5G9_CANFA;tr|E2RGH4|E2RGH4_CANFA	tr|F6X5G9|F6X5G9_CANFA	F6X5G9	115	147	yes	no	3;4	3.0402e-06	51.306		2					0	9169800	0	0	7495400	0			89	2964	89	408;409;410	655;656;657;658;659	657
AAGFRDPLLACGTDGVGTK	19	1	1904.94	tr|J9P7I4|J9P7I4_CANFA;tr|F1PTG8|F1PTG8_CANFA;tr|J9NUS5|J9NUS5_CANFA	tr|J9P7I4|J9P7I4_CANFA	J9P7I4	482	500	yes	no	2;3	1.0515e-15	131.98		1		2	2		0	7337500	0	7469600	13981000	28059000			90	3315	90	411;412;413;414;415;416;417	660;661;662;663;664;665;666	664
AAGGIELFVGGIGPDGHIAFNEPGSSLVSR	30	0	2923.48	tr|E2QX53|E2QX53_CANFA	tr|E2QX53|E2QX53_CANFA	E2QX53	127	156	yes	yes	3	1.4482e-06	60.343		1	1			1	0	17296000	1221100	0	0	0			91	537	91	418;419;420;421;422;423	667;668;669;670;671;672;673;674;675;676;677;678;679	678
AAGGPYQLLVQVK	13	0	1342.76	tr|E2REV2|E2REV2_CANFA	tr|E2REV2|E2REV2_CANFA	E2REV2	202	214	yes	yes	2	1.1341e-08	156.01					1		0	0	0	0	1783900	17211000			92	1216	92	424;425	680;681	680
AAGLAGTFR	9	0	862.466	tr|F6Y3U7|F6Y3U7_CANFA	tr|F6Y3U7|F6Y3U7_CANFA	F6Y3U7	1355	1363	yes	yes	2	0.0014409	95.502					1		0	0	0	0	2160300	4062700			95	3034	95	429;430	685;686	686
AAGLATDFGVK	11	0	1048.56	tr|F1PUI4|F1PUI4_CANFA	tr|F1PUI4|F1PUI4_CANFA	F1PUI4	31	41	yes	yes	2	0.0002717	112.85	1	1	1	1	1		5366400	50906000	8219400	10528000	17373000	19167000			96	2606	96	431;432;433;434;435;436;437;438;439;440;441;442;443	687;688;689;690;691;692;693;694;695;696;697;698;699;700;701;702;703	697
AAGTAGGAGRPRPAAR	16	2	1435.78	tr|J9NZK5|J9NZK5_CANFA	tr|J9NZK5|J9NZK5_CANFA	J9NZK5	105	120	yes	yes	3	0.029189	55.196		1					0	1982100	0	0	0	0			99	3196	99	446	706	706
AAGTATAFALAELQR	15	0	1489.79	tr|F1Q2N9|F1Q2N9_CANFA;tr|F1Q2N8|F1Q2N8_CANFA	tr|F1Q2N9|F1Q2N9_CANFA	F1Q2N9	844	858	yes	no	2;3	6.411e-07	130.19		2					0	16017000	0	0	0	0			100	2847	100	447;448	707;708;709	707
AAGTEGPFQEVDGVATTR	18	0	1804.86	tr|E2RE80|E2RE80_CANFA;tr|E2RE81|E2RE81_CANFA	tr|E2RE80|E2RE80_CANFA	E2RE80	356	373	yes	no	2;3	2.7789e-202	258.17	2	1			1		7430200	8994000	0	0	2298500	9876600			101	1190	101	449;450;451;452;453	710;711;712;713;714;715;716;717;718;719	716
AAGTLKAEGSEIR	13	1	1301.69	tr|F1PL97|F1PL97_CANFA	tr|F1PL97|F1PL97_CANFA	F1PL97	68	80	yes	yes	2	0.0046034	90.689	1				1		398800	0	0	0	1039300	332480			102	2343	102	454;455;456	720;721;722	720
AAGTLYTYPENWR	13	0	1540.73	tr|E2R574|E2R574_CANFA;tr|J9PAV3|J9PAV3_CANFA	tr|E2R574|E2R574_CANFA	E2R574	2	14	yes	no	2	9.0236e-05	122.34			1	1		1	0	0	7147600	3485200	10410000	0			103	848	103	457;458;459;460;461;462;463;464;465;466;467;468;469;470;471;472	723;724;725;726;727;728;729;730;731;732;733;734;735;736;737;738;739;740;741	729
AAGVCLMLLATCCEDDIVPHVLPFIK	26	0	2941.46	tr|F6X637|F6X637_CANFA	tr|F6X637|F6X637_CANFA	F6X637	347	372	yes	yes	3	1.0415e-11	91.64	2	1	1				2004700	2689000	2007700	0	4067400	0			104	2965	104	473;474;475;476;477	742;743;744;745;746;747;748;749;750;751;752;753;754;755;756;757;758;759;760;761;762;763;764;765	761
AAGVDDQENWHEGKENIR	18	1	2066.94	tr|E2RLY5|E2RLY5_CANFA	tr|E2RLY5|E2RLY5_CANFA	E2RLY5	105	122	yes	yes	3	0.033554	42.958				1			0	0	0	1247900	0	0			105	1503	105	478	766	766
AAGVLVYELLPALDK	15	0	1570.9	tr|F1PK32|F1PK32_CANFA	tr|F1PK32|F1PK32_CANFA	F1PK32	595	609	yes	yes	2	0.00039694	88.561					1		0	0	0	0	4980500	3943600			106	2310	106	479;480;481;482;483	767;768;769;770;771;772	770
AAGVPSTTITWR	12	0	1258.67	tr|J9NSQ6|J9NSQ6_CANFA;tr|J9NRJ0|J9NRJ0_CANFA;tr|F1PHM5|F1PHM5_CANFA	tr|J9NRJ0|J9NRJ0_CANFA	J9NSQ6	1984	1995	no	no	2	0.0086134	67.519	1	1		1	1		13310000	73567000	0	16159000	0	57276000			108	3073;3096	108	486;487;488;489	776;777;778;779;780;781	780
AAHIFFTDTCPEPLFTELSR	20	0	2351.13	sp|Q28288|STXB2_CANFA	sp|Q28288|STXB2_CANFA	Q28288	101	120	yes	yes	2;3	1.1214e-21	131.18	1	1			1		486140	3459600	0	0	0	12090000			113	277	113	506;507;508;509;510;511;512;513;514;515;516;517	804;805;806;807;808;809;810;811;812;813;814;815;816;817;818;819;820;821	818
AAHIFNEALVCHQIR	15	0	1777.9	tr|E2RB62|E2RB62_CANFA;tr|J9NW77|J9NW77_CANFA	tr|E2RB62|E2RB62_CANFA	E2RB62	603	617	yes	no	2;3	6.707e-07	136.57					1		0	0	0	0	7116500	4714400			114	1068	114	518;519;520;521;522;523;524;525;526;527;528;529;530;531	822;823;824;825;826;827;828;829;830;831;832;833;834;835;836;837	829
AAHLCAEAALR	11	0	1181.6	tr|E2QW49|E2QW49_CANFA	tr|E2QW49|E2QW49_CANFA	E2QW49	145	155	yes	yes	2;3	0.00012931	132.01		2	1	1	1		0	14016000	883520	2731800	1647900	644550			115	493	115	532;533;534;535;536;537	838;839;840;841;842;843	839
AAIDWFDGKEFSGNPIK	17	1	1893.93	tr|F1PBJ4|F1PBJ4_CANFA	tr|F1PBJ4|F1PBJ4_CANFA	F1PBJ4	340	356	yes	yes	2;3	7.8299e-07	116.04	1	2	1		1	2	10229000	21290000	1884700	0	0	16804000			120	2032	120	546;547;548;549;550;551;552;553;554;555;556;557;558;559;560	855;856;857;858;859;860;861;862;863;864;865;866;867;868;869;870;871;872;873;874	874
AAILPTSIFLTNKK	14	1	1515.9	tr|E2R9J8|E2R9J8_CANFA	tr|E2R9J8|E2R9J8_CANFA	E2R9J8	228	241	yes	yes	2	0.0042695	84.169							0	0	0	0	586740	0			122	996	122	567	883	883
AAITELER	8	0	901.487	tr|F1PHS5|F1PHS5_CANFA	tr|F1PHS5|F1PHS5_CANFA	F1PHS5	2594	2601	yes	yes	2	0.0025919	109.71	1						226990	0	0	0	0	0			126	2242	126	573	892	892
AALAGGTTMIIDHVVPEPGTSLLAAFDQWR	30	0	3136.6	tr|F1P9U4|F1P9U4_CANFA	tr|F1P9U4|F1P9U4_CANFA	F1P9U4	200	229	yes	yes	3	2.2028e-05	49.559					1		0	0	0	0	5789000	4754000			128	1960	129	584;585	913;914;915;916	916
AALAGPAKPFLSLNPQEEAK	20	1	2051.11	tr|J9NXM6|J9NXM6_CANFA;tr|E2RHG8|E2RHG8_CANFA	tr|J9NXM6|J9NXM6_CANFA	J9NXM6	2	21	yes	no	2;3	1.6337e-12	105.53	1		1	1			648060	0	1520600	1030200	0	0			129	1326	130	586;587;588;589;590;591;592;593;594;595;596	917;918;919;920;921;922;923;924;925;926;927;928;929;930;931	921
AALAHSEEIAASQAAAAK	18	0	1708.87	tr|F1PHS5|F1PHS5_CANFA	tr|F1PHS5|F1PHS5_CANFA	F1PHS5	2751	2768	yes	yes	2;3	6.8184e-177	255.72	2	2	1	2	2	1	5792700	42963000	10583000	31214000	23105000	12673000			130	2242	131	597;598;599;600;601;602;603;604;605;606;607;608;609;610;611;612	932;933;934;935;936;937;938;939;940;941;942;943;944;945;946;947;948	939
AALAPLPPLPPQFK	14	0	1458.86	tr|F1PBM2|F1PBM2_CANFA	tr|F1PBM2|F1PBM2_CANFA	F1PBM2	2	15	yes	yes	2	1.9933e-05	111.63		1	1			1	0	4752800	2465800	0	0	0			131	2039	132	613;614;615;616;617;618;619;620;621;622;623;624;625;626;627	949;950;951;952;953;954;955;956;957;958;959;960;961;962;963;964;965;966;967;968;969;970;971;972;973;974;975;976	973
AALAQLLK	8	0	826.528	tr|E2RB35|E2RB35_CANFA	tr|E2RB35|E2RB35_CANFA	E2RB35	127	134	yes	yes	2	0.0040962	96.19		1					0	4051200	0	0	530260	0			132	1064	133	628;629	977;978	977
AALDSLSLFTGLGLSEHK	18	0	1857.98	tr|E2QRQ8|E2QRQ8_CANFA	tr|E2QRQ8|E2QRQ8_CANFA	E2QRQ8	2	19	yes	yes	2	5.4362e-61	191.4	1	1	1	1		1	1191100	3315800	2585000	1516100	3362500	0			135	388	136	633;634;635;636;637;638;639;640;641;642;643;644;645	982;983;984;985;986;987;988;989;990;991;992;993;994;995;996	983
AALEAAIADAEQR	13	0	1327.67	tr|F1PW98|F1PW98_CANFA	tr|F1PW98|F1PW98_CANFA	F1PW98	337	349	yes	yes	2;3	4.4159e-07	152	1	2	1		2	2	3338500	34455000	702760	0	0	10920000			136	2671	137	646;647;648;649;650;651;652;653;654;655;656;657;658;659;660;661;662;663	997;998;999;1000;1001;1002;1003;1004;1005;1006;1007;1008;1009;1010;1011;1012;1013;1014;1015;1016;1017;1018;1019;1020;1021;1022;1023	1003
AALEAAIADAEQRGELAVK	19	1	1925.02	tr|F1PW98|F1PW98_CANFA	tr|F1PW98|F1PW98_CANFA	F1PW98	337	355	yes	yes	2;3	1.6449e-30	166.21	2	2				2	39524000	68269000	0	0	0	0			137	2671	138	664;665;666;667;668;669;670;671;672;673;674;675;676;677;678;679;680;681;682;683;684;685;686;687	1024;1025;1026;1027;1028;1029;1030;1031;1032;1033;1034;1035;1036;1037;1038;1039;1040;1041;1042;1043;1044;1045;1046;1047;1048;1049;1050;1051;1052;1053;1054;1055;1056;1057;1058;1059;1060;1061	1060
AALEALGSCLNNK	13	0	1359.68	tr|E2R4L7|E2R4L7_CANFA	tr|E2R4L7|E2R4L7_CANFA	E2R4L7	128	140	yes	yes	2	2.4847e-09	160.56			1	1			0	0	1619900	1377700	0	0			138	818	139	688;689	1062;1063	1063
AALEELVR	8	0	899.508	tr|E2QZ69|E2QZ69_CANFA	tr|E2QZ69|E2QZ69_CANFA	E2QZ69	5	12	yes	yes	2	0.0036886	99.442			1			1	0	0	670320	0	0	0			140	630	142	697;698;699;700;701;702	1074;1075;1076;1077;1078;1079	1077
AALEGFLAALQGDPPQAER	19	0	1953	tr|F1PKW5|F1PKW5_CANFA;tr|J9JHP8|J9JHP8_CANFA	tr|F1PKW5|F1PKW5_CANFA	F1PKW5	392	410	yes	no	2;3	5.6133e-08	98.76					2		0	0	0	0	8307000	13527000			141	2333	143	703;704;705	1080;1081;1082;1083	1083
AALGEPVRLER	11	1	1209.68	tr|E2RJN7|E2RJN7_CANFA;tr|J9P998|J9P998_CANFA	tr|E2RJN7|E2RJN7_CANFA	E2RJN7	2	12	yes	no	2	0.00164	92.611	1	1		1	1		3094300	5214500	0	1381100	5084700	7486600			143	1402	145	713;714;715;716;717;718;719;720;721;722	1092;1093;1094;1095;1096;1097;1098;1099;1100;1101;1102	1099
AALGHPAAFGR	11	0	1066.57	tr|J9NSU7|J9NSU7_CANFA	tr|J9NSU7|J9NSU7_CANFA	J9NSU7	2	12	yes	yes	2	8.5112e-05	123.35		1	1		1		0	3860000	1022700	0	4426400	6001700			144	3098	146	723;724;725;726;727;728;729;730;731;732;733	1103;1104;1105;1106;1107;1108;1109;1110;1111;1112;1113;1114	1103
AALGRPLDKHEGALETLLR	19	2	2059.15	tr|F1PFG6|F1PFG6_CANFA	tr|F1PFG6|F1PFG6_CANFA	F1PFG6	52	70	yes	yes	2;3;4	2.5214e-14	126.25		1	1				0	8979500	960990	0	2416100	0			145	2150	147	734;735;736;737;738;739	1115;1116;1117;1118;1119;1120;1121	1119
AALHLYSNTLNFQISEVEPK	20	0	2273.17	tr|F1Q0H1|F1Q0H1_CANFA	tr|F1Q0H1|F1Q0H1_CANFA	F1Q0H1	117	136	yes	yes	3	5.6076e-06	86.005		1				1	0	12360000	0	0	0	0			146	2781	148	740;741;742;743;744;745;746	1122;1123;1124;1125;1126;1127;1128;1129;1130;1131	1131
AALIYTCTVCR	11	0	1326.64	tr|E2RQA4|E2RQA4_CANFA	tr|E2RQA4|E2RQA4_CANFA	E2RQA4	35	45	yes	yes	2	0.00018479	139.15			1	1			0	0	861280	1247800	0	0			147	1669	149	747;748	1132;1133;1134	1133
AALLNAIR	8	0	840.518	tr|E2QW13|E2QW13_CANFA	tr|E2QW13|E2QW13_CANFA	E2QW13	81	88	yes	yes	2	4.7964e-08	143.11	1	1	1	1			337740	4795500	721600	1511000	2367600	0			151	488	153	759;760;761;762;763	1149;1150;1151;1152;1153	1152
AALLNDCVCDGLERPICESVK	21	1	2418.13	tr|E2R2S1|E2R2S1_CANFA	tr|E2R2S1|E2R2S1_CANFA	E2R2S1	222	242	yes	yes	2;3	4.7736e-13	104.95	1	1		2	1		3705600	4493900	0	2231500	6351100	62182000			152	758	154	764;765;766;767;768;769;770	1154;1155;1156;1157;1158;1159;1160;1161;1162;1163	1156
AALLNQHYQVNFK	13	0	1544.81	tr|E2QUR2|E2QUR2_CANFA	tr|E2QUR2|E2QUR2_CANFA	E2QUR2	217	229	yes	yes	2	3.9666e-83	223.87			1	1		1	0	0	543170	811220	0	0			153	453	155	771;772;773;774;775;776	1164;1165;1166;1167;1168;1169;1170;1171	1165
AALLQAFQYWSSAAPLTFR	19	0	2140.11	tr|E2QW82|E2QW82_CANFA	tr|E2QW82|E2QW82_CANFA	E2QW82	150	168	yes	yes	2;3	5.0253e-08	99.343			2	1	1		0	0	3815100	861470	13933000	4166300			154	500	156	777;778;779;780;781;782	1172;1173;1174;1175;1176;1177;1178;1179;1180;1181;1182;1183;1184;1185	1184
AALPSHVVTMLDNFPTNLHPMSQLSAAITALNSESNFAR	39	0	4165.07	tr|F1PV92|F1PV92_CANFA	tr|F1PV92|F1PV92_CANFA	F1PV92	147	185	yes	yes	4	4.2993e-09	55.779					1	2	0	0	0	0	6381300	3455900			158	2643	160;161;162	790;791;792;793;794;795;796;797;798;799;800	1194;1195;1196;1197;1198;1199;1200;1201;1202;1203;1204;1205;1206;1207;1208;1209;1210;1211;1212	1200	1162;1163
AALQEELSDVLIYLVALAAR	20	0	2157.2	tr|E2R8E3|E2R8E3_CANFA	tr|E2R8E3|E2R8E3_CANFA	E2R8E3	90	109	yes	yes	2;3	4.0054e-21	125.73		1	2	1			0	598910	1001900	183890	0	0			160	958	164	802;803;804;805	1214;1215;1216;1217;1218;1219;1220;1221	1215
AALQELLSK	9	0	971.565	tr|E2RS49|E2RS49_CANFA	tr|E2RS49|E2RS49_CANFA	E2RS49	86	94	yes	yes	2	0.00040657	120.63			1	1		1	0	0	1449400	8061900	0	0			161	1752	165	806;807;808;809;810;811;812;813;814;815;816	1222;1223;1224;1225;1226;1227;1228;1229;1230;1231;1232;1233	1226
AALRPLVKPK	10	2	1091.72	sp|E2RKA8|RL32_CANFA;tr|J9NTK5|J9NTK5_CANFA;tr|J9NZA6|J9NZA6_CANFA;tr|E2R4E5|E2R4E5_CANFA	sp|E2RKA8|RL32_CANFA	E2RKA8	2	11	yes	no	3	0.016956	76.679				1			0	0	0	1920100	597310	0			162	166	166	817;818	1234;1235	1234
AALSGLLHR	9	0	936.551	tr|J9NZC6|J9NZC6_CANFA	tr|J9NZC6|J9NZC6_CANFA	J9NZC6	83	91	yes	yes	2	0.005967	82.645			1			1	0	0	576350	0	0	0			164	3193	168	820;821	1237;1238	1237
AALTAEGFAALQSLLK	16	0	1602.9	tr|E2RCI3|E2RCI3_CANFA	tr|E2RCI3|E2RCI3_CANFA	E2RCI3	2	17	yes	yes	2	1.937e-41	190.11	1	1	1	1		1	174180	976700	1087600	868030	885230	0			167	1126	171	834;835;836;837;838;839;840;841;842;843;844;845;846;847	1254;1255;1256;1257;1258;1259;1260;1261;1262;1263;1264;1265;1266;1267;1268;1269;1270;1271;1272;1273;1274;1275;1276;1277;1278	1269
AALTQSPQFQK	11	0	1217.64	tr|E2R2C3|E2R2C3_CANFA	tr|E2R2C3|E2R2C3_CANFA	E2R2C3	2	12	yes	yes	2	2.588e-22	180.66	1	1	1	1		1	23944000	23552000	4399800	2748800	2848100	0			170	743	174	860;861;862;863;864;865;866;867;868;869;870;871;872;873;874;875;876;877;878;879	1291;1292;1293;1294;1295;1296;1297;1298;1299;1300;1301;1302;1303;1304;1305;1306;1307;1308;1309;1310;1311;1312;1313;1314;1315;1316;1317	1308
AANATTNPSQLLPLELVDK	19	0	1994.07	tr|J9P5Z8|J9P5Z8_CANFA;tr|E2QZ56|E2QZ56_CANFA	tr|J9P5Z8|J9P5Z8_CANFA	J9P5Z8	2	20	yes	no	2;3	6.06e-16	128.05	1	2	1	1		2	4488800	7103000	2018600	1300400	6338900	0			178	628	184	914;915;916;917;918;919;920;921;922;923;924;925;926;927;928	1363;1364;1365;1366;1367;1368;1369;1370;1371;1372;1373;1374;1375;1376;1377;1378;1379;1380;1381;1382;1383;1384;1385;1386;1387;1388;1389;1390	1380
AANILVGENLVCK	13	0	1399.75	tr|E2RSH8|E2RSH8_CANFA;tr|K7RW18|K7RW18_CANFA;tr|F1PSB7|F1PSB7_CANFA;sp|Q28923|YES_CANFA	tr|E2RSH8|E2RSH8_CANFA	E2RSH8	392	404	no	no	2	5.8367e-05	119.25	1	1	1		1		4726500	7181400	1997000	0	0	9340700			180	1779;2540	186	930;931;932;933;934;935;936;937;938;939;940;941;942	1392;1393;1394;1395;1396;1397;1398;1399;1400;1401;1402;1403;1404;1405	1402
AANSLEAFIFETQDK	15	0	1682.82	tr|E2RB31|E2RB31_CANFA	tr|E2RB31|E2RB31_CANFA	E2RB31	739	753	yes	yes	2;3	2.5436e-17	162.81					1	2	0	0	0	0	3946900	5325000			181	1062	187	943;944;945;946;947;948;949;950;951;952;953;954;955;956	1406;1407;1408;1409;1410;1411;1412;1413;1414;1415;1416;1417;1418;1419;1420;1421;1422;1423;1424;1425;1426;1427;1428;1429;1430;1431	1418
AANVLLSEHGEVK	13	0	1365.73	tr|F1PTW4|F1PTW4_CANFA;tr|F1PTW6|F1PTW6_CANFA	tr|F1PTW4|F1PTW4_CANFA	F1PTW4	159	171	yes	no	3	0.031851	45.28		1					0	7002300	0	0	0	0			183	2583	189	958	1434	1434
AAPAPGLISVFSSPQELGASLAQLVAQR	28	0	2777.51	tr|E2RLQ6|E2RLQ6_CANFA	tr|E2RLQ6|E2RLQ6_CANFA	E2RLQ6	2	29	yes	yes	2;3	7.9589e-12	89.201	2		1	1	1	1	1903800	0	1232000	1022200	4904000	1984500			185	1492	191	963;964;965;966;967;968;969;970;971;972;973;974;975;976;977	1446;1447;1448;1449;1450;1451;1452;1453;1454;1455;1456;1457;1458;1459;1460;1461;1462;1463;1464;1465;1466;1467;1468;1469;1470;1471;1472;1473;1474;1475	1458
AAPLDSIQSLAAYYIECIR	19	0	2153.08	tr|F1Q2F6|F1Q2F6_CANFA	tr|F1Q2F6|F1Q2F6_CANFA	F1Q2F6	2282	2300	yes	yes	2;3	1.3174e-62	192.62	2	2	2	2	2	2	7990400	13548000	13626000	9465800	41832000	18690000			191	2834	197	995;996;997;998;999;1000;1001;1002;1003;1004;1005;1006;1007;1008;1009;1010;1011;1012;1013;1014;1015	1507;1508;1509;1510;1511;1512;1513;1514;1515;1516;1517;1518;1519;1520;1521;1522;1523;1524;1525;1526;1527;1528;1529;1530;1531;1532;1533;1534;1535;1536;1537;1538;1539;1540;1541;1542;1543;1544;1545;1546;1547;1548;1549;1550	1538
AAPPAPPAPPR	11	0	1040.58	tr|E2RGR7|E2RGR7_CANFA	tr|E2RGR7|E2RGR7_CANFA	E2RGR7	85	95	yes	yes	1;2	0.03123	75.189	1						789660	0	0	0	444470	0			193	1298	199	1018;1019	1553;1554	1554
AAPVDLELKK	10	1	1082.63	tr|E2R297|E2R297_CANFA	tr|E2R297|E2R297_CANFA	E2R297	2	11	yes	yes	2	0.011075	68.557	1						225200	0	0	0	0	0			194	738	200	1020	1555	1555
AAQALALLR	9	0	925.571	tr|J9P2T7|J9P2T7_CANFA	tr|J9P2T7|J9P2T7_CANFA	J9P2T7	2	10	yes	yes	1;2	0.00027852	125.82	1		1	1	1	1	714860	0	880380	1443600	2531300	2180100			195	3248	201	1021;1022;1023;1024;1025;1026;1027;1028;1029;1030;1031;1032;1033;1034;1035;1036;1037;1038;1039;1040;1041;1042;1043	1556;1557;1558;1559;1560;1561;1562;1563;1564;1565;1566;1567;1568;1569;1570;1571;1572;1573;1574;1575;1576;1577;1578	1561
AAQAPSSFQLLYDLK	15	0	1650.86	tr|F6XNH4|F6XNH4_CANFA;tr|F1PYV1|F1PYV1_CANFA	tr|F6XNH4|F6XNH4_CANFA	F6XNH4	834	848	yes	no	2;3	2.2946e-07	141.1	1	2	1	1	1	2	14074000	20639000	5144300	2142200	21918000	19373000			196	2747	202	1044;1045;1046;1047;1048;1049;1050;1051;1052;1053;1054;1055;1056;1057;1058;1059;1060;1061;1062;1063;1064	1579;1580;1581;1582;1583;1584;1585;1586;1587;1588;1589;1590;1591;1592;1593;1594;1595;1596;1597;1598;1599;1600;1601;1602;1603;1604;1605;1606;1607;1608;1609	1593
AAQAWMAGTLK	11	0	1146.59	tr|F1PSX9|F1PSX9_CANFA	tr|F1PSX9|F1PSX9_CANFA	F1PSX9	214	224	yes	yes	2	0.0061317	74.392		1					0	6630300	0	0	0	0			198	2563	204	1066	1611;1612	1611
AAQGEPQVQFK	11	0	1201.61	sp|P62825|RAN_CANFA	sp|P62825|RAN_CANFA	P62825	2	12	yes	yes	2	0.00011449	124.42		1	1	1			0	8601100	1567700	2176000	0	0			201	245	207	1073;1074;1075;1076;1077;1078;1079	1619;1620;1621;1622;1623;1624;1625;1626;1627;1628;1629	1620
AAQGTLQPSLYQIR	14	0	1544.83	tr|F1PUU4|F1PUU4_CANFA;tr|J9P2Y3|J9P2Y3_CANFA	tr|F1PUU4|F1PUU4_CANFA	F1PUU4	1051	1064	yes	no	2	1.4869e-05	112.02						1	0	0	0	0	597640	0			202	2623	208	1080;1081;1082;1083;1084;1085;1086;1087;1088	1630;1631;1632;1633;1634;1635;1636;1637;1638;1639;1640;1641	1631
AAQLIGTCSQNVAAIQEQVLGLGALRK	27	1	2808.53	tr|E2QZB3|E2QZB3_CANFA	tr|E2QZB3|E2QZB3_CANFA	E2QZB3	163	189	yes	yes	3	0.036193	26.235				1			0	0	0	464270	0	0			207	633	213	1100	1662	1662
AASAAAASAAAAAAASGSPGPGEGSAGGEKR	31	1	2526.21	tr|F1PJT2|F1PJT2_CANFA	tr|F1PJT2|F1PJT2_CANFA	F1PJT2	2	32	yes	yes	2;3	1.6447e-80	159.38	2	1	1	2	1	1	11861000	11520000	1954500	6028200	7074100	8522100			213	2304	219	1118;1119;1120;1121;1122;1123;1124;1125;1126;1127;1128;1129;1130;1131	1683;1684;1685;1686;1687;1688;1689;1690;1691;1692;1693;1694;1695;1696;1697;1698;1699;1700;1701;1702;1703;1704;1705;1706;1707;1708;1709;1710;1711	1688
AASADSTTEGTPADGFTVLSTK	22	0	2126	tr|E2RCZ6|E2RCZ6_CANFA;tr|E2RCZ7|E2RCZ7_CANFA	tr|E2RCZ6|E2RCZ6_CANFA	E2RCZ6	161	182	yes	no	2	1.2742e-206	253.52	1	1	1	1		1	4672000	4330200	1649100	971050	0	0			214	1147	220	1132;1133;1134;1135;1136;1137;1138;1139;1140;1141;1142;1143;1144;1145;1146	1712;1713;1714;1715;1716;1717;1718;1719;1720;1721;1722;1723;1724;1725;1726;1727;1728;1729;1730;1731;1732;1733;1734;1735;1736;1737	1735
AASAFFTYVSLSQEGK	16	0	1704.84	tr|J9NU71|J9NU71_CANFA;tr|F1PWR0|F1PWR0_CANFA	tr|J9NU71|J9NU71_CANFA	J9NU71	280	295	yes	no	2	3.1882e-52	193.98	1	1				1	5481700	4052800	0	0	0	0			215	3118	221	1147;1148;1149;1150;1151;1152;1153;1154;1155;1156;1157;1158;1159;1160	1738;1739;1740;1741;1742;1743;1744;1745;1746;1747;1748;1749;1750;1751;1752;1753;1754;1755;1756;1757;1758;1759	1748
AASAPGAPSPPPEEPPAPAPAAGEAPAEQAGDAAAEAR	38	0	3443.62	tr|F1P969|F1P969_CANFA	tr|F1P969|F1P969_CANFA	F1P969	99	136	yes	yes	3;4	0.00017755	36.539	2		1	1			7267800	0	1219600	1197500	0	0			216	1938	222	1161;1162;1163;1164	1760;1761;1762;1763	1762
AASCVLLHTGQK	12	0	1283.67	tr|F1PK43|F1PK43_CANFA	tr|F1PK43|F1PK43_CANFA	F1PK43	2	13	yes	yes	2	7.0137e-36	196.02	1	1	1	1	1	1	3414700	30295000	8036800	13817000	8073100	9795100			217	2311	223	1165;1166;1167;1168;1169;1170;1171;1172;1173;1174;1175;1176;1177;1178	1764;1765;1766;1767;1768;1769;1770;1771;1772;1773;1774;1775;1776;1777;1778;1779;1780;1781;1782;1783;1784	1767
AASEFESPEGVFLFPELR	18	0	2023.99	tr|J9JHQ1|J9JHQ1_CANFA;tr|F1PE64|F1PE64_CANFA	tr|J9JHQ1|J9JHQ1_CANFA	J9JHQ1	656	673	yes	no	2;3	9.6399e-19	149.52	2	2	2	2	2	1	79218000	147630000	26272000	20751000	272680000	152720000			218	3065	224	1179;1180;1181;1182;1183;1184;1185;1186;1187;1188;1189;1190;1191;1192;1193;1194;1195	1785;1786;1787;1788;1789;1790;1791;1792;1793;1794;1795;1796;1797;1798;1799;1800;1801;1802;1803;1804;1805;1806;1807;1808;1809;1810;1811;1812;1813;1814;1815;1816;1817;1818;1819;1820;1821;1822;1823;1824;1825;1826;1827;1828;1829;1830;1831;1832;1833;1834;1835;1836;1837;1838;1839;1840;1841	1828
AASFLLALEPELEAR	15	0	1628.88	tr|E2RQ08|E2RQ08_CANFA	tr|E2RQ08|E2RQ08_CANFA	E2RQ08	66	80	yes	yes	2	4.6376e-07	135.14		1				1	0	1711000	0	0	0	0			220	1660	226	1204;1205;1206;1207;1208;1209;1210;1211;1212;1213;1214;1215;1216	1855;1856;1857;1858;1859;1860;1861;1862;1863;1864;1865;1866;1867;1868;1869;1870;1871;1872;1873	1858
AASGAVEPGRPAATAAPSAAPAR	23	1	2046.06	tr|F1PB28|F1PB28_CANFA	tr|F1PB28|F1PB28_CANFA	F1PB28	2	24	yes	yes	2;3	5.34e-11	101.53	2		1	1			931540	0	1534800	3378000	0	0			221	2012	227	1217;1218;1219;1220	1874;1875;1876;1877;1878	1874
AASGYPVKVPLEVQEADR	18	1	1928	tr|E2RTJ7|E2RTJ7_CANFA	tr|E2RTJ7|E2RTJ7_CANFA	E2RTJ7	1223	1240	yes	yes	3	0.032503	43.208		1					0	2640700	0	0	0	0			222	1831	228	1221	1879	1879
AASIFGGAKPVDTAAR	16	1	1530.82	tr|E2RKS4|E2RKS4_CANFA	tr|E2RKS4|E2RKS4_CANFA	E2RKS4	357	372	yes	yes	2;3	9.5481e-05	99.344	1	2	1	1			2401100	10572000	2398400	3340800	0	0			225	1450	231	1225;1226;1227;1228;1229	1884;1885;1886;1887;1888;1889	1888
AASLLLEILGLLCK	14	0	1512.89	tr|F1PNF3|F1PNF3_CANFA	tr|F1PNF3|F1PNF3_CANFA	F1PNF3	1200	1213	yes	yes	2	5.4108e-06	139.46		1	1				0	1108600	603660	0	0	0			227	2408	233	1232;1233	1892;1893;1894	1892
AASLQPGISEDLQK	14	0	1455.76	tr|E2QVK0|E2QVK0_CANFA	tr|E2QVK0|E2QVK0_CANFA	E2QVK0	221	234	yes	yes	2	0.00050092	91.712	1	1					1186200	5825200	0	0	0	0			228	477	234	1234;1235	1895;1896	1895
AASPDPAEVVSSACAADEPVTVLTVILDADLTK	33	0	3324.66	sp|Q9TSZ6|DAG1_CANFA	sp|Q9TSZ6|DAG1_CANFA	Q9TSZ6	166	198	yes	yes	3;4	8.6327e-09	56.57	2	2	2	2	1		44534000	241610000	33755000	32455000	188720000	226740000			229	341	235	1236;1237;1238;1239;1240;1241;1242;1243;1244;1245;1246	1897;1898;1899;1900;1901;1902;1903;1904;1905;1906;1907;1908;1909;1910;1911;1912;1913;1914;1915;1916;1917;1918;1919	1904
AASQPGELKDWFVGR	15	1	1659.84	tr|F1Q459|F1Q459_CANFA;tr|J9NY64|J9NY64_CANFA	tr|F1Q459|F1Q459_CANFA	F1Q459	63	77	yes	no	2	2.6273e-05	112.24					1		0	0	0	0	11688000	38386000			231	2880	237	1249;1250	1922;1923	1923
AATAAEDDEDDAIDLFGSDEEEDKEAAR	28	1	2997.25	tr|E2R9U8|E2R9U8_CANFA	tr|E2R9U8|E2R9U8_CANFA	E2R9U8	500	527	yes	yes	3	5.7581e-06	69.704	1			1			5778700	0	0	985400	0	0			232	1014	238	1251;1252;1253;1254	1924;1925;1926;1927;1928;1929	1929
AATAPLLEAVDNLSAFASNPEFSSIPAQISPEGR	34	0	3469.74	tr|F1PSC2|F1PSC2_CANFA;tr|J9P5V6|J9P5V6_CANFA	tr|F1PSC2|F1PSC2_CANFA	F1PSC2	1560	1593	yes	no	3;4;5	1.6954e-06	50.581					1	1	0	0	0	0	8564100	2979700			233	2543	239	1255;1256;1257;1258;1259;1260;1261;1262;1263;1264;1265;1266	1930;1931;1932;1933;1934;1935;1936;1937;1938;1939;1940;1941;1942;1943;1944;1945;1946;1947;1948;1949;1950;1951;1952;1953;1954;1955;1956;1957	1951
AATESFASDPILYRPVAVALDTK	23	1	2434.27	tr|F1PHR2|F1PHR2_CANFA	tr|F1PHR2|F1PHR2_CANFA	F1PHR2	114	136	yes	yes	2;3	7.6823e-31	135.98	4	2	2	2	2	1	50950000	174930000	36735000	30930000	174460000	253210000			235	2240	241	1275;1276;1277;1278;1279;1280;1281;1282;1283;1284;1285;1286;1287;1288;1289;1290;1291;1292;1293;1294;1295;1296;1297;1298;1299;1300;1301;1302;1303;1304	1972;1973;1974;1975;1976;1977;1978;1979;1980;1981;1982;1983;1984;1985;1986;1987;1988;1989;1990;1991;1992;1993;1994;1995;1996;1997;1998;1999;2000;2001;2002;2003;2004;2005;2006;2007;2008;2009;2010;2011;2012;2013;2014;2015;2016;2017;2018;2019;2020;2021;2022;2023;2024;2025;2026;2027;2028	1981
AATESFASDPILYRPVAVALDTKGPEIR	28	2	2986.58	tr|F1PHR2|F1PHR2_CANFA	tr|F1PHR2|F1PHR2_CANFA	F1PHR2	114	141	yes	yes	3;4	1.5539e-23	106.74	2	2	2	1	1	1	17478000	55754000	70566000	12804000	115130000	74277000			236	2240	242	1305;1306;1307;1308;1309;1310;1311;1312;1313;1314;1315;1316;1317;1318;1319;1320;1321;1322;1323;1324;1325;1326;1327;1328;1329;1330;1331;1332;1333	2029;2030;2031;2032;2033;2034;2035;2036;2037;2038;2039;2040;2041;2042;2043;2044;2045;2046;2047;2048;2049;2050;2051;2052;2053;2054;2055;2056;2057;2058;2059;2060;2061;2062;2063;2064;2065;2066;2067;2068;2069;2070;2071;2072;2073;2074;2075;2076;2077;2078;2079;2080;2081;2082;2083	2033
AATFFGCIGTDTFGEILK	18	0	1946.94	tr|F1PJV5|F1PJV5_CANFA	tr|F1PJV5|F1PJV5_CANFA	F1PJV5	100	117	yes	yes	2	3.2805e-38	173.51	1		1	1			4641900	0	947100	867090	0	0			237	2305	243	1334;1335;1336;1337;1338	2084;2085;2086;2087;2088;2089;2090;2091	2091
AATSGVPSIYAPSTYAHLSPAK	22	0	2188.12	tr|F1PKT2|F1PKT2_CANFA	tr|F1PKT2|F1PKT2_CANFA	F1PKT2	266	287	yes	yes	2;3	1.1461e-07	94.176	1						2710800	0	0	0	1918400	0			244	2330	251	1360;1361;1362;1363;1364;1365;1366;1367;1368;1369	2117;2118;2119;2120;2121;2122;2123;2124;2125;2126;2127;2128;2129	2126
AATSRYTLNFEAAQK	15	1	1669.84	tr|J9P884|J9P884_CANFA;tr|F1PGL1|F1PGL1_CANFA	tr|F1PGL1|F1PGL1_CANFA	J9P884	157	171	no	no	2;3	0.00019355	103.13	1	2	2	1	2		389640	13511000	3161100	9278300	62221000	47615000			246	2193;3328	253	1371;1372;1373;1374;1375;1376;1377;1378;1379;1380;1381;1382	2131;2132;2133;2134;2135;2136;2137;2138;2139;2140;2141;2142	2139
AATTGSGVKVPR	12	1	1142.64	tr|E2R2I5|E2R2I5_CANFA	tr|E2R2I5|E2R2I5_CANFA	E2R2I5	2	13	yes	yes	2	0.00031107	137.4	1	1					681080	3242700	0	0	0	0			247	751	254	1383;1384;1385	2143;2144;2145	2145
AAVAASGLNTLLEGDGQFTLLAPTNEAFEK	30	0	3047.55	tr|F1PW10|F1PW10_CANFA;tr|J9P2W2|J9P2W2_CANFA	tr|F1PW10|F1PW10_CANFA	F1PW10	225	254	yes	no	3;4	2.2335e-21	102.39	2	2	2	2	5		39482000	69322000	59565000	14919000	404140000	219040000			248	2666	255	1386;1387;1388;1389;1390;1391;1392;1393;1394;1395;1396;1397;1398;1399;1400;1401;1402;1403	2146;2147;2148;2149;2150;2151;2152;2153;2154;2155;2156;2157;2158;2159;2160;2161;2162;2163;2164;2165;2166;2167;2168;2169;2170;2171;2172;2173;2174;2175;2176;2177;2178;2179;2180;2181;2182;2183;2184;2185;2186;2187;2188;2189;2190;2191;2192;2193;2194;2195;2196;2197;2198;2199;2200;2201;2202;2203;2204;2205;2206;2207;2208;2209;2210;2211;2212	2159
AAVAASGLNTLLEGDGQFTLLAPTNEAFEKIPAETLNR	38	1	3942.04	tr|F1PW10|F1PW10_CANFA;tr|J9P2W2|J9P2W2_CANFA	tr|F1PW10|F1PW10_CANFA	F1PW10	225	262	yes	no	3;4	1.6634e-15	70.154	2	2	2	2	2		27321000	66204000	53101000	25042000	656690000	358700000			249	2666	256	1404;1405;1406;1407;1408;1409;1410;1411;1412;1413;1414;1415;1416;1417;1418;1419;1420;1421	2213;2214;2215;2216;2217;2218;2219;2220;2221;2222;2223;2224;2225;2226;2227;2228;2229;2230;2231;2232;2233;2234;2235;2236;2237;2238;2239;2240;2241;2242;2243;2244;2245;2246;2247;2248;2249;2250;2251;2252;2253;2254;2255;2256;2257;2258;2259;2260;2261;2262;2263;2264;2265;2266;2267;2268;2269;2270;2271;2272;2273;2274;2275;2276;2277;2278;2279;2280;2281;2282;2283;2284;2285;2286;2287	2217
AAVAPEEVSEVIFGHVLAAGCGQNPVR	27	0	2776.4	tr|F1Q466|F1Q466_CANFA	tr|F1Q466|F1Q466_CANFA	F1Q466	54	80	yes	yes	2;3;4	7.991e-24	110.6	2	1	1	1	2	1	47128000	38703000	5533200	4549700	69302000	48901000			251	2882	258	1426;1427;1428;1429;1430;1431;1432;1433;1434;1435;1436;1437;1438;1439;1440;1441;1442;1443;1444;1445;1446;1447;1448;1449;1450;1451	2292;2293;2294;2295;2296;2297;2298;2299;2300;2301;2302;2303;2304;2305;2306;2307;2308;2309;2310;2311;2312;2313;2314;2315;2316;2317;2318;2319;2320;2321;2322;2323;2324;2325;2326;2327;2328;2329;2330;2331;2332;2333;2334;2335;2336;2337;2338;2339;2340;2341;2342	2319
AAVATLLR	8	0	813.507	tr|E2RGH5|E2RGH5_CANFA;tr|J9P920|J9P920_CANFA	tr|E2RGH5|E2RGH5_CANFA	E2RGH5	785	792	yes	no	2	0.0033034	102.51	1	1	1	1	1	1	357000	7762000	863330	5478500	3445500	1713400			252	1283	259	1452;1453;1454;1455;1456;1457;1458;1459;1460;1461;1462;1463;1464;1465;1466	2343;2344;2345;2346;2347;2348;2349;2350;2351;2352;2353;2354;2355;2356;2357;2358	2346
AAVAWEAGKPLSIEEVEVAPPK	22	1	2290.22	tr|J9PA83|J9PA83_CANFA;tr|F1PLM5|F1PLM5_CANFA	tr|J9PA83|J9PA83_CANFA	J9PA83	10	31	yes	no	2;3	3.3147e-28	128.67	1		2				3269200	0	5147000	0	2063100	0			253	2353	260	1467;1468;1469;1470;1471	2359;2360;2361;2362;2363;2364;2365	2359
AAVEALQSQALHATSQQPLRK	21	1	2246.21	tr|F1PQD4|F1PQD4_CANFA	tr|F1PQD4|F1PQD4_CANFA	F1PQD4	720	740	yes	yes	2;3	8.6088e-19	118.46	1	1					378080	4324300	0	0	0	0			257	2473	264	1480;1481;1482;1483	2381;2382;2383;2384	2383
AAVEEGIVLGGGCALLR	17	0	1683.9	tr|E2QUU5|E2QUU5_CANFA	tr|E2QUU5|E2QUU5_CANFA	E2QUU5	430	446	yes	yes	2;3	3.9383e-14	151.49			2	2	1	1	0	0	24104000	9391200	33554000	27214000			258	461	265	1484;1485;1486;1487;1488;1489;1490;1491;1492;1493;1494;1495;1496;1497;1498;1499;1500;1501;1502;1503	2385;2386;2387;2388;2389;2390;2391;2392;2393;2394;2395;2396;2397;2398;2399;2400;2401;2402;2403;2404;2405;2406;2407;2408;2409;2410;2411;2412;2413	2395
AAVENLPTFLVELSR	15	0	1657.9	tr|F6X637|F6X637_CANFA	tr|F6X637|F6X637_CANFA	F6X637	28	42	yes	yes	2;3	3.6602e-45	191.51	1	2	1	1	2	2	14462000	38535000	3105000	2336600	34228000	21392000			260	2965	267	1508;1509;1510;1511;1512;1513;1514;1515;1516;1517;1518;1519;1520;1521;1522;1523;1524;1525;1526;1527;1528;1529;1530;1531;1532;1533;1534;1535;1536;1537;1538	2418;2419;2420;2421;2422;2423;2424;2425;2426;2427;2428;2429;2430;2431;2432;2433;2434;2435;2436;2437;2438;2439;2440;2441;2442;2443;2444;2445;2446;2447;2448;2449;2450;2451;2452;2453;2454;2455;2456;2457;2458;2459;2460;2461;2462;2463;2464;2465	2462
AAVESLGFILFR	12	0	1321.74	tr|F1PX57|F1PX57_CANFA;tr|J9P4R4|J9P4R4_CANFA	tr|F1PX57|F1PX57_CANFA	F1PX57	617	628	no	no	2	2.4112e-05	149.49			1	1		1	0	0	369730	520960	0	0			261	2700;3274	268	1539;1540;1541;1542;1543;1544;1545;1546;1547;1548;1549	2466;2467;2468;2469;2470;2471;2472;2473;2474;2475;2476;2477;2478;2479	2471
AAVEWFDGKDFQGSK	15	1	1683.79	tr|J9P1K6|J9P1K6_CANFA;tr|E2RA46|E2RA46_CANFA;tr|J9P7G2|J9P7G2_CANFA;tr|E2RA07|E2RA07_CANFA;tr|E2RS29|E2RS29_CANFA	tr|J9P1K6|J9P1K6_CANFA	J9P1K6	366	380	yes	no	2;3	3.677e-33	181.75	1	1	2				938950	3116100	2602300	0	2974500	0			262	1021	269	1550;1551;1552;1553;1554;1555;1556;1557	2480;2481;2482;2483;2484;2485;2486;2487;2488;2489	2480
AAVHDPALK	9	0	920.508	tr|F1PDY8|F1PDY8_CANFA	tr|F1PDY8|F1PDY8_CANFA	F1PDY8	37	45	yes	yes	2	0.010017	76.1							0	0	0	0	839870	0			263	2106	270	1558	2490	2490
AAVLLEQER	9	0	1027.57	tr|E2RL65|E2RL65_CANFA	tr|E2RL65|E2RL65_CANFA	E2RL65	187	195	yes	yes	2	0.014238	72.096	1						230800	0	0	0	0	0			265	1467	272	1561	2493	2493
AAVMGDFPWQVAIK	14	0	1531.79	tr|E2R7A3|E2R7A3_CANFA;tr|F1PY40|F1PY40_CANFA	tr|F1PY40|F1PY40_CANFA	E2R7A3	362	375	no	no	2	0.012427	73.386					1		0	0	0	0	0	4095300			266	2729;916	273	1562	2494	2494
AAVMGDFPWQVAIKENEK	18	1	2032.01	tr|E2R7A3|E2R7A3_CANFA;tr|F1PY40|F1PY40_CANFA	tr|F1PY40|F1PY40_CANFA	E2R7A3	362	379	no	no	2;3	1.2591e-14	133.95	1				1		5955900	0	0	0	4506200	21609000			267	2729;916	274	1563;1564;1565;1566	2495;2496;2497;2498;2499;2500	2496
AAVPSGASTGIYEALELR	18	0	1803.94	tr|F1PCH3|F1PCH3_CANFA;tr|E2R5B2|E2R5B2_CANFA;tr|E2RAS8|E2RAS8_CANFA	tr|F1PCH3|F1PCH3_CANFA	F1PCH3	33	50	no	no	2;3	5.1224e-50	190.24	2	2	2	2	2	1	190970000	448630000	74628000	32807000	216870000	219260000			270	2062;1047	277	1575;1576;1577;1578;1579;1580;1581;1582;1583;1584;1585;1586;1587;1588;1589;1590;1591;1592;1593;1594;1595;1596;1597;1598;1599;1600;1601;1602;1603;1604;1605;1606;1607;1608;1609;1610;1611;1612;1613	2509;2510;2511;2512;2513;2514;2515;2516;2517;2518;2519;2520;2521;2522;2523;2524;2525;2526;2527;2528;2529;2530;2531;2532;2533;2534;2535;2536;2537;2538;2539;2540;2541;2542;2543;2544;2545;2546;2547;2548;2549;2550;2551;2552;2553;2554;2555;2556;2557;2558;2559;2560;2561;2562;2563;2564;2565;2566;2567;2568;2569;2570;2571;2572;2573;2574;2575;2576;2577;2578;2579;2580;2581;2582;2583;2584;2585;2586;2587;2588…	2590
AAVPSGASTGIYEALELRDNDK	22	1	2276.13	tr|F1PCH3|F1PCH3_CANFA	tr|F1PCH3|F1PCH3_CANFA	F1PCH3	33	54	yes	yes	2	6.1913e-48	164.74	1	1	1	1			3580300	2847200	1115900	1339800	1379300	0			271	2062	278	1614;1615;1616;1617;1618	2596;2597;2598;2599;2600;2601;2602	2597
AAVPSGASTGIYEALELRDNDKTR	24	2	2533.28	tr|F1PCH3|F1PCH3_CANFA	tr|F1PCH3|F1PCH3_CANFA	F1PCH3	33	56	yes	yes	3	0.0011818	56.081		1					0	17265000	0	0	1872200	0			272	2062	279	1619;1620;1621	2603;2604;2605	2603
AAVQQLQAEGLSPR	14	0	1466.78	tr|J9P7P2|J9P7P2_CANFA;tr|L7N0B9|L7N0B9_CANFA	tr|J9P7P2|J9P7P2_CANFA	J9P7P2	45	58	no	no	2;3	2.9198e-06	119.25	1	1		2			847630	7498300	0	4300300	0	0			274	3316;3379	281	1637;1638;1639;1640;1641	2632;2633;2634;2635;2636;2637	2633
AAVSHWQQQSYLDSGIHSGATTTAPSLSGK	30	0	3084.49	sp|B6V8E6|CTNB1_CANFA	sp|B6V8E6|CTNB1_CANFA	B6V8E6	20	49	yes	yes	3	1.1427e-05	53.214					1		0	0	0	0	0	5742900			275	159	282	1642;1643;1644	2638;2639;2640	2639
AAYEAELGDAR	11	0	1164.54	tr|F1PBJ3|F1PBJ3_CANFA;tr|J9NSW5|J9NSW5_CANFA	tr|F1PBJ3|F1PBJ3_CANFA	F1PBJ3	79	89	yes	no	2	0.00014823	130.1	1	1	1			1	452980	6859800	1213800	0	0	0			281	2031	288	1666;1667;1668;1669;1670;1671;1672	2666;2667;2668;2669;2670;2671;2672	2668
AAYEAELGDARK	12	1	1292.64	tr|F1PBJ3|F1PBJ3_CANFA;tr|J9NSW5|J9NSW5_CANFA	tr|F1PBJ3|F1PBJ3_CANFA	F1PBJ3	79	90	yes	no	2;3	0.0007013	138.42	1	2	1				1443200	15931000	623960	0	0	0			282	2031	289	1673;1674;1675;1676;1677;1678;1679	2673;2674;2675;2676;2677;2678;2679	2673
AAYPDLENPPLIVTPSQQPK	20	0	2177.14	tr|E2QRR5|E2QRR5_CANFA;tr|J9P440|J9P440_CANFA	tr|E2QRR5|E2QRR5_CANFA	E2QRR5	90	109	yes	no	2;3	7.7015e-26	144.75	1	1	1	1		2	3891600	3649200	1920700	954670	2596700	0			290	389	297	1701;1702;1703;1704;1705;1706;1707;1708;1709;1710;1711;1712;1713;1714;1715;1716;1717;1718;1719	2705;2706;2707;2708;2709;2710;2711;2712;2713;2714;2715;2716;2717;2718;2719;2720;2721;2722;2723;2724;2725;2726;2727;2728;2729;2730;2731;2732;2733;2734;2735;2736;2737;2738;2739;2740;2741;2742;2743	2736
AAYQVAALPK	10	0	1030.58	tr|E2QS94|E2QS94_CANFA	tr|E2QS94|E2QS94_CANFA	E2QS94	108	117	yes	yes	2	0.00056277	105.2	1	1	1			1	990840	21001000	2773500	0	0	0			291	401	298	1720;1721;1722;1723;1724;1725;1726;1727;1728	2744;2745;2746;2747;2748;2749;2750;2751;2752	2745
AAYSYRPGPGAGPAGGAALPDQSFLWNVFQR	31	1	3220.58	tr|F1Q1H3|F1Q1H3_CANFA	tr|F1Q1H3|F1Q1H3_CANFA	F1Q1H3	2	32	yes	yes	3	1.2415e-06	61.526			1				0	0	2799600	0	0	0			293	2810	300	1734	2765;2766	2765
ACACNPYGTVK	11	0	1239.54	tr|F1PHK9|F1PHK9_CANFA	tr|F1PHK9|F1PHK9_CANFA	F1PHK9	761	771	yes	yes	2	1.8366e-30	172.61	1	1			1		2362700	7349700	0	0	1301600	0			295	2231	302	1737;1738;1739;1740	2769;2770;2771;2772	2770
ACADATLSQITNNIDPVGR	19	0	2014.97	sp|P62872|GBB1_CANFA	sp|P62872|GBB1_CANFA	P62872	24	42	yes	yes	2;3	2.2994e-51	190.1		1		1	1		0	8859800	0	793520	4702100	14498000			296	246	303	1741;1742;1743;1744;1745;1746;1747;1748;1749;1750;1751;1752;1753;1754;1755;1756;1757;1758;1759;1760;1761;1762	2773;2774;2775;2776;2777;2778;2779;2780;2781;2782;2783;2784;2785;2786;2787;2788;2789;2790;2791;2792;2793;2794;2795;2796;2797;2798;2799;2800;2801;2802;2803;2804;2805;2806	2794
ACADPAAGSVILLENLR	17	0	1768.91	tr|E2RRC9|E2RRC9_CANFA	tr|E2RRC9|E2RRC9_CANFA	E2RRC9	107	123	yes	yes	2;3	4.6006e-41	182.49	2	2	2	2	2	2	41741000	91008000	17872000	11799000	77640000	85460000			297	1714	304	1763;1764;1765;1766;1767;1768;1769;1770;1771;1772;1773;1774;1775;1776;1777;1778;1779;1780;1781;1782;1783;1784;1785;1786;1787;1788;1789;1790;1791;1792;1793;1794;1795;1796;1797;1798	2807;2808;2809;2810;2811;2812;2813;2814;2815;2816;2817;2818;2819;2820;2821;2822;2823;2824;2825;2826;2827;2828;2829;2830;2831;2832;2833;2834;2835;2836;2837;2838;2839;2840;2841;2842;2843;2844;2845;2846;2847;2848;2849;2850;2851;2852;2853;2854;2855;2856;2857;2858;2859;2860;2861;2862;2863;2864;2865;2866;2867;2868;2869;2870;2871;2872;2873	2822
ACARPLISVYSEK	13	1	1492.77	tr|J9JHV8|J9JHV8_CANFA;tr|E2R546|E2R546_CANFA;tr|F1PVZ2|F1PVZ2_CANFA;sp|Q28346|RL4_CANFA	tr|J9JHV8|J9JHV8_CANFA	J9JHV8	2	14	yes	no	2	0.00019225	132.97		1			1		0	3793500	0	0	3072200	7104900			298	3067	305	1799;1800;1801	2874;2875;2876	2876
ACCTVSTSQELHK	13	0	1519.68	tr|E2QXF0|E2QXF0_CANFA;tr|W0S257|W0S257_CANFA	tr|E2QXF0|E2QXF0_CANFA	E2QXF0	58	70	yes	no	2	0.0017055	81.278	1						306190	0	0	0	0	0			300	552	307	1804	2879	2879
ACCTVSTSQELHKDTSR	17	1	1978.88	tr|E2QXF0|E2QXF0_CANFA;tr|W0S257|W0S257_CANFA	tr|E2QXF0|E2QXF0_CANFA	E2QXF0	58	74	yes	no	2;3	2.6082e-119	236.31	1		1				1119100	0	674100	0	275070	0			301	552	308	1805;1806;1807;1808	2880;2881;2882;2883	2883
ACDCDFRGTEGPGCDK	16	1	1843.69	tr|F1PFM5|F1PFM5_CANFA	tr|F1PFM5|F1PFM5_CANFA	F1PFM5	533	548	yes	yes	2	0.039374	59.68	1						500210	0	0	0	0	0			302	2156	309	1809	2884	2884
ACEFAGFQCQIQFGPHNEQK	20	0	2395.05	tr|F1PSC2|F1PSC2_CANFA;tr|J9P5V6|J9P5V6_CANFA	tr|F1PSC2|F1PSC2_CANFA	F1PSC2	235	254	yes	no	2;3	5.6791e-104	216.16			2	1	1		0	0	3164800	687120	0	10854000			303	2543	310	1810;1811;1812;1813;1814;1815	2885;2886;2887;2888;2889;2890	2887
ACENLAPFNTALK	13	0	1447.71	tr|E2QVF9|E2QVF9_CANFA;tr|J9P2U1|J9P2U1_CANFA	tr|E2QVF9|E2QVF9_CANFA	E2QVF9	305	317	yes	no	2	0.016639	60.345		1	1				0	4846200	1460500	0	0	0			304	476	311	1816;1817	2891;2892	2892
ACESTAAQDTSSPGFGGQSPGAASSWVPPEQAAK	34	0	3333.48	tr|F1PLA1|F1PLA1_CANFA	tr|F1PLA1|F1PLA1_CANFA	F1PLA1	75	108	yes	yes	3	0.00026664	37.536	1	1			1		6793800	19954000	0	0	3188800	25440000			306	2344	313	1819;1820;1821;1822	2894;2895;2896;2897;2898;2899;2900	2897
ACFEYTAKPTGYNPSISILGTLEAEKER	28	2	3144.54	tr|J9NVU0|J9NVU0_CANFA;tr|E2RL88|E2RL88_CANFA	tr|J9NVU0|J9NVU0_CANFA	J9NVU0	501	528	yes	no	3	1.6574e-12	94.295			1	1			0	0	2283900	645200	0	0			307	1470	314	1823;1824	2901;2902;2903	2902
ACGDSTLTQITAGLDPVGR	19	0	1930.94	tr|E2RD95|E2RD95_CANFA;tr|E2RRE2|E2RRE2_CANFA	tr|E2RD95|E2RD95_CANFA	E2RD95	24	42	yes	no	2;3	3.4949e-40	178.54		1	1				0	4285400	2311800	0	5994900	0			308	1159	315	1825;1826;1827;1828;1829;1830;1831;1832;1833;1834;1835;1836;1837;1838;1839;1840;1841;1842	2904;2905;2906;2907;2908;2909;2910;2911;2912;2913;2914;2915;2916;2917;2918;2919;2920;2921;2922;2923;2924;2925;2926;2927;2928;2929;2930;2931	2919
ACGLVASNLSLKPGQCLR	18	1	1943.01	tr|E2RJL1|E2RJL1_CANFA;tr|J9P859|J9P859_CANFA	tr|E2RJL1|E2RJL1_CANFA	E2RJL1	2	19	yes	no	2;3	9.7164e-19	150.22	2	2	2	2	2		27315000	54578000	125950000	67773000	161960000	231500000			311	1398	319	1858;1859;1860;1861;1862;1863;1864;1865;1866;1867;1868;1869;1870;1871;1872;1873;1874;1875;1876;1877;1878;1879;1880;1881;1882;1883	2951;2952;2953;2954;2955;2956;2957;2958;2959;2960;2961;2962;2963;2964;2965;2966;2967;2968;2969;2970;2971;2972;2973;2974;2975;2976;2977;2978;2979;2980;2981;2982;2983;2984;2985;2986;2987;2988;2989;2990;2991;2992	2976
ACGNFGIPCELR	12	0	1392.63	tr|F1PPT7|F1PPT7_CANFA	tr|F1PPT7|F1PPT7_CANFA	F1PPT7	310	321	yes	yes	2	0.00019262	112.5	1	1	1	1	1		5883700	28150000	1874500	2427300	10614000	20990000			312	2456	320	1884;1885;1886;1887;1888;1889;1890;1891;1892;1893	2993;2994;2995;2996;2997;2998;2999;3000;3001;3002;3003;3004;3005;3006;3007;3008;3009;3010	3009
ACGVSRPVIACSVTIK	16	1	1716.9	tr|J9P8E9|J9P8E9_CANFA;tr|E2RRM7|E2RRM7_CANFA	tr|J9P8E9|J9P8E9_CANFA	J9P8E9	92	107	yes	no	2;3	6.162e-09	130.4	1		2	1			530830	0	5008700	2594600	0	0			313	1729	321	1894;1895;1896;1897	3011;3012;3013;3014;3015;3016	3013
ACIDSNEDGDLSTSTVLR	18	0	1951.88	tr|J9JHE4|J9JHE4_CANFA;tr|E2R9J9|E2R9J9_CANFA	tr|J9JHE4|J9JHE4_CANFA	J9JHE4	208	225	yes	no	2	1.2341e-06	97.713	1						503220	0	0	0	0	0			314	997	322	1898	3017;3018	3018
ACIDVNECWTSPGR	14	0	1663.71	tr|F1PRU3|F1PRU3_CANFA;tr|J9P2K0|J9P2K0_CANFA	tr|F1PRU3|F1PRU3_CANFA	F1PRU3	931	944	yes	no	2	4.3132e-08	109.1	1	1					804730	2067400	0	0	0	0			315	2523	323	1899;1900	3019;3020	3020
ACIIVYYIEDDGEIINDVLKIPVQLVFK	28	1	3278.75	tr|F1PM26|F1PM26_CANFA	tr|F1PM26|F1PM26_CANFA	F1PM26	529	556	yes	yes	3	2.7875e-17	98.76		1	1		1		0	2263900	1212700	0	5363400	5186500			316	2372	324	1901;1902;1903;1904	3021;3022;3023;3024;3025;3026;3027;3028;3029;3030;3031;3032;3033;3034;3035;3036;3037;3038	3031
ACLDIGAVIATPEQLYAAYEDGFEQCDAGWLSDQTVR	37	0	4131.88	tr|J9P884|J9P884_CANFA;tr|F1PGL1|F1PGL1_CANFA	tr|F1PGL1|F1PGL1_CANFA	J9P884	172	208	no	no	3;4;5	2.4151e-15	69.905	2	1	2	2	3		27043000	18405000	20363000	38361000	792900000	976420000			317	2193;3328	325	1905;1906;1907;1908;1909;1910;1911;1912;1913;1914;1915;1916;1917	3039;3040;3041;3042;3043;3044;3045;3046;3047;3048;3049;3050;3051;3052;3053;3054;3055;3056;3057;3058;3059;3060;3061;3062;3063;3064;3065;3066;3067;3068;3069;3070;3071;3072;3073;3074	3047
ACLFVPSIDVLNQNTLR	17	0	1959.02	tr|E2RKC6|E2RKC6_CANFA	tr|E2RKC6|E2RKC6_CANFA	E2RKC6	165	181	yes	yes	2;3	1.6252e-17	157.83	2	2			2		22307000	26428000	0	0	47418000	26305000			318	1433	326	1918;1919;1920;1921;1922;1923;1924;1925	3075;3076;3077;3078;3079;3080;3081;3082;3083;3084;3085;3086;3087;3088;3089	3083
ACLIFFDEIDAIGGAR	16	0	1766.87	tr|F1PPH7|F1PPH7_CANFA	tr|F1PPH7|F1PPH7_CANFA	F1PPH7	269	284	yes	yes	2	1.8905e-06	104.94	1						1512300	0	0	0	0	0			319	2443	327	1926;1927;1928	3090;3091;3092;3093;3094	3091
ACLISLGYDVENDR	14	0	1623.76	tr|E2R5T9|E2R5T9_CANFA;tr|L7N071|L7N071_CANFA	tr|E2R5T9|E2R5T9_CANFA	E2R5T9	792	805	yes	no	2	8.4768e-06	123.1		1					0	7295100	0	0	0	0			320	876	328	1929;1930;1931;1932	3095;3096;3097;3098;3099	3098
ACLISLGYDVENDRQGDAEFNR	22	1	2541.16	tr|E2R5T9|E2R5T9_CANFA;tr|L7N071|L7N071_CANFA	tr|E2R5T9|E2R5T9_CANFA	E2R5T9	792	813	yes	no	3	6.7397e-05	77.037	1	1			1		16586000	42467000	0	0	3932600	43983000			321	876	329	1933;1934;1935;1936;1937;1938;1939;1940;1941	3100;3101;3102;3103;3104;3105;3106;3107;3108;3109;3110	3109
ACNHIIILQATDWFATDWIR	20	0	2443.21	tr|H2DE99|H2DE99_CANFA	tr|H2DE99|H2DE99_CANFA	H2DE99	206	225	yes	yes	3	3.0995e-06	89.913		1					0	3016100	0	0	0	0			322	3044	330	1942	3111;3112;3113;3114;3115	3114
ACNQLGQFLQHR	12	0	1470.71	tr|F1PDT7|F1PDT7_CANFA;tr|J9NWS6|J9NWS6_CANFA;tr|F1PE67|F1PE67_CANFA	tr|F1PDT7|F1PDT7_CANFA	F1PDT7	253	264	no	no	2;3	0.00039127	101.39				2			0	0	0	1494600	0	0			323	2103;3155	331	1943;1944;1945	3116;3117;3118;3119	3116
ACPLDQAIGLLVAIFHK	17	0	1865.02	tr|E2R5P5|E2R5P5_CANFA	tr|E2R5P5|E2R5P5_CANFA	E2R5P5	2	18	yes	yes	2	1.6786e-18	161.48	1	1	1	1	1	1	5167700	22049000	25930000	16108000	11738000	4653300			324	869	332	1946;1947;1948;1949;1950;1951;1952;1953;1954;1955;1956	3120;3121;3122;3123;3124;3125;3126;3127;3128;3129;3130;3131;3132;3133;3134;3135;3136;3137;3138;3139;3140;3141;3142;3143;3144;3145;3146;3147;3148;3149;3150;3151;3152;3153;3154	3136
ACPRPEGLNFQDLK	14	1	1643.81	tr|E2RQP7|E2RQP7_CANFA	tr|E2RQP7|E2RQP7_CANFA	E2RQP7	242	255	yes	yes	3	0.069819	42.317							0	0	0	0	3840100	0			325	1686	333	1957	3155	3155
ACPSHQPGISSGPELPFPPGVPTLDNIK	28	0	2911.45	tr|E2RQF8|E2RQF8_CANFA	tr|E2RQF8|E2RQF8_CANFA	E2RQF8	200	227	yes	yes	3	0.00039142	44.6			1	1	1		0	0	1944500	1061900	7335300	10817000			326	1673	334	1958;1959;1960;1961	3156;3157;3158;3159;3160;3161	3161
ACQDINECERPGR	13	1	1603.68	tr|F1PLA1|F1PLA1_CANFA	tr|F1PLA1|F1PLA1_CANFA	F1PLA1	1040	1052	yes	yes	2;3	7.3128e-05	145.29	2	2			2		3001500	51303000	0	0	2730400	2585100			327	2344	335	1962;1963;1964;1965;1966;1967;1968;1969	3162;3163;3164;3165;3166;3167;3168;3169	3169
ACQLTFPLHTYPKEEELYACQR	22	1	2753.29	tr|F6Y579|F6Y579_CANFA	tr|F6Y579|F6Y579_CANFA	F6Y579	51	72	yes	yes	3;4	0.00061311	62.847					1		0	0	0	0	5910100	9782100			329	3039	337	1972;1973;1974	3173;3174;3175;3176;3177	3173
ACQSIYPLHDVFVR	14	0	1703.85	tr|F2Z4Q5|F2Z4Q5_CANFA;tr|J9P1R9|J9P1R9_CANFA;tr|J9PBC5|J9PBC5_CANFA;tr|J9P8N5|J9P8N5_CANFA;tr|J9P7M8|J9P7M8_CANFA;tr|J9P6S0|J9P6S0_CANFA;tr|E2REY9|E2REY9_CANFA;tr|J9P7H6|J9P7H6_CANFA	tr|F2Z4Q5|F2Z4Q5_CANFA	F2Z4Q5	200	213	yes	no	2;3	9.9783e-15	164.66	2	1	2	1	1	1	22277000	25723000	13270000	2803000	8578000	37759000			330	2905	338	1975;1976;1977;1978;1979;1980;1981;1982;1983;1984;1985;1986;1987;1988;1989;1990;1991;1992;1993;1994;1995;1996;1997;1998	3178;3179;3180;3181;3182;3183;3184;3185;3186;3187;3188;3189;3190;3191;3192;3193;3194;3195;3196;3197;3198;3199;3200;3201;3202;3203;3204;3205;3206;3207;3208;3209;3210;3211;3212	3195
ACQVLEALSVLVNRPDLGQPVR	22	1	2433.32	tr|E2RAL7|E2RAL7_CANFA	tr|E2RAL7|E2RAL7_CANFA	E2RAL7	101	122	yes	yes	3	1.1279e-06	88.574		1					0	10185000	0	0	0	0			331	1043	339	1999;2000	3213;3214	3213
ACSSDSYEVEEDGVRK	16	1	1829.77	tr|F1PF03|F1PF03_CANFA	tr|F1PF03|F1PF03_CANFA	F1PF03	281	296	yes	yes	2;3	5.6815e-52	196.97	1	1					915990	7476700	0	0	0	0			332	2135	340	2001;2002	3215;3216	3215
ACTDTALENMTSLR	14	0	1581.71	tr|F1Q2F6|F1Q2F6_CANFA	tr|F1Q2F6|F1Q2F6_CANFA	F1Q2F6	1237	1250	yes	yes	2	1.9536e-53	204.17			1		1		0	0	325850	0	0	3522500			333	2834	341	2003;2004;2005;2006;2007;2008;2009;2010	3217;3218;3219;3220;3221;3222;3223;3224;3225;3226;3227;3228;3229	3225
ACTILLR	7	0	845.479	tr|E2RB79|E2RB79_CANFA;tr|F1PDX9|F1PDX9_CANFA	tr|E2RB79|E2RB79_CANFA	E2RB79	371	377	yes	no	1;2	0.014523	117.56	2	1	1	2	1		2163900	11134000	1163100	8422400	2317800	1507500			334	1069	342	2011;2012;2013;2014;2015;2016;2017;2018	3230;3231;3232;3233;3234;3235;3236;3237;3238	3237
ACYLSINPQKDETLETEK	18	1	2138.02	sp|P61162|ACTZ_CANFA	sp|P61162|ACTZ_CANFA	P61162	221	238	yes	yes	2;3	6.6838e-29	164.58	1		1	1	1		227840	0	823290	1228600	858000	5843100			339	241	349	2036;2037;2038;2039;2040	3267;3268;3269;3270;3271;3272;3273;3274;3275;3276;3277	3267
ADAASAPAPTPTPAGDATPPTHK	23	0	2141.04	tr|E2RHJ7|E2RHJ7_CANFA	tr|E2RHJ7|E2RHJ7_CANFA	E2RHJ7	405	427	yes	yes	3	0.02914	31.067		1					0	4170100	0	0	0	0			340	1329	350	2041	3278	3278
ADAEDLLDSFLSSILQDCR	19	0	2167.01	tr|E2RRC2|E2RRC2_CANFA	tr|E2RRC2|E2RRC2_CANFA	E2RRC2	339	357	yes	yes	2	0.0013041	66.636		1					0	423450	0	0	0	0			341	1712	351	2042	3279;3280	3279
ADATNVNNWHWTER	14	0	1712.77	tr|E2RSU7|E2RSU7_CANFA	tr|E2RSU7|E2RSU7_CANFA	E2RSU7	17	30	yes	yes	2;3	8.8535e-06	123.68				2			0	0	0	2208500	0	0			344	1796	354	2049;2050	3287;3288	3288
ADDILASPPR	10	0	1053.55	tr|F6Y3U7|F6Y3U7_CANFA	tr|F6Y3U7|F6Y3U7_CANFA	F6Y3U7	1274	1283	yes	yes	2	0.057503	51.762					1		0	0	0	0	0	1002500			347	3034	357	2055	3295	3295
ADDPSAADRNVEIWK	15	1	1685.8	tr|E2RBM3|E2RBM3_CANFA;tr|J9NWT8|J9NWT8_CANFA	tr|E2RBM3|E2RBM3_CANFA	E2RBM3	2	16	yes	no	2	4.5238e-12	125.33	2	1	1	1			4523600	3892200	1529800	1309300	0	0			352	1093	364	2086;2087;2088;2089;2090	3349;3350;3351;3352;3353;3354;3355;3356;3357;3358;3359	3357
ADDVRPEVTWYFSR	14	1	1739.83	tr|F1PR26|F1PR26_CANFA;tr|J9NW82|J9NW82_CANFA	tr|F1PR26|F1PR26_CANFA	F1PR26	297	310	yes	no	3	0.00098968	85.45	1	1			1		7186500	14731000	0	0	0	11051000			354	2496	366	2101;2102;2103;2104;2105	3383;3384;3385;3386;3387;3388	3386
ADEAFEALR	9	0	1020.49	tr|F1Q2Y7|F1Q2Y7_CANFA	tr|F1Q2Y7|F1Q2Y7_CANFA	F1Q2Y7	78	86	yes	yes	2	0.003026	99.815				1			0	0	0	500120	0	0			355	2850	367	2106;2107	3389;3390	3390
ADEAKPNILDFGKDDQHFTVTGLHK	25	2	2795.39	tr|E2RE80|E2RE80_CANFA;tr|E2RE81|E2RE81_CANFA	tr|E2RE80|E2RE80_CANFA	E2RE80	851	875	yes	no	5	0.038483	27.168	1						8472300	0	0	0	0	0			356	1190	368	2108	3391	3391
ADEGISFR	8	0	893.424	tr|E2RHG2|E2RHG2_CANFA;sp|Q06830|PRDX1_HUMAN	tr|E2RHG2|E2RHG2_CANFA	E2RHG2	121	128	no	no	2	7.7534e-06	141.48	1	1	1		1	1	2624400	58590000	3504000	0	2020000	2853100			358	1324;267	371	2113;2114;2115;2116;2117;2118;2119;2120;2121;2122;2123;2124;2125;2126;2127;2128;2129;2130;2131	3396;3397;3398;3399;3400;3401;3402;3403;3404;3405;3406;3407;3408;3409;3410;3411;3412;3413;3414;3415	3400
ADEQEPELTSTPNFVVEVIK	20	0	2244.12	tr|F1PR95|F1PR95_CANFA	tr|F1PR95|F1PR95_CANFA	F1PR95	146	165	yes	yes	2;3	6.7537e-73	199.7	1	1	1	1	1	2	2476900	3336700	4728900	1833100	9420100	13892000			360	2502	373	2133;2134;2135;2136;2137;2138;2139;2140;2141;2142;2143;2144;2145;2146;2147;2148;2149;2150;2151	3417;3418;3419;3420;3421;3422;3423;3424;3425;3426;3427;3428;3429;3430;3431;3432;3433;3434;3435;3436;3437;3438;3439;3440;3441;3442;3443;3444;3445;3446;3447;3448;3449;3450;3451;3452;3453;3454;3455;3456;3457	3447
ADFCIIHYAGK	11	0	1293.62	tr|F1P9J3|F1P9J3_CANFA;sp|Q258K2|MYH9_CANFA;tr|F1PVV7|F1PVV7_CANFA	tr|F1P9J3|F1P9J3_CANFA	F1P9J3	566	576	no	no	2;3	0.0002322	114.89			1	2	1		0	0	449340	4620300	2826100	4542200			361	272;2659	374	2152;2153;2154;2155;2156	3458;3459;3460;3461;3462;3463	3462
ADFDNTVAIHPTSSEELVTLR	21	0	2314.14	tr|F1PY21|F1PY21_CANFA;tr|F1PY20|F1PY20_CANFA	tr|F1PY21|F1PY21_CANFA	F1PY21	501	521	yes	no	3	7.7975e-07	90.755	1	1	1		1		2039600	4218900	1684900	0	0	6365100			362	2726	375	2157;2158;2159;2160;2161;2162;2163;2164;2165	3464;3465;3466;3467;3468;3469;3470;3471;3472;3473;3474;3475;3476;3477;3478	3467
ADFPAGIPECGTDALR	16	0	1688.78	tr|E2RTJ7|E2RTJ7_CANFA	tr|E2RTJ7|E2RTJ7_CANFA	E2RTJ7	908	923	yes	yes	2	0.01535	53.168		1					0	4536100	0	0	0	0			363	1831	376	2166	3479	3479
ADGELNVDSLITR	13	0	1401.71	sp|Q8MJ47|PP1B_CANFA	sp|Q8MJ47|PP1B_CANFA	Q8MJ47	2	14	yes	yes	2	6.033e-05	125.22	1	1				1	646670	5205900	0	0	0	0			365	326	378	2169;2170;2171;2172;2173;2174;2175;2176;2177;2178;2179;2180;2181;2182;2183;2184	3483;3484;3485;3486;3487;3488;3489;3490;3491;3492;3493;3494;3495;3496;3497;3498;3499;3500;3501;3502;3503;3504	3492
ADGPVAEVLLR	11	0	1138.63	tr|E2QU31|E2QU31_CANFA	tr|E2QU31|E2QU31_CANFA	E2QU31	2	12	yes	yes	2	1.8199e-33	193.28		1					0	2267800	0	0	0	0			368	426	381	2198;2199;2200;2201;2202;2203;2204	3522;3523;3524;3525;3526;3527;3528	3524
ADGSSLPEWVTDNAGTLHFSR	21	0	2259.06	tr|E2RMT2|E2RMT2_CANFA;tr|F1PHH3|F1PHH3_CANFA	tr|E2RMT2|E2RMT2_CANFA	E2RMT2	539	559	yes	no	2;3	3.0336e-22	128.4	1	2			1		1843600	23137000	0	0	18270000	20934000			369	1552	382	2205;2206;2207;2208;2209;2210;2211	3529;3530;3531;3532;3533;3534;3535;3536;3537	3536
ADGYVLEGK	9	0	950.471	tr|E2RFR0|E2RFR0_CANFA	tr|E2RFR0|E2RFR0_CANFA	E2RFR0	185	193	yes	yes	2	0.041131	57.347			1				0	0	571820	0	0	0			371	1252	384	2214	3540	3540
ADHHATNGVVHLIDK	15	0	1625.83	tr|F1PW10|F1PW10_CANFA;tr|J9P2W2|J9P2W2_CANFA	tr|F1PW10|F1PW10_CANFA	F1PW10	187	201	yes	no	2;3;4	7.7034e-91	225.21	2	3	3	3	3		6950200	146000000	10753000	50020000	11519000	11430000			376	2666	389	2235;2236;2237;2238;2239;2240;2241;2242;2243;2244;2245;2246;2247;2248;2249;2250;2251;2252	3564;3565;3566;3567;3568;3569;3570;3571;3572;3573;3574;3575;3576;3577;3578;3579;3580;3581;3582;3583	3568
ADHQPLTEASYVNLPTIALCNTDSPLR	27	0	2995.47	tr|J9JHJ2|J9JHJ2_CANFA;tr|E2RJ06|E2RJ06_CANFA	tr|J9JHJ2|J9JHJ2_CANFA	J9JHJ2	129	155	yes	no	3;4	8.3696e-12	90.545	1	1		1	1	1	8453700	42794000	0	4019000	60126000	62895000			377	1378	390	2253;2254;2255;2256;2257;2258;2259;2260;2261;2262;2263;2264;2265;2266;2267;2268;2269	3584;3585;3586;3587;3588;3589;3590;3591;3592;3593;3594;3595;3596;3597;3598;3599;3600;3601;3602;3603;3604;3605;3606;3607;3608;3609;3610;3611;3612;3613;3614;3615;3616;3617;3618;3619;3620;3621;3622;3623;3624;3625;3626;3627;3628;3629;3630;3631;3632;3633;3634;3635	3591
ADIALVR	7	0	756.449	tr|E2R8K5|E2R8K5_CANFA;tr|F1Q4G6|F1Q4G6_CANFA	tr|E2R8K5|E2R8K5_CANFA	E2R8K5	140	146	yes	no	2	0.0098069	114.78	1	1					1084000	31014000	0	0	0	0			378	964	391	2270;2271	3636;3637;3638	3636
ADIDKLNIDSIIQR	14	1	1612.88	sp|Q8MJ46|PP1G_CANFA;tr|E2QXE0|E2QXE0_CANFA	sp|Q8MJ46|PP1G_CANFA	Q8MJ46	2	15	yes	no	2	8.6662e-07	144.88			1	1			0	0	1021000	291670	0	0			381	325	394	2275;2276;2277;2278;2279	3643;3644;3645;3646;3647;3648	3647
ADIDVSGPKVDIDVPDVNIEGPDAK	25	1	2577.28	tr|J9P969|J9P969_CANFA	tr|J9P969|J9P969_CANFA	J9P969	2714	2738	yes	no	3	2.0565e-13	101.2					1		0	0	0	0	9865800	21641000			385	3341	398	2295;2296;2297;2298;2299;2300;2301;2302;2303;2304	3668;3669;3670;3671;3672;3673;3674;3675;3676;3677;3678;3679;3680;3681;3682;3683;3684;3685;3686;3687	3672
ADIDVSGPKVDIEAPDVSLEGPEGK	25	1	2536.25	tr|J9P969|J9P969_CANFA	tr|J9P969|J9P969_CANFA	J9P969	1273	1297	yes	no	3	4.0756e-13	98.135			1		1		0	0	3009200	0	0	6641600			386	3341	399	2305;2306;2307;2308;2309;2310;2311;2312;2313	3688;3689;3690;3691;3692;3693;3694;3695;3696;3697;3698;3699;3700;3701;3702;3703;3704;3705	3691
ADIEVACYGYEGIDAVK	17	0	1871.86	tr|E2RL17|E2RL17_CANFA	tr|E2RL17|E2RL17_CANFA	E2RL17	193	209	yes	yes	2	1.3071e-13	149.73	1						1367500	0	0	0	0	0			390	1459	403	2318;2319;2320;2321;2322	3713;3714;3715;3716;3717;3718;3719;3720	3713
ADIFVDPVLHTACALDIK	18	0	1997.03	tr|F6V9R9|F6V9R9_CANFA	tr|F6V9R9|F6V9R9_CANFA	F6V9R9	1066	1083	yes	yes	2;3	1.4035e-06	96.805					1		0	0	0	0	4126200	6425300			392	2959	405	2328;2329;2330;2331	3731;3732;3733;3734;3735;3736;3737;3738	3732
ADIWSLGITAIELAK	15	0	1599.89	tr|F1PTW4|F1PTW4_CANFA;tr|F1PTW6|F1PTW6_CANFA;tr|E2QYE1|E2QYE1_CANFA	tr|F1PTW4|F1PTW4_CANFA	F1PTW4	212	226	no	no	2	7.9866e-13	160.78	1	1					599270	1932000	0	0	0	0			397	2583	411	2361;2362;2363;2364	3780;3781;3782;3783;3784;3785	3781
ADKDYHFKVDNDENEHQLSLR	21	2	2572.19	tr|E2RTB1|E2RTB1_CANFA;tr|E2R4V7|E2R4V7_CANFA;tr|J9P4U0|J9P4U0_CANFA	tr|E2RTB1|E2RTB1_CANFA	E2RTB1	25	45	yes	no	2;3;4;5	4.1134e-29	151.21	3	4	4	2	2	2	12071000	51522000	36765000	93615000	40837000	19010000			399	1819	413	2366;2367;2368;2369;2370;2371;2372;2373;2374;2375;2376;2377;2378;2379;2380;2381;2382;2383;2384;2385;2386;2387;2388;2389;2390;2391;2392;2393;2394;2395	3787;3788;3789;3790;3791;3792;3793;3794;3795;3796;3797;3798;3799;3800;3801;3802;3803;3804;3805;3806;3807;3808;3809;3810;3811;3812;3813;3814;3815;3816;3817;3818;3819;3820;3821	3820
ADKEAAFDDAVEER	14	1	1564.7	tr|E2QXR8|E2QXR8_CANFA	tr|E2QXR8|E2QXR8_CANFA	E2QXR8	2	15	yes	yes	2	5.1333e-16	171.15	1	1	1	1	1		2368000	3827100	2956700	2278200	1788500	4704500			400	568	414	2396;2397;2398;2399;2400;2401;2402;2403;2404	3822;3823;3824;3825;3826;3827;3828;3829;3830;3831;3832;3833;3834;3835;3836;3837;3838;3839;3840;3841;3842;3843	3834
ADKPDMGEIASFDK	14	1	1522.7	tr|E2QXA5|E2QXA5_CANFA	tr|E2QXA5|E2QXA5_CANFA	E2QXA5	2	15	yes	yes	2	4.4437e-10	158.29	1	1	2	1	1		28844000	33854000	3849700	2414900	1523600	0			402	545	418;419	2416;2417;2418;2419;2420;2421;2422;2423	3860;3861;3862;3863;3864;3865;3866;3867;3868;3869;3870;3871;3872;3873	3872
ADLEEQLSDEEKVR	14	1	1659.8	sp|A0M8V0|CAZA2_CANFA	sp|A0M8V0|CAZA2_CANFA	A0M8V0	2	15	yes	yes	2	1.7707e-21	164.93	1	1	1			1	0	4773800	3136400	0	0	0			407	158	424	2430;2431;2432;2433;2434;2435;2436;2437;2438;2439;2440;2441;2442;2443;2444;2445;2446;2447;2448	3881;3882;3883;3884;3885;3886;3887;3888;3889;3890;3891;3892;3893;3894;3895;3896;3897;3898;3899;3900;3901;3902;3903;3904;3905;3906;3907;3908;3909;3910;3911;3912;3913;3914;3915;3916	3915
ADLELQIEGLKEELAYLKK	19	2	2202.21	tr|F1Q0N9|F1Q0N9_CANFA	tr|F1Q0N9|F1Q0N9_CANFA	F1Q0N9	197	215	yes	yes	2;3;4	2.9926e-61	195.48	2	1				2	2184700	10982000	0	0	0	0			409	2788	426	2456;2457;2458;2459;2460;2461;2462;2463;2464;2465	3925;3926;3927;3928;3929;3930;3931;3932;3933;3934;3935	3927
ADLFSYLR	8	0	983.508	tr|F1PPR5|F1PPR5_CANFA	tr|F1PPR5|F1PPR5_CANFA	F1PPR5	96	103	yes	yes	2	0.02111	76.17				1			0	0	0	396510	0	0			413	2454	432	2501	3986	3986
ADLINNLGTIAK	12	0	1241.7	tr|E2RLS3|E2RLS3_CANFA	tr|E2RLS3|E2RLS3_CANFA	E2RLS3	96	107	yes	yes	1;2	3.9372e-27	190.34	1	2	1	1	1	1	108340000	241770000	56558000	28925000	23172000	173510000			415	1496	434	2503;2504;2505;2506;2507;2508;2509;2510;2511;2512;2513;2514;2515;2516;2517;2518;2519;2520;2521;2522;2523;2524;2525;2526;2527	3988;3989;3990;3991;3992;3993;3994;3995;3996;3997;3998;3999;4000;4001;4002;4003;4004;4005;4006;4007;4008;4009;4010;4011;4012;4013;4014;4015;4016;4017;4018;4019;4020;4021;4022;4023;4024;4025;4026;4027;4028;4029;4030;4031	4024
ADLPTLGFTHFQPAQLTTVGK	21	0	2241.18	tr|E2RGK2|E2RGK2_CANFA;tr|J9JHC8|J9JHC8_CANFA	tr|E2RGK2|E2RGK2_CANFA	E2RGK2	156	176	yes	no	2;3	1.3313e-10	103.73			1	1			0	0	527970	602070	0	0			419	1288	438	2537;2538;2539	4045;4046;4047	4045
ADLSLADALTEPPPEIEEEIKR	22	1	2435.24	tr|F1PCZ5|F1PCZ5_CANFA;tr|F1PCX8|F1PCX8_CANFA	tr|F1PCZ5|F1PCZ5_CANFA	F1PCZ5	2	23	yes	no	2;3	6.1429e-05	77.959			1	1			0	0	1132400	885710	0	0			421	2076	440	2547;2548;2549	4055;4056;4057;4058;4059;4060	4060
ADMDQFTASISETPVDVR	18	0	1980.91	tr|J9P8F0|J9P8F0_CANFA;tr|E2RPM5|E2RPM5_CANFA	tr|J9P8F0|J9P8F0_CANFA	J9P8F0	570	587	yes	no	2	3.889e-23	156.08			1	1	1		0	0	1905200	628330	9096000	7837600			425	1639	444	2564;2565;2566;2567	4086;4087;4088;4089;4090;4091;4092;4093;4094	4087
ADPELQLVAR	10	0	1110.6	tr|E2QYQ0|E2QYQ0_CANFA	tr|E2QYQ0|E2QYQ0_CANFA	E2QYQ0	2	11	yes	yes	2	0.0049875	82.494	1	1					777160	3473300	0	0	0	0			435	615	456	2603;2604;2605;2606;2607;2608;2609;2610;2611	4137;4138;4139;4140;4141;4142;4143;4144;4145;4146	4145
ADPVLYKDDFPEK	13	1	1535.75	tr|E2RKC6|E2RKC6_CANFA	tr|E2RKC6|E2RKC6_CANFA	E2RKC6	711	723	yes	yes	2	0.023309	72.815	1						182370	0	0	0	0	0			437	1433	458	2613	4148;4149	4148
ADPVLYKDDFPEKLK	15	2	1776.93	tr|E2RKC6|E2RKC6_CANFA	tr|E2RKC6|E2RKC6_CANFA	E2RKC6	711	725	yes	yes	3	0.0053661	72.681							0	0	0	0	1829700	0			438	1433	459	2614	4150	4150
ADQELLMYSHDNIICGITSVAFSR	24	0	2739.3	tr|E2RD95|E2RD95_CANFA;tr|E2RRE2|E2RRE2_CANFA	tr|E2RD95|E2RD95_CANFA	E2RD95	257	280	yes	no	3	3.6524e-08	86.761		1		1			0	4058800	0	455080	0	0			440	1159	461;462	2617;2618;2619;2620;2621;2622;2623;2624;2625	4153;4154;4155;4156;4157;4158;4159;4160;4161;4162;4163;4164	4162	551
ADQLIQTLR	9	0	1056.59	tr|E2R0Z0|E2R0Z0_CANFA	tr|E2R0Z0|E2R0Z0_CANFA	E2R0Z0	503	511	yes	yes	2	1.0139e-09	155	1	1	1	1	1		1012300	11902000	2423800	5363000	10291000	12062000			443	697	466	2647;2648;2649;2650;2651;2652	4200;4201;4202;4203;4204;4205	4201
ADQLLALLEGPTALAPGLSR	20	0	2005.12	tr|F1PC23|F1PC23_CANFA	tr|F1PC23|F1PC23_CANFA	F1PC23	62	81	yes	yes	2	7.2628e-18	115.42	1	1					1194900	1423300	0	0	0	0			444	2050	467	2653;2654;2655;2656	4206;4207;4208;4209;4210	4209
ADQLTEEQIAEFK	13	0	1520.74	tr|E2REK6|E2REK6_CANFA;tr|E2R8S4|E2R8S4_CANFA;tr|J9NWJ7|J9NWJ7_CANFA;tr|J9NXY2|J9NXY2_CANFA	tr|E2REK6|E2REK6_CANFA	E2REK6	2	14	yes	no	2	1.3934e-06	151.56		1	1	1	1	1	0	76884000	16716000	7389300	17295000	24027000			445	1205	468	2657;2658;2659;2660;2661;2662;2663;2664;2665;2666;2667;2668	4211;4212;4213;4214;4215;4216;4217;4218;4219;4220;4221;4222;4223;4224;4225;4226;4227;4228;4229	4214
ADQLTEEQIAEFKEAFSLFDK	21	1	2458.19	tr|E2REK6|E2REK6_CANFA;tr|E2R8S4|E2R8S4_CANFA;tr|J9NWJ7|J9NWJ7_CANFA;tr|J9NXY2|J9NXY2_CANFA	tr|E2REK6|E2REK6_CANFA	E2REK6	2	22	yes	no	2;3	9.4268e-88	200.29	1			1			661330	0	0	1080900	0	0			446	1205	469	2669;2670;2671;2672;2673;2674;2675;2676	4230;4231;4232;4233;4234;4235;4236;4237;4238;4239	4233
ADQLTEEQIAEFKEAFSLFDKDGDGTITTK	30	2	3346.61	tr|E2REK6|E2REK6_CANFA;tr|E2R8S4|E2R8S4_CANFA;tr|J9NWJ7|J9NWJ7_CANFA;tr|J9NXY2|J9NXY2_CANFA	tr|E2REK6|E2REK6_CANFA	E2REK6	2	31	yes	no	3	1.3298e-38	116.99	2	2	1	1	1	1	80393000	50087000	85378000	51160000	354400000	228930000			447	1205	470	2677;2678;2679;2680;2681;2682;2683;2684;2685;2686;2687;2688;2689;2690;2691;2692;2693;2694;2695	4240;4241;4242;4243;4244;4245;4246;4247;4248;4249;4250;4251;4252;4253;4254;4255;4256;4257;4258;4259;4260;4261;4262;4263;4264;4265;4266;4267;4268;4269;4270;4271;4272;4273;4274;4275;4276;4277;4278;4279;4280;4281;4282;4283;4284;4285;4286;4287	4249
ADQVCINLR	9	0	1087.54	tr|E2R612|E2R612_CANFA	tr|E2R612|E2R612_CANFA	E2R612	195	203	yes	yes	2	1.203e-08	154.85			1	1	1		0	0	7416900	14836000	29781000	14693000			448	883	471	2696;2697;2698;2699	4288;4289;4290;4291	4291
ADQWNVNYVETSAK	14	0	1623.75	tr|J9NX28|J9NX28_CANFA	tr|J9NX28|J9NX28_CANFA	J9NX28	146	159	yes	yes	2	4.3443e-10	157.37	1	1					433660	2075400	0	0	0	0			450	3159	473	2704;2705;2706;2707;2708;2709;2710;2711;2712;2713	4296;4297;4298;4299;4300;4301;4302;4303;4304;4305;4306;4307;4308;4309;4310;4311;4312;4313	4297
ADTFLGIENLEYLQADYNLIK	21	0	2442.23	tr|F1Q4K7|F1Q4K7_CANFA	tr|F1Q4K7|F1Q4K7_CANFA	F1Q4K7	124	144	yes	yes	2;3	5.0121e-27	143.4	1	2					745340	2632400	0	0	0	0			458	2895	482	2739;2740;2741	4350;4351;4352;4353;4354;4355;4356	4350
ADTFLGIENLEYLQADYNLIKYIER	25	1	3003.52	tr|F1Q4K7|F1Q4K7_CANFA	tr|F1Q4K7|F1Q4K7_CANFA	F1Q4K7	124	148	yes	yes	3	0.045893	28.868			1				0	0	6912200	0	0	0			459	2895	483	2742	4357	4357
ADTLLAVVK	9	0	928.559	tr|E2QYH6|E2QYH6_CANFA;tr|F1PPN1|F1PPN1_CANFA;tr|J9JHN8|J9JHN8_CANFA	tr|E2QYH6|E2QYH6_CANFA	E2QYH6	424	432	yes	no	2	0.0011975	99.815		1					0	2021800	0	0	0	0			462	607	486	2745;2746	4360;4361	4361
ADTLTPEECQQFK	13	0	1565.7	tr|F1Q067|F1Q067_CANFA	tr|F1Q067|F1Q067_CANFA	F1Q067	143	155	yes	yes	2	0.010459	64.121			1				0	0	335230	0	0	0			464	2776	488	2756	4377	4377
ADTLTPEECQQFKK	14	1	1693.8	tr|F1Q067|F1Q067_CANFA	tr|F1Q067|F1Q067_CANFA	F1Q067	143	156	yes	yes	2	2.6068e-05	121.56	1						1075500	0	0	0	0	0			465	2776	489	2757	4378	4378
ADTQTYQPYNKDWIK	15	1	1869.89	tr|J9P0J7|J9P0J7_CANFA	tr|J9P0J7|J9P0J7_CANFA	J9P0J7	126	140	yes	yes	2;3	1.584e-08	151.22	1	2	1	2			2473400	28478000	3057100	5251500	0	0			466	3214	490	2758;2759;2760;2761;2762;2763	4379;4380;4381;4382;4383;4384;4385;4386	4386
ADTVQVSTLHHPAHCPR	17	0	1924.93	tr|E2QZA8|E2QZA8_CANFA	tr|E2QZA8|E2QZA8_CANFA	E2QZA8	153	169	yes	yes	2;3	1.4604e-18	161.48	1	1		1	1		428490	3095100	0	1981300	0	403750			467	632	491	2764;2765;2766;2767	4387;4388;4389;4390	4387
ADVIQATGDAICIFR	15	0	1648.82	tr|F1Q2J2|F1Q2J2_CANFA;tr|J9NYX4|J9NYX4_CANFA	tr|F1Q2J2|F1Q2J2_CANFA	F1Q2J2	189	203	yes	no	2	2.207e-09	151.38	1	1					1769700	3820900	0	0	5507500	0			472	2838	496	2787;2788;2789	4415;4416;4417;4418;4419	4416
ADVLCPGGCSLEEFSVFGNIVYASVSSICGAAVHR	35	0	3727.74	tr|F1PLQ5|F1PLQ5_CANFA	tr|F1PLQ5|F1PLQ5_CANFA	F1PLQ5	47	81	yes	yes	3	6.2836e-07	51.234			1				0	0	1222500	0	0	0			473	2359	497	2790	4420;4421	4421
ADVTLEAR	8	0	873.456	tr|F1PAA3|F1PAA3_CANFA	tr|F1PAA3|F1PAA3_CANFA	F1PAA3	40	47	yes	yes	2	0.0010303	125.16					1		0	0	0	0	3563600	1912400			477	1979	502	2801;2802	4436;4437	4437
ADYVALAIVDGR	12	0	1261.67	tr|F1Q2Z6|F1Q2Z6_CANFA	tr|F1Q2Z6|F1Q2Z6_CANFA	F1Q2Z6	1917	1928	yes	yes	2;3	0.00012491	120.53	2	2	1	1	1		65691000	221080000	9932900	2731000	54122000	152560000			481	2852	506	2807;2808;2809;2810;2811;2812;2813;2814;2815;2816	4442;4443;4444;4445;4446;4447;4448;4449;4450;4451;4452;4453;4454;4455;4456;4457;4458;4459;4460;4461;4462;4463;4464;4465;4466;4467;4468;4469;4470;4471;4472;4473;4474;4475	4443
AEAAAPYTVLAQSAPR	16	0	1614.84	tr|F1PDK5|F1PDK5_CANFA;tr|F1PDK1|F1PDK1_CANFA	tr|F1PDK5|F1PDK5_CANFA	F1PDK5	147	162	yes	no	2;3	2.2518e-30	172.42			1	1	1		0	0	1393700	894070	7295400	20427000			482	2093	507	2817;2818;2819;2820;2821	4476;4477;4478;4479;4480	4478
AEAAAPYTVLAQSAPREDSYSDASGFGYCFR	31	1	3356.5	tr|F1PDK5|F1PDK5_CANFA;tr|F1PDK1|F1PDK1_CANFA	tr|F1PDK5|F1PDK5_CANFA	F1PDK5	147	177	yes	no	3	0.00023558	45.042					1		0	0	0	0	7721200	18238000			483	2093	508	2822;2823	4481;4482;4483;4484	4481
AEADVALIGLAVMGQNLILNMNDHGFVVCAFNR	33	0	3571.77	tr|F1PE09|F1PE09_CANFA	tr|F1PE09|F1PE09_CANFA	F1PE09	2	34	yes	yes	3;4	7.0718e-45	114.01	2	3	1	1	1		2508900	5670100	2651400	1611000	4517500	1938700			487	2107	512;513	2837;2838;2839;2840;2841;2842;2843;2844;2845;2846	4502;4503;4504;4505;4506;4507;4508;4509;4510;4511;4512;4513;4514;4515;4516;4517;4518;4519;4520;4521;4522;4523;4524;4525;4526;4527;4528;4529;4530;4531;4532;4533;4534;4535;4536;4537;4538;4539;4540;4541;4542;4543;4544;4545;4546;4547;4548;4549;4550;4551;4552	4510	928
AEAGAGSATEFQFR	14	0	1440.66	tr|E2RGQ5|E2RGQ5_CANFA;tr|J9NVU2|J9NVU2_CANFA;tr|F1PZ77|F1PZ77_CANFA	tr|E2RGQ5|E2RGQ5_CANFA	E2RGQ5	140	153	yes	no	2	1.291e-14	162.67		1				1	0	3514100	0	0	0	0			491	1297	517	2861;2862;2863;2864;2865;2866;2867	4577;4578;4579;4580;4581;4582;4583;4584;4585;4586;4587;4588	4580
AEAGDRGGQQAACGHDSYCSPLASR	25	1	2620.11	tr|E2RGK2|E2RGK2_CANFA	tr|E2RGK2|E2RGK2_CANFA	E2RGK2	2	26	yes	yes	3	3.6136e-09	92.416	1	1		1			893320	8593400	0	5988300	0	0			493	1288	519	2871;2872;2873	4593;4594;4595	4593
AEAGRPYEYYK	11	1	1345.63	tr|E2QSB5|E2QSB5_CANFA	tr|E2QSB5|E2QSB5_CANFA	E2QSB5	67	77	yes	yes	2;3	0.022368	81.525	1				1		3675800	0	0	0	0	305340			494	402	520	2874;2875	4596;4597	4597
AEAGVPAEFSIWTR	14	0	1532.76	tr|F1PWW0|F1PWW0_CANFA	tr|F1PWW0|F1PWW0_CANFA	F1PWW0	2251	2264	yes	yes	2	0.00012529	100.11		1	1	1	1		0	10471000	5097900	2027000	16019000	27481000			495	2691	521	2876;2877;2878;2879;2880	4598;4599;4600;4601;4602;4603	4599
AEALLEEAKR	10	1	1128.61	tr|F1PCD8|F1PCD8_CANFA	tr|F1PCD8|F1PCD8_CANFA	F1PCD8	1434	1443	yes	yes	2;3	1.671e-87	238.01	1	2					2866000	23363000	0	0	2397300	0			496	2057	522	2881;2882;2883;2884	4604;4605;4606;4607	4605
AEAYLIEEMYDEAIQDYETAQEHNENDQQIR	31	0	3757.63	tr|F1PME4|F1PME4_CANFA	tr|F1PME4|F1PME4_CANFA	F1PME4	338	368	yes	yes	3;4	4.4382e-30	111.84	2				2		2916300	0	0	0	20701000	13339000			501	2387	528	2900;2901;2902;2903;2904;2905	4625;4626;4627;4628;4629;4630;4631;4632;4633;4634;4635;4636;4637;4638;4639;4640;4641;4642;4643;4644;4645;4646	4630
AEDGSVIDYELIDQDAR	17	0	1907.87	sp|Q6TEQ7|ANXA2_CANFA	sp|Q6TEQ7|ANXA2_CANFA	Q6TEQ7	180	196	yes	yes	2;3	7.4429e-53	191.36	1	1	1	1	1	2	8723200	18685000	12758000	5568600	0	9253500			503	308	530	2907;2908;2909;2910;2911;2912;2913;2914;2915;2916;2917;2918;2919;2920;2921;2922;2923;2924;2925;2926;2927;2928;2929;2930;2931;2932;2933;2934;2935;2936;2937;2938;2939;2940;2941;2942	4648;4649;4650;4651;4652;4653;4654;4655;4656;4657;4658;4659;4660;4661;4662;4663;4664;4665;4666;4667;4668;4669;4670;4671;4672;4673;4674;4675;4676;4677;4678;4679;4680;4681;4682;4683;4684;4685;4686;4687;4688;4689;4690;4691;4692;4693;4694;4695;4696;4697;4698;4699;4700;4701;4702;4703;4704;4705;4706;4707;4708	4671
AEDKEWIPVTK	11	1	1314.68	tr|E2QWY6|E2QWY6_CANFA;tr|E2QWF1|E2QWF1_CANFA	tr|E2QWY6|E2QWY6_CANFA	E2QWY6	55	65	yes	no	2;3	0.00024096	122.46		1	2	2			0	7674100	3352400	12517000	0	0			507	533	534	2976;2977;2978;2979;2980;2981;2982;2983;2984;2985;2986	4767;4768;4769;4770;4771;4772;4773;4774;4775;4776;4777;4778	4771
AEDNADTLALVFEAPNQEK	19	0	2073.99	tr|E2R0D6|E2R0D6_CANFA	tr|E2R0D6|E2R0D6_CANFA	E2R0D6	92	110	yes	yes	2;3	1.1949e-93	216.32	1	2	1	1	2	2	16340000	35870000	13249000	10981000	23872000	37351000			508	667	535	2987;2988;2989;2990;2991;2992;2993;2994;2995;2996;2997;2998;2999;3000;3001;3002;3003;3004;3005;3006;3007;3008;3009;3010;3011;3012;3013;3014;3015	4779;4780;4781;4782;4783;4784;4785;4786;4787;4788;4789;4790;4791;4792;4793;4794;4795;4796;4797;4798;4799;4800;4801;4802;4803;4804;4805;4806;4807;4808;4809;4810;4811;4812;4813;4814;4815;4816;4817;4818;4819;4820;4821;4822;4823;4824;4825;4826;4827;4828;4829;4830;4831;4832;4833;4834;4835;4836;4837;4838;4839;4840;4841	4835
AEDSGEYHCVYHFVSAPK	18	0	2094.91	tr|F1PDQ0|F1PDQ0_CANFA	tr|F1PDQ0|F1PDQ0_CANFA	F1PDQ0	173	190	yes	yes	2;3	1.355e-06	94.454				2			0	0	0	2749000	2447600	0			510	2099	537	3017;3018;3019;3020;3021;3022;3023;3024;3025;3026;3027;3028	4843;4844;4845;4846;4847;4848;4849;4850;4851;4852;4853;4854;4855;4856;4857;4858	4856
AEDTPFPAGTFVR	13	0	1406.68	tr|E2R755|E2R755_CANFA	tr|E2R755|E2R755_CANFA	E2R755	55	67	yes	yes	2	0.0015959	82.202					1		0	0	0	0	0	10407000			511	911	538	3029	4859	4859
AEDVVLEHR	9	0	1066.54	tr|E2RNA7|E2RNA7_CANFA	tr|E2RNA7|E2RNA7_CANFA	E2RNA7	57	65	yes	yes	2;3	0.0016129	94.309		2					0	6031900	0	0	0	0			512	1573	539	3030;3031	4860;4861	4861
AEEGIAAGGVMDVNTALQEVLK	22	0	2214.12	tr|E2R4N7|E2R4N7_CANFA	tr|E2R4N7|E2R4N7_CANFA	E2R4N7	2	23	yes	yes	2;3	1.8785e-100	209.25	1	1	1	1		5	3288500	3817500	3132000	2180200	0	0			517	819	546;547	3051;3052;3053;3054;3055;3056;3057;3058;3059;3060;3061;3062;3063;3064;3065;3066;3067;3068;3069;3070;3071;3072;3073;3074;3075;3076;3077;3078;3079;3080;3081;3082;3083;3084;3085;3086;3087;3088;3089;3090;3091;3092;3093;3094;3095;3096;3097;3098;3099	4888;4889;4890;4891;4892;4893;4894;4895;4896;4897;4898;4899;4900;4901;4902;4903;4904;4905;4906;4907;4908;4909;4910;4911;4912;4913;4914;4915;4916;4917;4918;4919;4920;4921;4922;4923;4924;4925;4926;4927;4928;4929;4930;4931;4932;4933;4934;4935;4936;4937;4938;4939;4940;4941;4942;4943;4944;4945;4946;4947;4948;4949;4950;4951;4952;4953;4954;4955;4956;4957;4958;4959;4960;4961;4962;4963;4964;4965;4966;4967	4941	438
AEELLLK	7	0	814.48	tr|J9NWK8|J9NWK8_CANFA	tr|J9NWK8|J9NWK8_CANFA	J9NWK8	297	303	yes	yes	2	0.031884	83.614				1			0	0	0	5144500	1406200	0			520	3152	550	3105;3106	4975;4976	4976
AEEQPQVELFVK	12	0	1415.73	tr|F1PKI4|F1PKI4_CANFA;tr|F1PBH0|F1PBH0_CANFA;tr|F1PTB9|F1PTB9_CANFA	tr|F1PKI4|F1PKI4_CANFA	F1PKI4	2	13	yes	yes	2;3	0.00025307	134.56	1	2		1		1	21142000	55524000	0	880760	7431700	0			522	2324	552	3108;3109;3110;3111;3112;3113;3114;3115;3116;3117;3118;3119;3120;3121;3122;3123;3124;3125;3126;3127	4978;4979;4980;4981;4982;4983;4984;4985;4986;4987;4988;4989;4990;4991;4992;4993;4994;4995;4996;4997;4998;4999;5000;5001;5002;5003;5004;5005	4985
AEESGHWLWSR	11	0	1356.62	tr|F1P9S5|F1P9S5_CANFA	tr|F1P9S5|F1P9S5_CANFA	F1P9S5	505	515	yes	yes	2;3	0.00038087	107.34					2		0	0	0	0	2323500	7002900			523	1957	553	3128;3129;3130	5006;5007;5008	5006
AEEYEFLTPMEEAPK	15	0	1782.8	tr|F1PL93|F1PL93_CANFA	tr|F1PL93|F1PL93_CANFA	F1PL93	153	167	yes	yes	2;3	1.1841e-25	180.11	1	1			1	2	2780200	5108400	0	0	3274600	9470100			524	2342	554;555	3131;3132;3133;3134;3135;3136;3137;3138;3139;3140;3141;3142;3143;3144;3145;3146;3147;3148;3149;3150;3151;3152;3153;3154;3155;3156;3157;3158;3159;3160;3161;3162;3163;3164;3165;3166;3167;3168;3169	5009;5010;5011;5012;5013;5014;5015;5016;5017;5018;5019;5020;5021;5022;5023;5024;5025;5026;5027;5028;5029;5030;5031;5032;5033;5034;5035;5036;5037;5038;5039;5040;5041;5042;5043;5044;5045;5046;5047;5048;5049;5050;5051;5052;5053;5054;5055;5056;5057;5058;5059;5060;5061;5062;5063;5064;5065;5066;5067;5068	5065	1065
AEEYVLGDFCFLR	13	0	1617.75	tr|F6XXM1|F6XXM1_CANFA	tr|F6XXM1|F6XXM1_CANFA	F6XXM1	85	97	yes	yes	2	0.00011412	133.88			1	1	1		0	0	1565400	1507300	0	5005500			525	3022	556	3170;3171;3172	5069;5070;5071	5069
AEFEELCADLFER	13	0	1627.72	tr|E2RB31|E2RB31_CANFA	tr|E2RB31|E2RB31_CANFA	E2RB31	346	358	yes	yes	2	2.607e-13	162.72	1	1	1	1	1		1013400	2641000	1074800	658810	8011800	10205000			526	1062	557	3173;3174;3175;3176;3177;3178	5072;5073;5074;5075;5076;5077	5077
AEFGPPGPGPGSR	13	0	1224.59	tr|E2QXP3|E2QXP3_CANFA	tr|E2QXP3|E2QXP3_CANFA	E2QXP3	45	57	yes	yes	2	0.01346	62.287		1					0	6519800	0	0	0	0			528	566	559	3185	5085	5085
AEGEWLSFDVTDAVHEWLHHK	21	0	2505.17	tr|F1PKH0|F1PKH0_CANFA;tr|F1PKH2|F1PKH2_CANFA	tr|F1PKH0|F1PKH0_CANFA	F1PKH0	194	214	yes	no	3;4	0.0020377	52.365	2	2			2		8298900	16089000	0	0	34169000	17941000			532	2322	563	3214;3215;3216;3217;3218;3219;3220;3221	5122;5123;5124;5125;5126;5127;5128;5129;5130;5131;5132;5133;5134;5135	5131
AEGPEVDENLPK	12	0	1296.62	tr|J9P969|J9P969_CANFA	tr|J9P969|J9P969_CANFA	J9P969	2190	2201	yes	yes	2	0.0089337	69.229			1				0	0	686290	0	0	0			535	3341	566	3225;3226;3227	5139;5140;5141	5141
AEGPPEPVDLLWLQDAVPLPLAATHSAQHTLR	32	0	3441.8	tr|F1PGV4|F1PGV4_CANFA	tr|F1PGV4|F1PGV4_CANFA	F1PGV4	158	189	yes	yes	3;4	1.0476e-13	82.126			1		2		0	0	8199800	0	31816000	22177000			539	2207	571	3239;3240;3241;3242;3243	5159;5160;5161;5162;5163;5164;5165;5166	5164
AEGRPTPTIEWYK	13	1	1546.78	tr|F1Q2N4|F1Q2N4_CANFA;tr|J9PAZ5|J9PAZ5_CANFA	tr|F1Q2N4|F1Q2N4_CANFA	F1Q2N4	62	74	yes	no	3	0.00081856	88.803					1		0	0	0	0	0	3196200			543	2844	576	3259	5187	5187
AEGSDVANAVLDGADCIMLSGETAK	25	0	2493.14	tr|F1PHR2|F1PHR2_CANFA	tr|F1PHR2|F1PHR2_CANFA	F1PHR2	364	388	yes	yes	2;3	8.9545e-114	203.59	2	2	2	2	1	1	12191000	15230000	3090600	3835000	0	4656400			544	2240	577;578	3260;3261;3262;3263;3264;3265;3266;3267;3268;3269;3270;3271;3272;3273;3274;3275;3276;3277;3278;3279;3280;3281;3282;3283;3284;3285;3286	5188;5189;5190;5191;5192;5193;5194;5195;5196;5197;5198;5199;5200;5201;5202;5203;5204;5205;5206;5207;5208;5209;5210;5211;5212;5213;5214;5215;5216;5217;5218;5219;5220;5221;5222;5223;5224;5225;5226;5227;5228;5229;5230;5231;5232;5233;5234;5235;5236;5237;5238;5239;5240	5221	994
AEGSDVANAVLDGADCIMLSGETAKGDYPLEAVR	34	1	3493.63	tr|F1PHR2|F1PHR2_CANFA	tr|F1PHR2|F1PHR2_CANFA	F1PHR2	364	397	yes	yes	3;4	4.3245e-58	126.15	2	2	2	2	1		26544000	43999000	10079000	7313200	10749000	14671000			545	2240	579;580	3287;3288;3289;3290;3291;3292;3293;3294;3295;3296;3297;3298;3299;3300;3301;3302;3303;3304;3305;3306;3307;3308;3309;3310;3311;3312	5241;5242;5243;5244;5245;5246;5247;5248;5249;5250;5251;5252;5253;5254;5255;5256;5257;5258;5259;5260;5261;5262;5263;5264;5265;5266;5267;5268;5269;5270;5271;5272;5273;5274;5275;5276;5277;5278;5279;5280;5281;5282;5283;5284;5285;5286;5287;5288;5289;5290;5291;5292;5293;5294;5295;5296;5297;5298;5299;5300;5301;5302;5303;5304;5305;5306;5307;5308;5309;5310;5311	5256	994
AEHSGTVLYSLIK	13	0	1416.76	tr|F6XXM1|F6XXM1_CANFA	tr|F6XXM1|F6XXM1_CANFA	F6XXM1	2727	2739	yes	yes	2;3	0.00017472	102.9					2		0	0	0	0	0	11927000			548	3022	583	3316;3317	5315;5316	5316
AEIATLLIPAITAADAGFYLCVATSPAGTAQAR	33	0	3303.72	tr|J9NSQ6|J9NSQ6_CANFA;tr|J9NRJ0|J9NRJ0_CANFA	tr|J9NRJ0|J9NRJ0_CANFA	J9NSQ6	2010	2042	no	no	4	0.00018133	41.247	1	1	1				1290900	8009500	1597900	0	3133800	0			549	3073;3096	584	3318;3319;3320;3321	5317;5318;5319;5320;5321;5322;5323;5324;5325;5326	5321
AEISNAIDQYVTGTIGEDEDLIK	23	0	2493.21	tr|F1P797|F1P797_CANFA	tr|F1P797|F1P797_CANFA	F1P797	485	507	yes	yes	2;3	1.9081e-11	103.03	1						2639000	0	0	0	0	0			556	1878	591	3345;3346;3347;3348	5361;5362;5363;5364;5365;5366	5366
AELATEEFLPVTPILEGFVILR	22	0	2456.36	tr|E2RCP9|E2RCP9_CANFA	tr|E2RCP9|E2RCP9_CANFA	E2RCP9	880	901	yes	yes	2;3	5.8125e-32	141.18	2	2	2	1	2	2	1512000	8209900	7915900	2881700	6513600	8621900			559	1137	594	3352;3353;3354;3355;3356;3357;3358;3359;3360;3361;3362;3363;3364;3365;3366;3367;3368;3369;3370;3371;3372;3373;3374;3375	5370;5371;5372;5373;5374;5375;5376;5377;5378;5379;5380;5381;5382;5383;5384;5385;5386;5387;5388;5389;5390;5391;5392;5393;5394;5395;5396;5397;5398;5399;5400;5401;5402;5403;5404;5405;5406;5407;5408;5409;5410;5411;5412;5413;5414;5415;5416	5391
AELDSAVLLTR	11	0	1186.66	tr|F1PPR5|F1PPR5_CANFA	tr|F1PPR5|F1PPR5_CANFA	F1PPR5	34	44	yes	yes	2	0.0001751	138.63			1				0	0	818470	0	0	0			560	2454	595	3376	5417;5418;5419;5420	5420
AELELELGR	9	0	1028.55	tr|F1PHS5|F1PHS5_CANFA	tr|F1PHS5|F1PHS5_CANFA	F1PHS5	2086	2094	yes	yes	2	0.00043582	119.68		1	1		1	1	0	6797000	761560	0	1674900	3125800			562	2242	597	3378;3379;3380;3381;3382;3383;3384;3385;3386;3387;3388;3389;3390;3391	5422;5423;5424;5425;5426;5427;5428;5429;5430;5431;5432;5433;5434;5435;5436;5437;5438;5439;5440;5441;5442;5443;5444	5422
AELETALLDSAHALQATLATQLQSFDDHFQQLLNESER	38	0	4253.09	tr|F1PPA1|F1PPA1_CANFA	tr|F1PPA1|F1PPA1_CANFA	F1PPA1	29	66	yes	yes	4	0.00037877	34.984							0	0	0	0	2139700	0			563	2434	598	3392	5445	5445
AELLDHAVLLQVIK	14	0	1560.92	tr|F6X4P9|F6X4P9_CANFA	tr|F6X4P9|F6X4P9_CANFA	F6X4P9	686	699	yes	yes	3;4	0.00056431	84.605	1	1					509290000	2659200	0	0	0	0			566	2961	601	3395;3396	5448;5449	5449
AELLVTEAPSKPITVTVEEQR	21	1	2309.25	tr|J9NSQ6|J9NSQ6_CANFA;tr|J9NRJ0|J9NRJ0_CANFA;tr|F1PHM5|F1PHM5_CANFA	tr|J9NRJ0|J9NRJ0_CANFA	J9NSQ6	1764	1784	no	no	2;3	5.513e-32	158.5	2	2	2	2	1		80775000	188160000	58071000	34149000	20817000	107650000			569	3073;3096	604	3400;3401;3402;3403;3404;3405;3406;3407;3408;3409;3410;3411;3412;3413;3414;3415;3416	5455;5456;5457;5458;5459;5460;5461;5462;5463;5464;5465;5466;5467;5468;5469;5470;5471;5472;5473;5474;5475;5476;5477;5478;5479;5480;5481;5482;5483;5484;5485;5486;5487;5488;5489	5459
AELLVVGSPGPVPHLELSDR	20	0	2084.13	tr|E2R2V6|E2R2V6_CANFA	tr|E2R2V6|E2R2V6_CANFA	E2R2V6	604	623	yes	yes	2;3	1.1878e-71	191.61	1	2	2	2	2		10402000	57802000	6564300	4091500	30552000	49410000			570	762	605	3417;3418;3419;3420;3421;3422;3423;3424;3425;3426;3427;3428	5490;5491;5492;5493;5494;5495;5496;5497;5498;5499;5500;5501;5502;5503;5504;5505;5506;5507;5508;5509;5510;5511;5512;5513;5514;5515;5516;5517;5518;5519;5520;5521	5518
AELNEFLTR	9	0	1091.56	sp|E2RH47|RS3_CANFA	sp|E2RH47|RS3_CANFA	E2RH47	19	27	yes	yes	2	4.8902e-10	159.83	1	1	1		1	1	0	24326000	1939300	0	8070200	10320000			571	165	606	3429;3430;3431;3432;3433;3434;3435;3436;3437;3438;3439;3440;3441;3442;3443;3444;3445;3446	5522;5523;5524;5525;5526;5527;5528;5529;5530;5531;5532;5533;5534;5535;5536;5537;5538;5539;5540;5541;5542;5543	5522
AELQHTDLFHHSR	13	0	1589.77	tr|F1P9Z8|F1P9Z8_CANFA;tr|G4V2B6|G4V2B6_CANFA	tr|F1P9Z8|F1P9Z8_CANFA	F1P9Z8	464	476	yes	no	2;3;4	2.6236e-13	162.67	1	1	2	3	2		1271700	24632000	11988000	36634000	13110000	8172400			572	1972	607	3447;3448;3449;3450;3451;3452;3453;3454;3455;3456;3457	5544;5545;5546;5547;5548;5549;5550;5551;5552;5553;5554	5550
AELQMDKLEQPK	12	1	1428.73	tr|F1PLT8|F1PLT8_CANFA	tr|F1PLT8|F1PLT8_CANFA	F1PLT8	592	603	yes	yes	2	0.024564	75.102		1					0	3423200	0	0	0	0			573	2365	608	3458	5555	5555
AELRDDPIISTHLAK	15	1	1677.9	tr|E2RJ26|E2RJ26_CANFA	tr|E2RJ26|E2RJ26_CANFA	E2RJ26	311	325	yes	yes	3;4	0.0010063	78.401		1		2			0	7011800	0	3172500	2400000	0			575	1381	610	3460;3461;3462;3463;3464	5557;5558;5559;5560;5561;5562	5560
AELTALESLIEMGFPR	16	0	1775.91	tr|E2RGS7|E2RGS7_CANFA;tr|J9NVT9|J9NVT9_CANFA	tr|E2RGS7|E2RGS7_CANFA	E2RGS7	2	17	yes	no	2	1.2153e-09	122.33	1	1	1			1	201640	453270	585890	0	0	0			577	1300	612;613	3471;3472;3473;3474;3475;3476;3477;3478;3479	5570;5571;5572;5573;5574;5575;5576;5577;5578;5579;5580;5581;5582;5583;5584;5585	5580	616
AEMLQVLQSLEAVLIQTVYNAK	22	0	2460.33	tr|J9NSQ6|J9NSQ6_CANFA;tr|J9NRJ0|J9NRJ0_CANFA;tr|F1PHM5|F1PHM5_CANFA	tr|J9NRJ0|J9NRJ0_CANFA	J9NSQ6	681	702	no	no	2;3	6.2162e-49	167.34	3	3	2	2	2	1	7648800	40290000	11114000	5696400	14828000	7330800			579	3073;3096	615;616	3484;3485;3486;3487;3488;3489;3490;3491;3492;3493;3494;3495;3496;3497;3498;3499;3500;3501;3502;3503	5590;5591;5592;5593;5594;5595;5596;5597;5598;5599;5600;5601;5602;5603;5604;5605;5606;5607;5608;5609;5610;5611;5612;5613;5614;5615;5616;5617;5618;5619;5620;5621;5622;5623;5624;5625;5626;5627;5628;5629;5630;5631;5632;5633;5634;5635;5636;5637;5638;5639;5640;5641;5642;5643;5644;5645;5646;5647;5648;5649;5650;5651;5652;5653;5654;5655;5656;5657;5658;5659;5660;5661;5662;5663;5664;5665;5666;5667;5668;5669…	5606	1363
AEMVIEQNTDGVNFYNILTK	20	0	2298.12	tr|J9NRZ7|J9NRZ7_CANFA;tr|F1PSP6|F1PSP6_CANFA	tr|J9NRZ7|J9NRZ7_CANFA	J9NRZ7	206	225	yes	no	2;3	2.442e-56	161.31	1		1	1	2		1981500	0	1645200	3526600	0	15662000			581	2554	618	3509;3510;3511;3512;3513	5693;5694;5695;5696;5697	5697
AENFFILR	8	0	1008.54	tr|E2QWU0|E2QWU0_CANFA	tr|E2QWU0|E2QWU0_CANFA	E2QWU0	98	105	yes	yes	2	2.502e-13	159.58	1	1	1		1	1	2002200	10163000	549130	0	1087100	11254000			583	528	620	3517;3518;3519;3520;3521;3522;3523;3524;3525;3526;3527;3528;3529;3530;3531;3532;3533	5702;5703;5704;5705;5706;5707;5708;5709;5710;5711;5712;5713;5714;5715;5716;5717;5718;5719	5706
AENGPGPGVLVLR	13	0	1277.71	tr|F1PXU6|F1PXU6_CANFA	tr|F1PXU6|F1PXU6_CANFA	F1PXU6	1325	1337	yes	yes	2	0.00013338	134.18					1		0	0	0	0	1233900	2828700			585	2719	622	3535;3536;3537;3538;3539;3540;3541;3542	5721;5722;5723;5724;5725;5726;5727;5728;5729	5722
AENLDRVEVNVYLPK	15	1	1757.93	tr|E2RKJ6|E2RKJ6_CANFA	tr|E2RKJ6|E2RKJ6_CANFA	E2RKJ6	261	275	yes	yes	2;3	8.466e-09	148.48		1	2		1	2	0	6026300	3114700	0	0	12141000			586	1438	623	3543;3544;3545;3546;3547;3548;3549;3550;3551;3552	5730;5731;5732;5733;5734;5735;5736;5737;5738;5739;5740;5741;5742	5735
AENNPWVTPIADQFQLGVSHVFEYIR	26	0	3029.5	tr|E2R9R1|E2R9R1_CANFA	tr|E2R9R1|E2R9R1_CANFA	E2R9R1	213	238	yes	yes	3	7.4175e-05	57.216	1	1	1	1		1	1300600	7405900	5555600	2482000	15084000	0			587	1007	624	3553;3554;3555;3556;3557;3558;3559;3560;3561;3562;3563	5743;5744;5745;5746;5747;5748;5749;5750;5751;5752;5753;5754;5755;5756;5757;5758;5759;5760;5761;5762;5763;5764;5765;5766;5767;5768;5769;5770;5771;5772;5773;5774;5775;5776;5777;5778	5743
AEPEDHYFLLTEPPLNTPENR	21	0	2481.18	tr|F1P679|F1P679_CANFA;tr|J9PAK3|J9PAK3_CANFA	tr|F1P679|F1P679_CANFA	F1P679	104	124	yes	no	3	8.5798e-06	84.249			1		1	1	0	0	3362200	0	0	13265000			589	1843	626	3565;3566;3567;3568;3569;3570;3571;3572;3573;3574;3575;3576;3577;3578;3579;3580;3581	5781;5782;5783;5784;5785;5786;5787;5788;5789;5790;5791;5792;5793;5794;5795;5796;5797;5798;5799;5800;5801;5802;5803;5804;5805;5806;5807;5808;5809;5810;5811;5812;5813;5814;5815;5816	5792
AEPPQCTSLAWSADGQTLFAGYTDNLVR	28	0	3067.43	tr|F1PLR0|F1PLR0_CANFA	tr|F1PLR0|F1PLR0_CANFA	F1PLR0	281	308	yes	yes	3	1.4845e-08	82.086	1	1	1	1	1	1	15814000	37604000	3201300	2313400	7329200	7934600			593	2360	630	3587;3588;3589;3590;3591;3592;3593;3594;3595;3596;3597;3598;3599	5822;5823;5824;5825;5826;5827;5828;5829;5830;5831;5832;5833;5834;5835;5836;5837;5838;5839;5840;5841;5842;5843;5844;5845;5846;5847;5848;5849;5850;5851;5852;5853;5854;5855;5856	5850
AEQEPTAEQLAQIAAENEEDEHSVNYKPPAQK	32	1	3563.67	tr|F1PL93|F1PL93_CANFA	tr|F1PL93|F1PL93_CANFA	F1PL93	2	33	yes	yes	3	7.311e-18	86.248	1	1	1	1	1		30389000	72717000	36429000	11669000	58816000	187880000			595	2342	632	3601;3602;3603;3604;3605;3606;3607;3608;3609;3610;3611;3612;3613	5858;5859;5860;5861;5862;5863;5864;5865;5866;5867;5868;5869;5870;5871;5872;5873;5874;5875;5876	5865
AEQGNSPVRDWILR	14	1	1639.84	tr|J9NX38|J9NX38_CANFA;tr|F1Q311|F1Q311_CANFA	tr|J9NX38|J9NX38_CANFA	J9NX38	353	366	yes	no	2	0.0065638	85.837		1			1		0	4363800	0	0	0	4652500			597	3160	634	3617;3618	5880;5881;5882	5880
AEQTDLSFSK	10	0	1124.54	tr|E2RN10|E2RN10_CANFA	tr|E2RN10|E2RN10_CANFA	E2RN10	75	84	yes	yes	2	1.1186e-16	164.48	1	1	1		1		4621300	130700000	6191600	0	0	0			600	1562	637	3626;3627;3628;3629	5891;5892;5893;5894	5893
AEQTDLSFSKDWTFYLLVHTEFTPNEQDEFSCR	33	1	4039.82	tr|E2RN10|E2RN10_CANFA	tr|E2RN10|E2RN10_CANFA	E2RN10	75	107	yes	yes	3;4	5.4971e-26	102.75	6	6	1	2	16		17878000	23400000	4359700	2996700	143710000	133890000			601	1562	638	3630;3631;3632;3633;3634;3635;3636;3637;3638;3639;3640;3641;3642;3643;3644;3645;3646;3647;3648;3649;3650;3651;3652;3653;3654;3655;3656;3657;3658;3659;3660;3661;3662;3663;3664;3665;3666;3667;3668;3669;3670;3671;3672	5895;5896;5897;5898;5899;5900;5901;5902;5903;5904;5905;5906;5907;5908;5909;5910;5911;5912;5913;5914;5915;5916;5917;5918;5919;5920;5921;5922;5923;5924;5925;5926;5927;5928;5929;5930;5931;5932;5933;5934;5935;5936;5937;5938;5939;5940;5941;5942;5943;5944;5945;5946;5947;5948;5949;5950;5951;5952;5953;5954;5955;5956;5957;5958;5959;5960;5961;5962;5963;5964;5965;5966;5967;5968;5969;5970;5971;5972;5973;5974…	6089
AERPEDLNLPNAVITR	16	1	1806.96	tr|J9P0Z6|J9P0Z6_CANFA	tr|J9P0Z6|J9P0Z6_CANFA	J9P0Z6	2	17	yes	yes	2	2.4125e-06	105.02	1		1	1			2061700	0	2469800	629170	1834100	0			602	3222	639	3673;3674;3675;3676;3677;3678	6114;6115;6116;6117;6118;6119;6120;6121;6122	6115
AESDPAYQQYQDAANNLR	18	0	2052.91	tr|E2R7L1|E2R7L1_CANFA	tr|E2R7L1|E2R7L1_CANFA	E2R7L1	311	328	yes	yes	2	1.2643e-76	209.23	1					1	724740	0	0	0	0	0			604	925	641	3680;3681;3682;3683;3684;3685;3686	6124;6125;6126;6127;6128;6129;6130;6131;6132;6133;6134;6135;6136	6124
AESDPAYQQYQDAANNLREDYK	22	1	2588.14	tr|E2R7L1|E2R7L1_CANFA	tr|E2R7L1|E2R7L1_CANFA	E2R7L1	311	332	yes	yes	3	1.2684e-05	83.792	1	1					4208000	5570100	0	0	0	0			605	925	642	3687;3688;3689;3690	6137;6138;6139;6140;6141;6142;6143;6144;6145;6146;6147	6147
AESEEVLFSPLSPEPVPVAR	20	0	2152.11	tr|F1PVS7|F1PVS7_CANFA	tr|F1PVS7|F1PVS7_CANFA	F1PVS7	149	168	yes	yes	2;3	8.4986e-21	125.73			1	2	2		0	0	2165400	1835100	25954000	21484000			608	2654	645	3694;3695;3696;3697;3698;3699;3700;3701;3702;3703;3704;3705;3706;3707;3708	6152;6153;6154;6155;6156;6157;6158;6159;6160;6161;6162;6163;6164;6165;6166;6167;6168;6169;6170;6171;6172;6173;6174;6175;6176;6177	6160
AESTPEIAEQR	11	0	1229.59	tr|F1P996|F1P996_CANFA	tr|F1P996|F1P996_CANFA	F1P996	167	177	yes	yes	3	0.038153	72.848				1			0	0	0	4744500	0	0			610	1944	647	3723	6197	6197
AETLEFNDVYQEVK	14	0	1683.8	tr|F1Q2J2|F1Q2J2_CANFA	tr|F1Q2J2|F1Q2J2_CANFA	F1Q2J2	2	15	yes	yes	2	2.5453e-06	141.82		1				1	0	3289300	0	0	0	0			614	2838	651	3742;3743;3744;3745;3746;3747;3748	6224;6225;6226;6227;6228;6229;6230;6231;6232	6230
AEVDLQGIK	9	0	971.529	tr|J9P497|J9P497_CANFA;sp|Q29471|ANX13_CANFA	tr|J9P497|J9P497_CANFA	J9P497	276	284	yes	no	2	0.00053321	116.52	1						658310	0	0	0	0	0			617	282	654	3754;3755;3756;3757;3758;3759	6238;6239;6240;6241;6242;6243	6242
AEVDLVAEFPKPADAAR	17	1	1797.93	tr|E2R0G8|E2R0G8_CANFA	tr|E2R0G8|E2R0G8_CANFA	E2R0G8	2	18	yes	yes	2	7.0303e-05	88.19	1			1			1372300	0	0	496810	0	0			618	671	655	3760;3761	6244;6245;6246;6247;6248	6246
AEVDSAIEK	9	0	960.476	tr|J9NZI8|J9NZI8_CANFA;tr|F1PVQ8|F1PVQ8_CANFA	tr|J9NZI8|J9NZI8_CANFA	J9NZI8	127	135	yes	no	2	0.017887	75.652					1		0	0	0	0	1098000	1035300			619	3195	656	3762;3763;3764;3765	6249;6250;6251;6252	6252
AEVEETLKR	9	1	1073.57	tr|E2R764|E2R764_CANFA	tr|E2R764|E2R764_CANFA	E2R764	2	10	yes	yes	2	0.00022339	125.71	1	1	1	1			849380	16194000	1805100	12548000	0	0			620	913	657	3766;3767;3768;3769;3770;3771;3772;3773;3774	6253;6254;6255;6256;6257;6258;6259;6260;6261	6257
AEVSAPDVDVTLPSVEVDTQVPGAK	25	0	2522.28	tr|J9NZV9|J9NZV9_CANFA;tr|H9GWI3|H9GWI3_CANFA	tr|J9NZV9|J9NZV9_CANFA	J9NZV9	1044	1068	yes	no	2;3	4.6647e-06	74.444				1		1	0	0	0	381550	0	0			629	3202	667	3821;3822;3823;3824;3825;3826	6329;6330;6331;6332;6333;6334;6335;6336;6337;6338;6339;6340	6332
AEVSELPSVVCDLANGSITWADVEAR	26	0	2787.34	tr|F1Q332|F1Q332_CANFA	tr|F1Q332|F1Q332_CANFA	F1Q332	747	772	yes	yes	2;3	9.2606e-25	113.68	2	2	1	1			7905500	12680000	4375000	929080	0	0			630	2855	668	3827;3828;3829;3830;3831;3832	6341;6342;6343;6344;6345;6346;6347;6348;6349;6350;6351;6352;6353;6354;6355;6356;6357;6358;6359	6355
AEVWLFLK	8	0	1004.57	tr|E2QW13|E2QW13_CANFA	tr|E2QW13|E2QW13_CANFA	E2QW13	153	160	yes	yes	2	1.0171e-12	152.63	1	1			1		3370700	4855500	0	0	7500400	7567600			634	488	672	3843;3844;3845;3846	6374;6375;6376;6377;6378;6379;6380	6380
AEWLAVKDEHLYVGGLGK	18	1	1984.04	tr|E2RKM9|E2RKM9_CANFA	tr|E2RKM9|E2RKM9_CANFA	E2RKM9	200	217	yes	yes	2;3;4	4.1795e-15	139.78	1				1		2098200	0	0	0	3875300	12345000			635	1440	673	3847;3848;3849;3850;3851	6381;6382;6383;6384;6385;6386;6387	6382
AEYEGDGIPTVFVAVAGR	18	0	1849.92	tr|F1PPT7|F1PPT7_CANFA	tr|F1PPT7|F1PPT7_CANFA	F1PPT7	337	354	yes	yes	2	0.014311	50.392							0	0	0	0	3184000	0			636	2456	674	3852	6388	6388
AFAAQEDLEK	10	0	1120.54	tr|E2RRC6|E2RRC6_CANFA	tr|E2RRC6|E2RRC6_CANFA	E2RRC6	449	458	yes	yes	2	9.2531e-06	145.28	1	1					391420	10402000	0	0	0	0			643	1713	681	3869;3870;3871;3872;3873;3874	6410;6411;6412;6413;6414;6415	6414
AFAAQEDLEKTKEELK	16	2	1848.95	tr|E2RRC6|E2RRC6_CANFA	tr|E2RRC6|E2RRC6_CANFA	E2RRC6	449	464	yes	yes	2;3	1.5228e-162	254.68	1	1		2			525290	8800600	0	1631500	0	0			644	1713	682	3875;3876;3877;3878;3879;3880;3881;3882	6416;6417;6418;6419;6420;6421;6422;6423;6424;6425	6420
AFADAMEVIPSTLAENAGLNPISTVTELR	29	0	3029.54	tr|F1Q331|F1Q331_CANFA	tr|F1Q331|F1Q331_CANFA	F1Q331	453	481	yes	yes	3;4	4.2626e-14	92.363	1	1	1			2	4166200	10516000	4014200	0	0	0			646	2854	684;685	3886;3887;3888;3889;3890;3891;3892;3893;3894;3895;3896;3897;3898;3899;3900;3901;3902;3903;3904;3905;3906;3907;3908;3909	6431;6432;6433;6434;6435;6436;6437;6438;6439;6440;6441;6442;6443;6444;6445;6446;6447;6448;6449;6450;6451;6452;6453;6454;6455;6456;6457;6458;6459;6460;6461;6462;6463;6464;6465;6466;6467;6468;6469;6470;6471;6472;6473;6474;6475	6475	1265
AFAHITGGGLLENIPR	16	0	1664.9	tr|J9P7I4|J9P7I4_CANFA;tr|F1PTG8|F1PTG8_CANFA;tr|J9NUS5|J9NUS5_CANFA	tr|J9P7I4|J9P7I4_CANFA	J9P7I4	678	693	yes	no	2;3	2.3989e-13	151.49	2	1	2	2	1	2	7877100	9748800	2983600	2225800	0	6561500			648	3315	687	3911;3912;3913;3914;3915;3916;3917;3918;3919;3920;3921;3922;3923;3924;3925;3926;3927;3928;3929;3930;3931;3932;3933;3934;3935;3936;3937	6477;6478;6479;6480;6481;6482;6483;6484;6485;6486;6487;6488;6489;6490;6491;6492;6493;6494;6495;6496;6497;6498;6499;6500;6501;6502;6503;6504;6505;6506;6507;6508;6509;6510;6511	6489
AFANLRK	7	1	818.476	tr|J9P120|J9P120_CANFA;tr|J9P9I6|J9P9I6_CANFA;tr|L7N0I9|L7N0I9_CANFA	tr|J9P120|J9P120_CANFA	J9P120	2	8	yes	no	2	0.02944	83.287	1					1	165240	0	0	0	0	0			652	3223	694	3978;3979;3980;3981;3982	6571;6572;6573;6574;6575	6572
AFAVGVQQVLLK	12	0	1271.76	tr|F6X4J2|F6X4J2_CANFA	tr|F6X4J2|F6X4J2_CANFA	F6X4J2	295	306	yes	yes	2	3.7249e-12	169.65	1					1	1716800	0	0	0	0	0			653	2960	695	3983;3984;3985;3986;3987;3988;3989;3990;3991;3992;3993;3994;3995	6576;6577;6578;6579;6580;6581;6582;6583;6584;6585;6586;6587;6588;6589;6590	6580
AFAVWSAVTPLTFTR	15	0	1665.89	tr|F1PYF5|F1PYF5_CANFA;tr|F1P6A2|F1P6A2_CANFA;sp|O18733|MMP9_CANFA;tr|Q71U09|Q71U09_CANFA	tr|F1PYF5|F1PYF5_CANFA	F1PYF5	144	158	yes	no	2	3.0569e-05	103.3	1	1					7770200	14138000	0	0	0	0			655	2737	697	4002;4003	6602;6603;6604	6603
AFCGFEDPR	9	0	1097.46	tr|F1PHS5|F1PHS5_CANFA	tr|F1PHS5|F1PHS5_CANFA	F1PHS5	4499	4507	yes	yes	2	0.0013018	97.965			1				0	0	1714200	0	0	0			656	2242	698	4004	6605	6605
AFDCPETEYPVK	12	0	1454.64	tr|J9P4J0|J9P4J0_CANFA;tr|E2RT71|E2RT71_CANFA	tr|J9P4J0|J9P4J0_CANFA	J9P4J0	680	691	yes	no	2	0.062052	60.301	1						212440	0	0	0	0	0			657	1816	699	4005	6606	6606
AFDFVPPEAVPEQKDPDPEFPTVK	24	1	2698.32	tr|E2QV12|E2QV12_CANFA	tr|E2QV12|E2QV12_CANFA	E2QV12	272	295	yes	yes	3	0.0013517	47.75					1		0	0	0	0	0	14506000			661	469	703	4026;4027;4028;4029;4030	6639;6640;6641;6642;6643;6644;6645	6643
AFDILGIKPVQR	12	1	1355.79	tr|E2QRR5|E2QRR5_CANFA	tr|E2QRR5|E2QRR5_CANFA	E2QRR5	648	659	yes	yes	2;3	0.0024995	89.266	1	1				2	2498000	2573400	0	0	0	0			662	389	704	4031;4032;4033;4034;4035;4036;4037;4038;4039;4040;4041;4042	6646;6647;6648;6649;6650;6651;6652;6653;6654;6655;6656;6657;6658	6648
AFDITYVR	8	0	983.508	tr|F1PHK9|F1PHK9_CANFA	tr|F1PHK9|F1PHK9_CANFA	F1PHK9	20	27	yes	yes	2	3.8278e-05	136.8	1	1	1	1	1		790150	16002000	1139100	3373000	5630300	21580000			663	2231	705	4043;4044;4045;4046;4047;4048;4049	6659;6660;6661;6662;6663;6664;6665;6666;6667	6665
AFEEAEKNAPAIIFIDELDAIAPK	24	1	2614.35	tr|E2RLQ9|E2RLQ9_CANFA	tr|E2RLQ9|E2RLQ9_CANFA	E2RLQ9	305	328	yes	yes	3	9.3382e-05	65.184		1					0	1768900	0	0	0	0			668	1494	712	4074;4075;4076;4077;4078;4079;4080;4081	6696;6697;6698;6699;6700;6701;6702;6703;6704;6705;6706;6707;6708	6699
AFEEQLQGWCQAAGDGVTFDFAQK	24	0	2702.21	tr|F1PHI4|F1PHI4_CANFA	tr|F1PHI4|F1PHI4_CANFA	F1PHI4	285	308	yes	yes	3	2.481e-06	76.889		1					0	4891200	0	0	0	0			670	2230	714	4083	6710;6711	6710
AFEETQIDIPGSAGR	15	0	1589.77	tr|F1PHS5|F1PHS5_CANFA	tr|F1PHS5|F1PHS5_CANFA	F1PHS5	3710	3724	yes	yes	2	3.873e-12	156.72	1	1	1	1	1	1	3646000	6185400	3030200	2284000	1382900	12148000			671	2242	715	4084;4085;4086;4087;4088;4089;4090;4091;4092;4093;4094;4095;4096;4097	6712;6713;6714;6715;6716;6717;6718;6719;6720;6721;6722;6723;6724;6725;6726;6727;6728;6729;6730	6726
AFEYGVK	7	0	812.407	tr|E2QX69|E2QX69_CANFA	tr|E2QX69|E2QX69_CANFA	E2QX69	287	293	yes	yes	2	0.029421	85.265		1			1		0	10024000	0	0	0	409800			675	539	719	4101;4102	6734;6735	6735
AFFESHPAPSAER	13	0	1444.67	tr|F1P7M0|F1P7M0_CANFA	tr|F1P7M0|F1P7M0_CANFA	F1P7M0	811	823	yes	yes	2;3	0.0023029	76.24		2	2				0	9383600	3232600	0	0	0			676	1890	720	4103;4104;4105;4106;4107;4108	6736;6737;6738;6739;6740;6741;6742	6739
AFFMLDGIHSK	11	0	1264.63	sp|Q75ZY9|MET_CANFA;tr|J9P743|J9P743_CANFA;tr|Z4YHE9|Z4YHE9_CANFA	sp|Q75ZY9|MET_CANFA	Q75ZY9	820	830	yes	no	2	0.026224	58.172	1						1563800	0	0	0	0	0			678	313	722	4110	6744	6744
AFFPCFDTPAVK	12	0	1398.66	tr|E2QXP3|E2QXP3_CANFA	tr|E2QXP3|E2QXP3_CANFA	E2QXP3	177	188	yes	yes	2	0.0037226	75.739		1					0	9658100	0	0	0	0			679	566	723	4111;4112	6745;6746;6747	6746
AFFSEVER	8	0	983.471	tr|E2QW49|E2QW49_CANFA	tr|E2QW49|E2QW49_CANFA	E2QW49	264	271	yes	yes	2	0.003092	104.2					1	1	0	0	0	0	2202400	3461600			680	493	724	4113;4114;4115;4116;4117;4118;4119;4120	6748;6749;6750;6751;6752;6753;6754;6755;6756	6753
AFGAPVPSVQWLDK	14	0	1513.79	tr|E2R2V6|E2R2V6_CANFA	tr|E2R2V6|E2R2V6_CANFA	E2R2V6	450	463	yes	yes	2	0.0015492	80.905	1	1			1		4263000	4907500	0	0	6296200	14879000			681	762	725	4121;4122;4123;4124	6757;6758;6759;6760;6761	6757
AFGAPVPSVQWLDKEGK	17	1	1827.95	tr|E2R2V6|E2R2V6_CANFA	tr|E2R2V6|E2R2V6_CANFA	E2R2V6	450	466	yes	yes	2	2.2509e-30	172.42	1	1	1	1			14181000	9480800	2382000	3681200	8779400	0			682	762	726	4125;4126;4127;4128;4129	6762;6763;6764;6765;6766;6767	6763
AFGFNVLFYDPYLSDGTER	19	0	2210.03	tr|J9NTH6|J9NTH6_CANFA;tr|F1P620|F1P620_CANFA	tr|J9NTH6|J9NTH6_CANFA	J9NTH6	184	202	yes	no	2	7.0011e-08	97.384	1						834920	0	0	0	0	0			683	1839	727	4130	6768	6768
AFGFSHLEALLDDSKELQR	19	1	2175.1	tr|F1PIA2|F1PIA2_CANFA	tr|F1PIA2|F1PIA2_CANFA	F1PIA2	95	113	yes	yes	2;3;4	7.6847e-16	124.29			1	2	1	2	0	0	2924000	1919300	5608200	7325800			685	2260	729	4136;4137;4138;4139;4140;4141;4142;4143;4144;4145;4146;4147;4148;4149;4150;4151;4152	6777;6778;6779;6780;6781;6782;6783;6784;6785;6786;6787;6788;6789;6790;6791;6792;6793;6794;6795;6796;6797;6798;6799;6800;6801	6783
AFGGYLGTDQSK	12	0	1242.59	tr|E2RCQ9|E2RCQ9_CANFA	tr|E2RCQ9|E2RCQ9_CANFA	E2RCQ9	187	198	yes	yes	2	0.00045636	100.04		1					0	4273100	0	0	0	0			686	1139	730	4153	6802	6802
AFGPGLEPTGCIVDKPAEFTIDAR	24	1	2560.26	tr|E2RP26|E2RP26_CANFA;tr|J9P5S3|J9P5S3_CANFA	tr|E2RP26|E2RP26_CANFA	E2RP26	673	696	yes	no	2;3	3.9639e-06	84.156			2	1			0	0	4736700	491050	4413100	0			687	1613	731	4154;4155;4156;4157;4158;4159;4160;4161;4162;4163	6803;6804;6805;6806;6807;6808;6809;6810;6811;6812;6813	6809
AFGPGLESGLVNK	13	0	1287.68	tr|E2RP26|E2RP26_CANFA;tr|J9P5S3|J9P5S3_CANFA	tr|E2RP26|E2RP26_CANFA	E2RP26	1356	1368	yes	no	2	4.6121e-21	180.2	1	1	1		1		2771900	2389900	1526700	0	2189600	11860000			688	1613	732	4164;4165;4166;4167;4168;4169;4170	6814;6815;6816;6817;6818;6819;6820;6821	6816
AFGPGLQGGSAGSPAR	16	0	1428.71	tr|F1PWW0|F1PWW0_CANFA	tr|F1PWW0|F1PWW0_CANFA	F1PWW0	1072	1087	yes	yes	2	8.0548e-10	131.61	1	1	1	1			766280	21417000	8679900	11500000	0	0			689	2691	733	4171;4172;4173;4174;4175;4176;4177;4178;4179	6822;6823;6824;6825;6826;6827;6828;6829;6830	6822
AFGSVATR	8	0	807.424	tr|F1PGS1|F1PGS1_CANFA	tr|F1PGS1|F1PGS1_CANFA	F1PGS1	488	495	yes	yes	2	0.0039151	97.635					1		0	0	0	0	2123300	2181100			690	2203	734	4180;4181	6831;6832	6832
AFGYYGPLR	9	0	1042.52	tr|Q9XSU6|Q9XSU6_CANFA;tr|F2Z4N6|F2Z4N6_CANFA	tr|Q9XSU6|Q9XSU6_CANFA	Q9XSU6	29	37	yes	no	1;2	0.00022837	121.99	1	1	1	1	1	1	579100	11099000	3681400	8265600	5660700	14712000			692	2899	736	4184;4185;4186;4187;4188;4189;4190;4191;4192;4193;4194;4195;4196;4197;4198	6835;6836;6837;6838;6839;6840;6841;6842;6843;6844;6845;6846;6847;6848;6849	6846
AFHAALR	7	0	784.434	tr|J9NTI3|J9NTI3_CANFA	tr|J9NTI3|J9NTI3_CANFA	J9NTI3	56	62	yes	no	2	0.041434	77.374							0	0	0	0	544190	0			693	3109	737	4199	6850	6850
AFHDQHFGPFLR	12	0	1470.72	tr|A0MJA4|A0MJA4_CANFA;tr|H9GW62|H9GW62_CANFA	tr|A0MJA4|A0MJA4_CANFA	A0MJA4	395	406	yes	no	2;3;4	0.00014814	117.86		1			1		0	3035500	0	0	0	2367700			694	358	738	4200;4201;4202;4203;4204;4205;4206;4207	6851;6852;6853;6854;6855;6856;6857;6858;6859;6860	6857
AFHIIAVSGPTWDQVPPFQWSSSPFSGLLHMGQPDVWK	38	0	4249.09	tr|F1PS11|F1PS11_CANFA	tr|F1PS11|F1PS11_CANFA	F1PS11	546	583	yes	yes	4	0.00097993	30.915					1		0	0	0	0	19307000	14795000			695	2529	739	4208;4209	6861;6862;6863;6864;6865;6866;6867;6868	6865
AFHNEAQVNPER	12	0	1410.66	tr|E2R0L9|E2R0L9_CANFA	tr|E2R0L9|E2R0L9_CANFA	E2R0L9	469	480	yes	yes	2	0.00023937	105.95	1						245820	0	0	0	0	0			696	676	740	4210	6869;6870	6869
AFHNEAQVNPERK	13	1	1538.76	tr|E2R0L9|E2R0L9_CANFA	tr|E2R0L9|E2R0L9_CANFA	E2R0L9	469	481	yes	yes	2;3;4	2.6514e-13	132.31	3	1	2		1		3393600	6344100	0	0	387610	205550			697	676	741	4211;4212;4213;4214;4215;4216;4217;4218;4219;4220	6871;6872;6873;6874;6875;6876;6877;6878;6879;6880	6871
AFIHWVSQPLTCEIR	15	0	1855.94	tr|E2QRQ8|E2QRQ8_CANFA	tr|E2QRQ8|E2QRQ8_CANFA	E2QRQ8	676	690	yes	yes	2	0.041444	57.703			1				0	0	615610	0	0	0			699	388	743	4228	6889	6889
AFIITGQTYTR	11	0	1269.67	tr|E2RGK2|E2RGK2_CANFA;tr|J9JHC8|J9JHC8_CANFA	tr|E2RGK2|E2RGK2_CANFA	E2RGK2	241	251	yes	no	2	0.00019775	116.74	1	1		1	1		442260	5026300	0	820260	0	3324800			700	1288	744	4229;4230;4231;4232;4233	6890;6891;6892;6893;6894;6895	6894
AFIPAIDSFGFETDLR	16	0	1797.89	tr|F1PUB9|F1PUB9_CANFA	tr|F1PUB9|F1PUB9_CANFA	F1PUB9	873	888	yes	yes	2;3	1.588e-06	106.38	1					1	1611300	0	0	0	0	0			704	2603	748	4238;4239;4240;4241;4242;4243;4244;4245;4246;4247	6900;6901;6902;6903;6904;6905;6906;6907;6908;6909;6910;6911;6912;6913;6914;6915;6916;6917;6918	6905
AFITNIPFDVK	11	0	1263.69	tr|E2RMR3|E2RMR3_CANFA	tr|E2RMR3|E2RMR3_CANFA	E2RMR3	125	135	yes	yes	2	9.9605e-05	139.32	1	1	1	1	1	1	3876800	4465100	1051600	832370	0	3858000			706	1548	750	4251;4252;4253;4254;4255;4256;4257;4258;4259;4260;4261;4262;4263	6922;6923;6924;6925;6926;6927;6928;6929;6930;6931;6932;6933;6934;6935;6936;6937;6938;6939	6931
AFLADPSAFVAAAPVAAATTAAPAAAAAPAK	31	0	2751.46	tr|F1PUX4|F1PUX4_CANFA	tr|F1PUX4|F1PUX4_CANFA	F1PUX4	267	297	yes	yes	2;3;4	2.318e-10	81.406	2	1	1	1		2	16614000	20944000	2329800	2842300	0	0			708	2629	753	4268;4269;4270;4271;4272;4273;4274;4275;4276;4277;4278;4279;4280;4281;4282;4283;4284;4285;4286;4287;4288;4289;4290;4291	6944;6945;6946;6947;6948;6949;6950;6951;6952;6953;6954;6955;6956;6957;6958;6959;6960;6961;6962;6963;6964;6965;6966;6967;6968;6969;6970;6971;6972;6973;6974;6975;6976;6977;6978;6979;6980;6981;6982;6983;6984;6985;6986;6987;6988;6989;6990;6991;6992;6993;6994;6995	6983
AFLADPSAFVAAAPVAAATTAAPAAAAAPAKVEAK	35	1	3178.7	tr|F1PUX4|F1PUX4_CANFA	tr|F1PUX4|F1PUX4_CANFA	F1PUX4	267	301	yes	yes	3;4	2.5829e-18	78.642	2	1	1	1			17303000	15291000	1779500	1941300	6219200	0			709	2629	754	4292;4293;4294;4295;4296;4297	6996;6997;6998;6999;7000;7001;7002;7003;7004;7005;7006;7007;7008;7009;7010;7011;7012;7013;7014	7006
AFLEDIRK	8	1	990.55	tr|F1PE09|F1PE09_CANFA	tr|F1PE09|F1PE09_CANFA	F1PE09	318	325	yes	yes	2	0.0083053	111.74	1	1	1			1	538030	16218000	1396600	0	0	0			715	2107	760	4313;4314;4315;4316;4317;4318;4319;4320	7034;7035;7036;7037;7038;7039;7040;7041	7034
AFLEENHLDYIIR	13	0	1631.83	tr|F1PV61|F1PV61_CANFA	tr|F1PV61|F1PV61_CANFA	F1PV61	307	319	yes	yes	2;3	0.00020135	129.77				1		1	0	0	0	587300	0	0			716	2639	761	4321;4322;4323;4324	7042;7043;7044;7045	7043
AFLEVLVK	8	0	917.559	tr|F6XWS5|F6XWS5_CANFA;tr|J9P6G0|J9P6G0_CANFA	tr|F6XWS5|F6XWS5_CANFA	F6XWS5	461	468	yes	no	1	0.072738	81.784							0	0	0	0	651750	0			717	3020	762	4325	7046	7046
AFLQGGQEASDIALLLR	17	0	1800.97	tr|J9NWI6|J9NWI6_CANFA;tr|F6UMF1|F6UMF1_CANFA	tr|J9NWI6|J9NWI6_CANFA	J9NWI6	732	748	yes	no	2;3	8.1672e-11	134.08	1		1	1		2	1559900	0	1845700	1407100	3040800	0			719	3149	764	4340;4341;4342;4343;4344;4345;4346;4347;4348;4349;4350;4351;4352;4353;4354	7071;7072;7073;7074;7075;7076;7077;7078;7079;7080;7081;7082;7083;7084;7085;7086;7087;7088;7089;7090;7091;7092;7093	7082
AFLQNLLSASHAR	13	0	1426.77	tr|E2RS63|E2RS63_CANFA	tr|E2RS63|E2RS63_CANFA	E2RS63	83	95	yes	yes	2;3	0.0045141	71.513			1			1	0	0	785230	0	0	0			720	1756	765	4355;4356;4357;4358;4359;4360;4361;4362;4363	7094;7095;7096;7097;7098;7099;7100;7101;7102;7103;7104;7105;7106;7107;7108;7109;7110	7098
AFLQNLTSVVASR	13	0	1404.77	tr|J9PAU4|J9PAU4_CANFA	tr|J9PAU4|J9PAU4_CANFA	J9PAU4	365	377	yes	yes	2	5.5207e-14	169.58		1				1	0	3005900	0	0	0	0			721	3366	766	4364;4365;4366;4367	7111;7112;7113;7114;7115;7116;7117	7116
AFLSSHLQDLSTVVR	15	0	1671.89	tr|F1PS66|F1PS66_CANFA;tr|J9P689|J9P689_CANFA;tr|J9NX61|J9NX61_CANFA	tr|F1PS66|F1PS66_CANFA	F1PS66	1220	1234	yes	no	2	5.4774e-74	217.01				1			0	0	0	901630	0	0			722	2535	767	4368	7118	7118
AFLSSPEHVNRPINGNGK	18	1	1935.99	tr|F1Q0J0|F1Q0J0_CANFA;tr|J9NYL8|J9NYL8_CANFA	tr|F1Q0J0|F1Q0J0_CANFA	F1Q0J0	192	209	yes	no	3	0.0021446	64.374				1			0	0	0	2576400	0	0			723	2784	768	4369	7119	7119
AFLTLAEDILR	11	0	1260.71	tr|F2Z4P9|F2Z4P9_CANFA;sp|P24409|RAB10_CANFA;tr|J9NUV0|J9NUV0_CANFA	tr|F2Z4P9|F2Z4P9_CANFA	F2Z4P9	162	172	yes	no	2	9.9907e-34	195.83	1	1	1	1	1	1	10798000	11735000	1125500	1388000	8287400	4453400			724	207	769	4370;4371;4372;4373;4374;4375;4376;4377;4378;4379;4380;4381;4382;4383;4384;4385;4386;4387;4388;4389	7120;7121;7122;7123;7124;7125;7126;7127;7128;7129;7130;7131;7132;7133;7134;7135;7136;7137;7138;7139;7140;7141;7142;7143	7132
AFMTADLPNELIELLEK	17	0	1946.01	tr|F1PHQ0|F1PHQ0_CANFA;tr|F1PGV0|F1PGV0_CANFA	tr|F1PHQ0|F1PHQ0_CANFA	F1PHQ0	994	1010	no	no	2;3	1.6351e-100	226.79	1	1		1		3	970540	3245400	0	1656100	7119000	0			729	2238;2206	775;776	4398;4399;4400;4401;4402;4403;4404;4405;4406;4407;4408;4409;4410;4411;4412;4413;4414;4415;4416;4417;4418;4419;4420;4421;4422;4423;4424;4425;4426;4427;4428	7153;7154;7155;7156;7157;7158;7159;7160;7161;7162;7163;7164;7165;7166;7167;7168;7169;7170;7171;7172;7173;7174;7175;7176;7177;7178;7179;7180;7181;7182;7183;7184;7185;7186;7187;7188;7189;7190;7191;7192;7193;7194;7195;7196;7197;7198;7199	7182	966
AFNDPFIQK	9	0	1078.54	tr|F1Q3Z6|F1Q3Z6_CANFA	tr|F1Q3Z6|F1Q3Z6_CANFA	F1Q3Z6	76	84	yes	yes	2	0.0007673	109.44	1		1	1	1		521280	0	703560	1479400	0	7951500			730	2873	777	4429;4430;4431;4432;4433;4434;4435;4436;4437;4438	7200;7201;7202;7203;7204;7205;7206;7207;7208;7209	7208
AFNSHTWEQLGTLQLLAQR	19	0	2212.14	tr|E2RM00|E2RM00_CANFA	tr|E2RM00|E2RM00_CANFA	E2RM00	187	205	yes	yes	2;3	3.5333e-51	189.84					1		0	0	0	0	11817000	15663000			733	1507	780	4442;4443;4444	7213;7214;7215;7216	7215
AFPCWDEPAIK	11	0	1332.62	tr|F1P7M0|F1P7M0_CANFA	tr|F1P7M0|F1P7M0_CANFA	F1P7M0	128	138	yes	yes	2	0.053232	64.82			1				0	0	660860	0	0	0			735	1890	782	4448	7222	7222
AFPSPEVLWLK	11	0	1285.71	tr|F1PKV5|F1PKV5_CANFA	tr|F1PKV5|F1PKV5_CANFA	F1PKV5	361	371	yes	yes	2	0.028114	57.174	1						1457100	0	0	0	0	0			736	2332	783	4449	7223	7223
AFQDGTLKPVVK	12	1	1301.73	tr|E2R7L1|E2R7L1_CANFA	tr|E2R7L1|E2R7L1_CANFA	E2R7L1	501	512	yes	yes	2	0.0043575	94.688	1						491400	0	0	0	0	0			739	925	786	4455;4456;4457	7232;7233;7234;7235	7233
AFQFVETHGEVCPANWTPDSPTIKPHPTASK	31	1	3448.65	tr|E2RRD4|E2RRD4_CANFA	tr|E2RRD4|E2RRD4_CANFA	E2RRD4	219	249	yes	yes	3;4	6.1039e-30	112.39	1			1			3499100	0	0	1374200	4726900	0			740	1717	787	4458;4459;4460;4461	7236;7237;7238;7239;7240;7241;7242	7241
AFQGVLELEGVEGQELFYTPEMADPK	26	0	2896.38	tr|F1Q2Z6|F1Q2Z6_CANFA	tr|F1Q2Z6|F1Q2Z6_CANFA	F1Q2Z6	1133	1158	yes	yes	2;3	1.2505e-07	82.639	2	1					5218800	5496400	0	0	0	0			741	2852	788;789	4462;4463;4464;4465	7243;7244;7245;7246;7247;7248;7249;7250;7251;7252;7253;7254;7255;7256;7257;7258	7251	1261
AFQLWSNVSPLTFTK	15	0	1737.91	tr|J9NZI8|J9NZI8_CANFA;tr|F1PVQ8|F1PVQ8_CANFA	tr|J9NZI8|J9NZI8_CANFA	J9NZI8	136	150	yes	no	2;3	5.2574e-18	169.64			2	3	1		0	0	162620000	261100000	315760000	161430000			743	3195	791	4467;4468;4469;4470;4471;4472;4473;4474;4475;4476;4477;4478;4479;4480	7260;7261;7262;7263;7264;7265;7266;7267;7268;7269;7270;7271;7272;7273;7274;7275;7276;7277;7278;7279;7280;7281;7282;7283;7284;7285;7286;7287;7288;7289;7290;7291;7292;7293;7294	7276
AFQPLVK	7	0	801.475	tr|J9JHU4|J9JHU4_CANFA;tr|F1PSR6|F1PSR6_CANFA	tr|J9JHU4|J9JHU4_CANFA	J9JHU4	339	345	yes	no	2	0.042242	76.847		1			1		0	3615300	0	0	0	2702000			744	2557	792	4481;4482	7295;7296	7295
AFRDLYAELR	10	1	1252.66	tr|F1PPA1|F1PPA1_CANFA	tr|F1PPA1|F1PPA1_CANFA	F1PPA1	86	95	yes	yes	3	0.0024145	87.789					1		0	0	0	0	0	3064100			745	2434	793	4483	7297	7297
AFSDPFVEAEK	11	0	1238.58	tr|E2RT63|E2RT63_CANFA;sp|Q2TFN9|HSP74_CANFA	tr|E2RT63|E2RT63_CANFA	E2RT63	74	84	yes	no	2	8.0544e-05	138.76	1		1	1	1		3649100	0	3754000	2466200	5081100	0			746	285	794	4484;4485;4486;4487;4488;4489;4490;4491;4492;4493;4494;4495	7298;7299;7300;7301;7302;7303;7304;7305;7306;7307;7308;7309;7310;7311	7300
AFSDPFVEAEKSNLAYDIVQLPTGLTGIK	29	1	3122.62	tr|E2RT63|E2RT63_CANFA;sp|Q2TFN9|HSP74_CANFA	tr|E2RT63|E2RT63_CANFA	E2RT63	74	102	yes	no	3	1.6199e-20	99.859	1	1	1	1	1		4586500	11354000	6863000	3209400	21836000	11872000			747	285	795	4496;4497;4498;4499;4500;4501;4502;4503;4504;4505;4506;4507;4508;4509	7312;7313;7314;7315;7316;7317;7318;7319;7320;7321;7322;7323;7324;7325;7326;7327;7328;7329;7330;7331;7332;7333;7334;7335;7336;7337;7338;7339;7340;7341;7342;7343;7344;7345;7346;7347;7348;7349	7344
AFSNSSYSLDHK	12	0	1354.62	tr|F1PP71|F1PP71_CANFA	tr|F1PP71|F1PP71_CANFA	F1PP71	186	197	yes	yes	2;3	3.682e-18	158.34	1	2					0	16161000	0	0	0	0			749	2429	797	4515;4516;4517	7355;7356;7357	7355
AFSQFVR	7	0	853.445	tr|E2RHA0|E2RHA0_CANFA;tr|J9NW81|J9NW81_CANFA	tr|E2RHA0|E2RHA0_CANFA	E2RHA0	180	186	yes	no	2	0.028588	86.086			1				0	0	1822100	0	0	0			751	1316	799	4519	7359	7359
AFSYYGPLR	9	0	1072.53	tr|J9P2I8|J9P2I8_CANFA	tr|J9P2I8|J9P2I8_CANFA	J9P2I8	30	38	yes	yes	2	0.011067	74.92					1		0	0	0	0	0	5413000			755	3243	803	4541;4542	7392;7393	7393
AFTDQASAVMHLPAIIGDYTDFYSSR	26	0	2875.35	tr|E2RS63|E2RS63_CANFA	tr|E2RS63|E2RS63_CANFA	E2RS63	106	131	yes	yes	3	6.4119e-05	58.913			1				0	0	1280100	0	0	0			756	1756	804	4543;4544;4545	7394;7395;7396;7397;7398	7396
AFTHTAQYDEAISDYFR	17	0	2033.91	tr|F1P797|F1P797_CANFA	tr|F1P797|F1P797_CANFA	F1P797	178	194	yes	yes	2;3	1.2771e-53	198.67	2	2	2	2	1	2	18147000	35060000	5097200	4973300	2294500	6307200			758	1878	806	4549;4550;4551;4552;4553;4554;4555;4556;4557;4558;4559;4560;4561;4562;4563;4564;4565;4566;4567;4568;4569;4570;4571	7402;7403;7404;7405;7406;7407;7408;7409;7410;7411;7412;7413;7414;7415;7416;7417;7418;7419;7420;7421;7422;7423;7424;7425;7426;7427;7428;7429;7430;7431;7432;7433;7434;7435;7436;7437	7423
AFTKPEEACSFIMSADFPALVVK	23	1	2557.26	tr|J9P7I4|J9P7I4_CANFA;tr|F1PTG8|F1PTG8_CANFA;tr|J9NUS5|J9NUS5_CANFA	tr|J9P7I4|J9P7I4_CANFA	J9P7I4	126	148	yes	no	3	0.00048818	59.163	1	1					3814300	6187000	0	0	0	0			760	3315	808	4588;4589	7456;7457;7458;7459	7459
AFVEFLNDEIKEEK	14	1	1709.85	tr|F1PR95|F1PR95_CANFA	tr|F1PR95|F1PR95_CANFA	F1PR95	72	85	yes	yes	2;3	1.9229e-222	281.6			1	1	1	2	0	0	1404800	1217100	2804800	13936000			766	2502	814	4620;4621;4622;4623;4624;4625;4626;4627;4628;4629;4630;4631;4632;4633;4634;4635	7501;7502;7503;7504;7505;7506;7507;7508;7509;7510;7511;7512;7513;7514;7515;7516;7517;7518;7519;7520;7521;7522;7523	7516
AFVKESLK	8	1	920.533	tr|E2RST6|E2RST6_CANFA	tr|E2RST6|E2RST6_CANFA	E2RST6	90	97	yes	yes	2	0.017265	117.81	1				1		323020	0	0	0	2719300	1172100			771	1794	820	4664;4665;4666	7567;7568;7569	7569
AFVPACTDQINVVPPCR	17	0	1942.94	tr|F1P9V1|F1P9V1_CANFA;sp|Q8WMU5|FZD6_CANFA;tr|B8PZT3|B8PZT3_CANFA	tr|F1P9V1|F1P9V1_CANFA	F1P9V1	80	96	yes	no	2	2.7304e-06	101.04	1	1	1	1	1		4936300	9830900	1492700	1019500	2878900	15837000			773	327	822	4671;4672;4673;4674;4675;4676	7575;7576;7577;7578;7579;7580;7581;7582	7577
AFVPACTDQINVVPPCRK	18	1	2071.03	tr|F1P9V1|F1P9V1_CANFA;sp|Q8WMU5|FZD6_CANFA;tr|B8PZT3|B8PZT3_CANFA	tr|F1P9V1|F1P9V1_CANFA	F1P9V1	80	97	yes	no	2;3	6.4347e-14	127.2	1	2					1145600	24556000	0	0	3668300	0			774	327	823	4677;4678;4679;4680	7583;7584;7585;7586;7587;7588;7589	7586
AFVPGGPSPGNR	12	0	1154.58	tr|F1PS11|F1PS11_CANFA	tr|F1PS11|F1PS11_CANFA	F1PS11	388	399	yes	yes	2	0.010833	65.241							0	0	0	0	2132900	0			775	2529	824	4681	7590	7590
AFVQGLGVAGDVVR	14	0	1386.76	tr|F1PPA1|F1PPA1_CANFA	tr|F1PPA1|F1PPA1_CANFA	F1PPA1	168	181	yes	yes	2;3	3.9035e-42	160.87	1	1		1	1		14137000	31482000	0	4913500	882770	141040000			776	2434	825	4682;4683;4684;4685;4686;4687;4688;4689;4690;4691;4692;4693;4694;4695;4696	7591;7592;7593;7594;7595;7596;7597;7598;7599;7600;7601;7602;7603;7604;7605;7606;7607	7601
AFVQGLGVAGDVVRK	15	1	1514.86	tr|F1PPA1|F1PPA1_CANFA	tr|F1PPA1|F1PPA1_CANFA	F1PPA1	168	182	yes	yes	2;3	3.1672e-06	135.86	1	1			2		2040400	2886900	0	0	42627000	55153000			777	2434	826	4697;4698;4699;4700;4701;4702;4703;4704	7608;7609;7610;7611;7612;7613;7614;7615;7616;7617;7618	7618
AFVRPSGTEDIVR	13	1	1445.76	tr|E2R5Z9|E2R5Z9_CANFA;tr|E2R601|E2R601_CANFA	tr|E2R5Z9|E2R5Z9_CANFA	E2R5Z9	522	534	yes	no	2;3	4.0968e-05	114.76	1	1					452380	13901000	0	0	0	0			778	882	827	4705;4706	7619;7620	7620
AFYAELYHIISSNLEK	16	0	1896.96	tr|F1PD77|F1PD77_CANFA	tr|F1PD77|F1PD77_CANFA	F1PD77	211	226	yes	yes	2;3	9.078e-10	127.83	2	2				1	18866000	28000000	0	0	5151700	0			779	2082	828	4707;4708;4709;4710;4711;4712;4713;4714;4715;4716;4717;4718;4719;4720	7621;7622;7623;7624;7625;7626;7627;7628;7629;7630;7631;7632;7633;7634;7635;7636;7637;7638;7639;7640	7627
AFYECLAACEGSR	13	0	1532.64	tr|E2RCK3|E2RCK3_CANFA;tr|J9NTX5|J9NTX5_CANFA	tr|E2RCK3|E2RCK3_CANFA	E2RCK3	250	262	yes	no	2	9.9795e-05	107.99					1		0	0	0	0	1022300	3533600			781	1130	830	4723;4724	7643;7644;7645;7646	7644
AFYPEEISSMVLTK	14	0	1613.8	sp|Q7YQC6|HSP71_CANFA;tr|G1K268|G1K268_CANFA;tr|G1K267|G1K267_CANFA	sp|Q7YQC6|HSP71_CANFA	Q7YQC6	113	126	no	no	2;3	1.0113e-05	110.98		1	1			1	0	1970400	2730400	0	0	0			783	314	832;833	4733;4734;4735;4736;4737;4738;4739;4740;4741;4742;4743;4744;4745;4746;4747;4748;4749;4750;4751;4752;4753;4754	7660;7661;7662;7663;7664;7665;7666;7667;7668;7669;7670;7671;7672;7673;7674;7675;7676;7677;7678;7679;7680;7681;7682;7683;7684;7685;7686;7687;7688;7689;7690	7679	247
AGAAAGGSAASGVCVCK	17	0	1492.68	tr|E2RNL2|E2RNL2_CANFA	tr|E2RNL2|E2RNL2_CANFA	E2RNL2	98	114	yes	yes	2;3	7.5299e-120	234.63	10	4	2	1	4		129300000	240380000	20056000	8596800	76858000	40180000			784	1587	834	4755;4756;4757;4758;4759;4760;4761;4762;4763;4764;4765;4766;4767;4768;4769;4770;4771;4772;4773;4774;4775;4776;4777;4778	7691;7692;7693;7694;7695;7696;7697;7698;7699;7700;7701;7702;7703;7704;7705;7706;7707;7708;7709;7710;7711;7712;7713;7714;7715;7716;7717;7718;7719;7720;7721;7722;7723;7724;7725;7726;7727	7699
AGAAPYVQAFDSLLAGPVAEYLK	23	0	2350.22	tr|E2QZ50|E2QZ50_CANFA	tr|E2QZ50|E2QZ50_CANFA	E2QZ50	38	60	yes	yes	2;3	1.7545e-52	171.42	2	2	1	1	2	2	18323000	38280000	15423000	13459000	52828000	34737000			787	627	837	4785;4786;4787;4788;4789;4790;4791;4792;4793;4794;4795;4796;4797;4798;4799;4800;4801;4802;4803;4804;4805;4806;4807;4808;4809;4810;4811;4812;4813;4814	7737;7738;7739;7740;7741;7742;7743;7744;7745;7746;7747;7748;7749;7750;7751;7752;7753;7754;7755;7756;7757;7758;7759;7760;7761;7762;7763;7764;7765;7766;7767;7768;7769;7770;7771;7772;7773;7774;7775;7776;7777;7778;7779;7780;7781;7782;7783;7784;7785;7786;7787;7788;7789	7780
AGAGGGNDIQWCFSQVK	17	0	1793.82	tr|J9P0L7|J9P0L7_CANFA	tr|J9P0L7|J9P0L7_CANFA	J9P0L7	2	18	yes	yes	2	0.0026068	66.068	1						1153400	0	0	0	0	0			788	3216	838	4815	7790;7791	7790
AGAGPSPAGDDVTFPEFLR	19	0	1902.91	tr|J9P9Z8|J9P9Z8_CANFA;tr|F1PKB8|F1PKB8_CANFA	tr|J9P9Z8|J9P9Z8_CANFA	J9P9Z8	247	265	yes	no	2	3.2821e-14	114.21					1		0	0	0	0	8394100	10929000			789	2320	839	4816;4817	7792;7793	7793
AGAIAPCEVTVPAQNTGLGPEK	22	0	2179.09	tr|F1PUX4|F1PUX4_CANFA;tr|Q9TTI6|Q9TTI6_CANFA	tr|F1PUX4|F1PUX4_CANFA	F1PUX4	113	134	yes	no	2;3	1.261e-22	114.19	2	1	2	2	2		33675000	39858000	12802000	17159000	12710000	45328000			791	2629	841	4823;4824;4825;4826;4827;4828;4829;4830;4831;4832;4833;4834;4835;4836;4837;4838;4839;4840;4841;4842	7801;7802;7803;7804;7805;7806;7807;7808;7809;7810;7811;7812;7813;7814;7815;7816;7817;7818;7819;7820;7821;7822;7823;7824;7825;7826;7827;7828;7829;7830;7831;7832;7833;7834;7835	7821
AGAIYVFQVR	10	0	1122.62	tr|F1PAF1|F1PAF1_CANFA	tr|F1PAF1|F1PAF1_CANFA	F1PAF1	477	486	yes	yes	2	0.00020266	117.89	1		1				10521000	0	493970	0	0	0			793	1984	843	4845;4846;4847;4848;4849;4850;4851;4852;4853;4854;4855	7838;7839;7840;7841;7842;7843;7844;7845;7846;7847;7848;7849	7842
AGALSTGALPPLAPESESVASK	22	0	2052.07	tr|F1P6Z2|F1P6Z2_CANFA	tr|F1P6Z2|F1P6Z2_CANFA	F1P6Z2	51	72	yes	yes	2;3	1.7928e-05	83.395	1	1	1	1	2		5515600	7015700	2127900	1976100	8395600	29758000			796	1867	846	4885;4886;4887;4888;4889;4890;4891;4892	7886;7887;7888;7889;7890;7891;7892;7893;7894;7895;7896;7897	7889
AGARPGVHALQLEPPTVVETLR	22	1	2310.28	tr|J9JHK9|J9JHK9_CANFA;tr|E2R9U6|E2R9U6_CANFA	tr|J9JHK9|J9JHK9_CANFA	J9JHK9	2	23	yes	no	3	0.00041454	71.842		1					0	6290900	0	0	0	0			798	3063	848	4894;4895	7899;7900	7900
AGASIWGGLR	10	0	986.53	tr|F1PY05|F1PY05_CANFA	tr|F1PY05|F1PY05_CANFA	F1PY05	741	750	yes	yes	2	0.00014357	120.45			1		1		0	0	391400	0	0	3667500			801	2725	851	4898;4899;4900;4901;4902;4903	7903;7904;7905;7906;7907;7908;7909	7904
AGATLDLLVENMGR	14	0	1458.75	tr|F1PWH9|F1PWH9_CANFA;sp|Q9TRY9|BGAL_CANFA;tr|F1PDK3|F1PDK3_CANFA;tr|Q5S1U9|Q5S1U9_CANFA;tr|Q6DWK1|Q6DWK1_CANFA	tr|F1PWH9|F1PWH9_CANFA	F1PWH9	444	457	yes	no	2	5.2085e-15	167.89					1		0	0	0	0	6020300	8811800			803	339	853	4907;4908	7913;7914	7914
AGAVAEEVLAAIR	13	0	1268.71	tr|Q8HZQ9|Q8HZQ9_CANFA;tr|Q4PLA8|Q4PLA8_CANFA;tr|C0KKU9|C0KKU9_CANFA;tr|Q6PSM2|Q6PSM2_CANFA;tr|O46605|O46605_CANFA;tr|Q8WNU6|Q8WNU6_CANFA	tr|Q8HZQ9|Q8HZQ9_CANFA	Q8HZQ9	252	264	yes	no	2	1.2337e-11	142.97						1	0	0	0	0	3695400	0			807	379	857	4919;4920;4921;4922;4923;4924;4925;4926;4927;4928;4929;4930;4931;4932;4933;4934	7926;7927;7928;7929;7930;7931;7932;7933;7934;7935;7936;7937;7938;7939;7940;7941;7942;7943	7933
AGAVTSVNLTK	11	0	1059.59	tr|F1PHI4|F1PHI4_CANFA	tr|F1PHI4|F1PHI4_CANFA	F1PHI4	245	255	yes	yes	2	0.002911	84.169	1	1					240720	4744800	0	0	0	0			808	2230	858	4935;4936	7944;7945	7944
AGAWRPALLASLAAAAAPVPGLGWACDVALLR	32	1	3184.73	tr|J9P3R8|J9P3R8_CANFA	tr|J9P3R8|J9P3R8_CANFA	J9P3R8	488	519	yes	yes	3	0.0026445	35.572							0	0	0	0	4290100	0			809	3258	859	4937	7946	7946
AGAYDFPSPEWDTVTPEAK	19	0	2079.94	tr|E2RR97|E2RR97_CANFA;tr|E2RR74|E2RR74_CANFA;tr|F1PB67|F1PB67_CANFA;tr|E2RG57|E2RG57_CANFA	tr|E2RR97|E2RR97_CANFA	E2RR97	228	246	no	no	2	6.9529e-33	171.29			1	1	1		0	0	1571700	574910	7120100	7623500			810	1708	860	4938;4939;4940;4941;4942;4943;4944;4945;4946;4947;4948;4949	7947;7948;7949;7950;7951;7952;7953;7954;7955;7956;7957;7958;7959;7960;7961;7962;7963;7964;7965;7966	7955
AGCVPVVIADSYILPFSEVLDWK	23	0	2577.32	tr|E2RKC6|E2RKC6_CANFA	tr|E2RKC6|E2RKC6_CANFA	E2RKC6	352	374	yes	yes	2;3	5.5527e-05	67.928		2			1		0	9432000	0	0	0	3138000			812	1433	862	4954;4955;4956	7971;7972;7973;7974;7975;7976;7977;7978	7977
AGCVPVVIADSYILPFSEVLDWKR	24	1	2733.42	tr|E2RKC6|E2RKC6_CANFA	tr|E2RKC6|E2RKC6_CANFA	E2RKC6	352	375	yes	yes	3;4	1.1916e-05	73.688	1	2	1		2		2905200	27235000	2382200	0	38624000	47418000			813	1433	863	4957;4958;4959;4960;4961;4962;4963;4964	7979;7980;7981;7982;7983;7984;7985;7986;7987;7988;7989;7990;7991;7992;7993;7994;7995;7996	7988
AGDARPGPAAESVSGPSEDPSVNFLK	26	1	2554.23	tr|F1P6L5|F1P6L5_CANFA	tr|F1P6L5|F1P6L5_CANFA	F1P6L5	129	154	yes	yes	3	9.7001e-17	100.44		1					0	3428700	0	0	0	0			814	1856	864	4965;4966;4967;4968;4969	7997;7998;7999;8000;8001;8002	8001
AGDREDITEPAICALR	16	1	1785.87	sp|B6V8E6|CTNB1_CANFA	sp|B6V8E6|CTNB1_CANFA	B6V8E6	454	469	yes	yes	2;3	1.1214e-05	105.17					1		0	0	0	0	0	8441700			821	159	872	5001;5002;5003;5004;5005;5006;5007;5008;5009;5010;5011;5012	8039;8040;8041;8042;8043;8044;8045;8046;8047;8048;8049;8050;8051;8052;8053;8054;8055;8056;8057;8058	8055
AGDTFQSFAK	10	0	1070.5	tr|J9JHU4|J9JHU4_CANFA;tr|F1PSR6|F1PSR6_CANFA	tr|J9JHU4|J9JHU4_CANFA	J9JHU4	224	233	yes	no	2	0.001863	91.123			1				0	0	992070	0	1238600	0			822	2557	873	5013;5014	8059;8060	8060
AGDTVIPLYIPQCGECK	17	0	1919.91	tr|J9PA83|J9PA83_CANFA;tr|F1PLM5|F1PLM5_CANFA	tr|J9PA83|J9PA83_CANFA	J9PA83	85	101	yes	no	2	1.6919e-07	109.1	1	1	1		1		7044800	4779000	1612800	0	0	6787600			823	2353	874	5015;5016;5017;5018;5019	8061;8062;8063;8064;8065;8066;8067;8068	8065
AGDWQCPNPGCGNQNFAWR	19	0	2233.92	tr|J9P1K6|J9P1K6_CANFA;tr|E2RA46|E2RA46_CANFA;tr|J9P7G2|J9P7G2_CANFA;tr|E2RA07|E2RA07_CANFA	tr|J9P1K6|J9P1K6_CANFA	J9P1K6	446	464	yes	no	2	2.3262e-63	198.85	1	1	1	1	1		5202200	5015000	3067500	1739600	0	7366500			824	1021	875	5020;5021;5022;5023;5024	8069;8070;8071;8072;8073;8074;8075;8076;8077	8077
AGEDPHSYYFPGQFAFFK	18	0	2106.95	tr|E2R755|E2R755_CANFA	tr|E2R755|E2R755_CANFA	E2R755	141	158	yes	yes	2;3	2.7376e-09	106.19			1	2	2		0	0	1271300	2508100	46797000	79529000			826	911	877	5029;5030;5031;5032;5033;5034;5035	8085;8086;8087;8088;8089;8090;8091;8092;8093;8094;8095;8096	8091
AGEDPYRQHAFNQLESDKLSPDR	23	2	2672.26	tr|F1PGS1|F1PGS1_CANFA	tr|F1PGS1|F1PGS1_CANFA	F1PGS1	176	198	yes	yes	3;4;5	4.4188e-07	91.378				1	3		0	0	0	1961600	52133000	64738000			827	2203	878	5036;5037;5038;5039;5040;5041;5042	8097;8098;8099;8100;8101;8102;8103;8104;8105;8106;8107;8108;8109	8104
AGEEWNCFFGYK	12	0	1506.62	tr|F1PW93|F1PW93_CANFA	tr|F1PW93|F1PW93_CANFA	F1PW93	317	328	yes	yes	2	1.37e-25	181.66	1	1			1		2065100	12992000	0	0	17247000	93092000			830	2670	881	5052;5053;5054;5055	8133;8134;8135;8136;8137	8137
AGEQLAPFLPQLVPR	15	0	1634.91	tr|F1PYA6|F1PYA6_CANFA	tr|F1PYA6|F1PYA6_CANFA	F1PYA6	1100	1114	yes	yes	2	3.0509e-13	122.64				1		1	0	0	0	1695900	0	0			836	2734	888	5066;5067;5068;5069;5070;5071;5072;5073	8149;8150;8151;8152;8153;8154;8155;8156;8157;8158;8159	8150
AGESAVLGCDLLPPAGRPPLHVIEWLR	27	1	2922.55	tr|F1PHY9|F1PHY9_CANFA	tr|F1PHY9|F1PHY9_CANFA	F1PHY9	33	59	yes	yes	4	0.001515	39.785		1					0	3817100	0	0	0	0			837	2248	889	5074	8160;8161	8160
AGESVLVHGASGGVGIAACQIAR	23	0	2179.12	tr|E2R3I8|E2R3I8_CANFA	tr|E2R3I8|E2R3I8_CANFA	E2R3I8	155	177	yes	yes	3	0.042863	48.919							0	0	0	0	1179500	0			838	773	890	5075	8162	8162
AGETPSEEKKGEGAPDAATEQGAPQAPAPSEEK	33	2	3263.51	tr|E2R1X9|E2R1X9_CANFA	tr|E2R1X9|E2R1X9_CANFA	E2R1X9	105	137	yes	yes	4	9.3125e-06	47.647				1			0	0	0	4073000	0	0			839	729	891	5076	8163;8164	8164
AGETVQLQCLAHGTPPLTFQWSR	23	0	2596.29	tr|J9NSQ6|J9NSQ6_CANFA;tr|J9NRJ0|J9NRJ0_CANFA;tr|F1PHM5|F1PHM5_CANFA	tr|J9NRJ0|J9NRJ0_CANFA	J9NSQ6	3322	3344	no	no	2;3;4	1.6412e-35	143.58	2	2	2	3	2		39098000	82785000	16327000	14302000	130740000	193060000			840	3073;3096	892	5077;5078;5079;5080;5081;5082;5083;5084;5085;5086;5087;5088;5089;5090;5091;5092;5093;5094	8165;8166;8167;8168;8169;8170;8171;8172;8173;8174;8175;8176;8177;8178;8179;8180;8181;8182;8183;8184;8185;8186;8187;8188;8189;8190;8191;8192;8193;8194;8195;8196;8197;8198;8199;8200;8201;8202;8203;8204;8205;8206;8207;8208;8209;8210;8211;8212;8213;8214;8215;8216;8217;8218;8219;8220;8221;8222;8223;8224	8184
AGFAALQLEYFFTAGPDEVR	20	0	2201.08	tr|J9NT20|J9NT20_CANFA;tr|F1PI87|F1PI87_CANFA	tr|J9NT20|J9NT20_CANFA	J9NT20	298	317	yes	no	2;3	4.7747e-18	118.19	2	1					0	1011900	0	0	0	0			842	3103	894	5098;5099;5100;5101;5102;5103	8230;8231;8232;8233;8234;8235;8236;8237	8233
AGFAGDDAPR	10	0	975.441	tr|F1PQL8|F1PQL8_CANFA;sp|O18840|ACTB_CANFA;tr|J9NXE2|J9NXE2_CANFA;tr|F2Z4N7|F2Z4N7_CANFA;tr|F2Z4N8|F2Z4N8_CANFA;tr|F2Z4N0|F2Z4N0_CANFA;tr|Z4YHI2|Z4YHI2_CANFA	sp|O18840|ACTB_CANFA	F1PQL8	19	28	no	no	2	1.628e-05	140.49	1	1	1		1	1	8695500	275400000	16873000	0	35425000	27622000			843	175;3418;2476;2900	895	5104;5105;5106;5107;5108;5109;5110;5111;5112;5113;5114;5115;5116;5117;5118;5119;5120;5121;5122;5123;5124;5125;5126;5127;5128;5129;5130;5131;5132	8238;8239;8240;8241;8242;8243;8244;8245;8246;8247;8248;8249;8250;8251;8252;8253;8254;8255;8256;8257;8258;8259;8260;8261;8262;8263;8264;8265;8266;8267;8268;8269;8270;8271	8258
AGFAGDQIPK	10	0	1002.51	sp|P61162|ACTZ_CANFA;tr|E2RHX6|E2RHX6_CANFA	sp|P61162|ACTZ_CANFA	P61162	23	32	no	no	2	0.0065708	81.017		1		1			0	3817100	0	2655200	0	0			845	241;1344	897	5135;5136;5137	8276;8277;8278	8277
AGFALDEGLANPTDAFTVFYSER	23	0	2490.17	tr|F1PHI4|F1PHI4_CANFA	tr|F1PHI4|F1PHI4_CANFA	F1PHI4	169	191	yes	yes	2;3	2.8359e-49	163.18	2	2				2	4945800	7915200	0	0	5189600	0			846	2230	898	5138;5139;5140;5141;5142;5143;5144;5145;5146;5147;5148;5149;5150	8279;8280;8281;8282;8283;8284;8285;8286;8287;8288;8289;8290;8291;8292;8293;8294;8295;8296;8297;8298;8299;8300;8301;8302;8303;8304;8305;8306	8295
AGFAVNFFK	9	0	999.518	tr|E2RJJ6|E2RJJ6_CANFA;tr|F1PGC4|F1PGC4_CANFA	tr|E2RJJ6|E2RJJ6_CANFA	E2RJJ6	540	548	yes	no	2	2.4674e-12	162.25		1	1		1		0	4924500	1272700	0	1962400	22991000			847	1396	899	5151;5152;5153;5154	8307;8308;8309;8310	8309
AGFFGDATK	9	0	912.434	tr|J9NSQ6|J9NSQ6_CANFA;tr|J9NRJ0|J9NRJ0_CANFA;tr|F1PHM5|F1PHM5_CANFA	tr|J9NRJ0|J9NRJ0_CANFA	J9NSQ6	798	806	no	no	1;2	0.00093985	104.42	1	1	2	1	1		3381100	44264000	3187700	1765400	2688700	3259000			848	3073;3096	900	5155;5156;5157;5158;5159;5160;5161	8311;8312;8313;8314;8315;8316;8317;8318	8313
AGFGDPHGEFWLGLEK	16	0	1758.84	tr|F1PLK4|F1PLK4_CANFA	tr|F1PLK4|F1PLK4_CANFA	F1PLK4	252	267	yes	yes	2;3	5.4865e-05	93.181		2			1		0	12605000	0	0	0	11181000			850	2350	902	5166;5167;5168	8324;8325;8326;8327;8328	8327
AGFIQDTSLILYEEVKPNLTER	22	1	2535.32	tr|F1PX83|F1PX83_CANFA	tr|F1PX83|F1PX83_CANFA	F1PX83	708	729	yes	yes	3	0.00027798	66.152	1	1					1712600	4899900	0	0	0	0			851	2704	903	5169;5170	8329;8330	8329
AGFITPVPGGVGPMTVAMLMQSTVESAK	28	0	2775.4	tr|F6XNH4|F6XNH4_CANFA;tr|F1PYV1|F1PYV1_CANFA	tr|F6XNH4|F6XNH4_CANFA	F6XNH4	294	321	yes	no	3	6.0828e-12	85.777		1				1	0	1366200	0	0	0	0			852	2747	904;905	5171;5172;5173;5174;5175;5176;5177;5178;5179;5180	8331;8332;8333;8334;8335;8336;8337;8338;8339;8340;8341;8342;8343;8344;8345;8346;8347;8348	8343	1219
AGFLDLKDFLPK	12	1	1362.75	tr|F1PSC2|F1PSC2_CANFA;tr|J9P5V6|J9P5V6_CANFA	tr|F1PSC2|F1PSC2_CANFA	F1PSC2	257	268	yes	no	2;3	0.003058	83.204					1	1	0	0	0	0	0	4106100			854	2543	907	5186;5187;5188;5189;5190;5191;5192;5193;5194;5195;5196;5197;5198	8358;8359;8360;8361;8362;8363;8364;8365;8366;8367;8368;8369;8370;8371;8372;8373	8371
AGGADAVQTVTGGLR	15	0	1371.71	tr|F1P719|F1P719_CANFA	tr|F1P719|F1P719_CANFA	F1P719	15	29	yes	yes	2	2.0401e-08	144.18		1					0	5373100	0	0	0	0			857	1871	910	5204;5205;5206;5207;5208;5209;5210;5211;5212;5213;5214;5215;5216;5217;5218	8379;8380;8381;8382;8383;8384;8385;8386;8387;8388;8389;8390;8391;8392;8393;8394;8395;8396	8391
AGGAGGEQLLDDDDGAPHPARPGGGAAAAGGR	32	1	2840.32	tr|E2R2S1|E2R2S1_CANFA	tr|E2R2S1|E2R2S1_CANFA	E2R2S1	281	312	yes	yes	3;4	3.6184e-34	108.49			1	2	1		0	0	1289000	16790000	17107000	4260000			858	758	911	5219;5220;5221;5222;5223;5224	8397;8398;8399;8400;8401;8402;8403;8404;8405;8406;8407;8408	8398
AGGAGVPAFYTSTGYGTLVQQGGSPIK	27	0	2583.3	tr|F1PJ13|F1PJ13_CANFA	tr|F1PJ13|F1PJ13_CANFA	F1PJ13	147	173	yes	yes	2;3	1.9925e-06	74.222			1	1		1	0	0	1292100	750660	0	0			859	2292	912	5225;5226;5227;5228;5229;5230;5231;5232	8409;8410;8411;8412;8413;8414;8415;8416;8417;8418;8419;8420;8421;8422;8423;8424;8425;8426;8427;8428;8429	8418
AGGAGVPAFYTSTGYGTLVQQGGSPIKYNK	30	1	2988.5	tr|F1PJ13|F1PJ13_CANFA	tr|F1PJ13|F1PJ13_CANFA	F1PJ13	147	176	yes	yes	3	0.00066841	42.73			1				0	0	1458500	0	0	0			860	2292	913	5233;5234	8430;8431	8431
AGGALIDEYWVLTAAHVVER	20	0	2169.12	tr|F1P6E1|F1P6E1_CANFA	tr|F1P6E1|F1P6E1_CANFA	F1P6E1	466	485	yes	yes	2;3	5.7003e-09	111.93					1		0	0	0	0	54308000	24644000			861	1851	914	5235;5236;5237	8432;8433;8434;8435;8436;8437;8438;8439	8436
AGGAVLSILDEMENVFVWEHLQSSEGQSR	29	0	3187.52	tr|F1PCT2|F1PCT2_CANFA;tr|F1PCR2|F1PCR2_CANFA;tr|J9NY60|J9NY60_CANFA	tr|F1PCT2|F1PCT2_CANFA	F1PCT2	1245	1273	yes	no	3	0.01085	27.542					1		0	0	0	0	0	3872400			862	2070	915	5238	8440	8440
AGGDVCQDCIQMITDIQTAVR	21	0	2350.07	tr|E2RLF1|E2RLF1_CANFA	tr|E2RLF1|E2RLF1_CANFA	E2RLF1	193	213	yes	yes	2;3	1.3486e-14	112.36	1	1			1		1251300	4265400	0	0	0	3785600			863	1481	916	5239;5240;5241	8441;8442;8443;8444;8445	8445
AGGEAGVTLGQPHLSR	16	0	1548.8	tr|E2RMK6|E2RMK6_CANFA	tr|E2RMK6|E2RMK6_CANFA	E2RMK6	2	17	yes	yes	2;3	2.3016e-22	162.79	1	2	1	1	1	1	3771400	14405000	6270600	3234100	3334400	4398600			864	1536	917	5242;5243;5244;5245;5246;5247;5248;5249;5250;5251;5252;5253;5254;5255;5256;5257;5258;5259;5260;5261;5262	8446;8447;8448;8449;8450;8451;8452;8453;8454;8455;8456;8457;8458;8459;8460;8461;8462;8463;8464;8465;8466;8467;8468;8469;8470;8471;8472;8473;8474;8475;8476;8477;8478;8479;8480;8481;8482;8483;8484;8485;8486;8487	8484
AGGFLMK	7	0	722.379	tr|E2RRC9|E2RRC9_CANFA	tr|E2RRC9|E2RRC9_CANFA	E2RRC9	185	191	yes	yes	2	0.00063929	132.8	1	1				1	186860	5041900	0	0	0	0			865	1714	918	5263;5264;5265;5266;5267;5268;5269;5270;5271;5272;5273;5274;5275	8488;8489;8490;8491;8492;8493;8494;8495;8496;8497;8498;8499;8500	8489
AGGIETIANEYSDR	14	0	1494.7	tr|E2RT63|E2RT63_CANFA;sp|Q2TFN9|HSP74_CANFA	tr|E2RT63|E2RT63_CANFA	E2RT63	20	33	yes	no	2	1.1547e-10	160.65	1	1	1	1		1	1658000	9167900	8307400	5342800	5596800	0			867	285	920	5277;5278;5279;5280;5281;5282;5283;5284;5285;5286;5287;5288;5289;5290;5291;5292;5293;5294	8502;8503;8504;8505;8506;8507;8508;8509;8510;8511;8512;8513;8514;8515;8516;8517;8518;8519;8520;8521;8522;8523;8524;8525;8526;8527;8528;8529;8530;8531;8532	8532
AGGPEGPAWLPR	12	0	1206.61	tr|F1PQD3|F1PQD3_CANFA	tr|F1PQD3|F1PQD3_CANFA	F1PQD3	416	427	yes	yes	2	0.007002	80.014				1			0	0	0	941760	4281600	0			868	2472	921	5295;5296	8533;8534	8534
AGHIIPLQGPGLTTTESR	18	0	1846.99	tr|E2REV9|E2REV9_CANFA	tr|E2REV9|E2REV9_CANFA	E2REV9	820	837	yes	yes	2;3	5.8971e-16	137.39			2	1	2		0	0	1600000	1613100	8189300	43042000			873	1217	926	5308;5309;5310;5311;5312;5313	8547;8548;8549;8550;8551;8552;8553	8548
AGHNFHNVDPSYLR	14	0	1625.77	tr|E2R6Q7|E2R6Q7_CANFA	tr|E2R6Q7|E2R6Q7_CANFA	E2R6Q7	43	56	yes	yes	2;3;4	2.6396e-10	159.12	1	3	2	3	2		4559000	143250000	32960000	117640000	153760000	60840000			874	900	927	5314;5315;5316;5317;5318;5319;5320;5321;5322;5323;5324;5325;5326;5327	8554;8555;8556;8557;8558;8559;8560;8561;8562;8563;8564;8565;8566;8567;8568;8569;8570	8570
AGIEVQEIK	9	0	985.544	tr|F1Q4G4|F1Q4G4_CANFA;tr|F6X870|F6X870_CANFA	tr|F1Q4G4|F1Q4G4_CANFA	F1Q4G4	863	871	yes	no	2	0.00041759	120.27		1					0	7266100	0	0	0	0			877	2889	930	5334	8582	8582
AGIEVQEIKESEAVVETK	18	1	1958.02	tr|F1Q4G4|F1Q4G4_CANFA;tr|F6X870|F6X870_CANFA	tr|F1Q4G4|F1Q4G4_CANFA	F1Q4G4	863	880	yes	no	2;3	7.0579e-09	110.64	1	1			1		853470	9098100	0	0	3607400	8391200			878	2889	931	5335;5336;5337;5338;5339	8583;8584;8585;8586;8587;8588	8583
AGIIASAR	8	0	757.445	tr|F6XRY2|F6XRY2_CANFA	tr|F6XRY2|F6XRY2_CANFA	F6XRY2	43	50	yes	yes	2	0.002391	111.95		1			1		0	7071900	0	0	3343700	2554400			879	3013	932	5340;5341;5342;5343;5344	8589;8590;8591;8592;8593	8593
AGIICQLNAR	10	0	1114.59	tr|F6V1U9|F6V1U9_CANFA	tr|F6V1U9|F6V1U9_CANFA	F6V1U9	601	610	yes	yes	2	2.617e-05	131.62	1	1					544010	12932000	0	0	0	0			880	2939	933	5345;5346	8594;8595	8595
AGIIFYR	7	0	838.47	tr|E2RIV3|E2RIV3_CANFA	tr|E2RIV3|E2RIV3_CANFA	E2RIV3	264	270	yes	yes	2	0.038252	79.454		1			1		0	3850400	0	0	0	4759000			881	1372	934	5347;5348	8596;8597	8596
AGIISTVEVLK	11	0	1128.68	tr|F1P7M0|F1P7M0_CANFA	tr|F1P7M0|F1P7M0_CANFA	F1P7M0	569	579	yes	yes	2	7.0831e-05	144.17	1	1	1	1	1		2012000	10117000	2906100	674310	3555200	18460000			882	1890	935	5349;5350;5351;5352;5353;5354;5355;5356;5357;5358;5359;5360	8598;8599;8600;8601;8602;8603;8604;8605;8606;8607;8608;8609	8598
AGITTIEAVK	10	0	1001.58	tr|E2RB38|E2RB38_CANFA	tr|E2RB38|E2RB38_CANFA	E2RB38	2	11	yes	yes	1;2	0.00085684	99.973	1	1	1		1	1	5621100	10014000	964930	0	0	9296900			884	1066	937	5362;5363;5364;5365;5366;5367;5368;5369;5370;5371;5372;5373;5374	8611;8612;8613;8614;8615;8616;8617;8618;8619;8620;8621;8622;8623;8624;8625;8626;8627	8617
AGITTIEAVKR	11	1	1157.68	tr|E2RB38|E2RB38_CANFA	tr|E2RB38|E2RB38_CANFA	E2RB38	2	12	yes	yes	2	9.7007e-05	136.96	1	1	1	1	1		10707000	100580000	8635100	27124000	31993000	63368000			885	1066	938	5375;5376;5377;5378;5379;5380;5381;5382;5383;5384;5385;5386;5387;5388;5389	8628;8629;8630;8631;8632;8633;8634;8635;8636;8637;8638;8639;8640;8641;8642;8643;8644;8645;8646;8647	8647
AGIWSEWSHPTAASTPR	17	0	1852.89	tr|F1P774|F1P774_CANFA	tr|F1P774|F1P774_CANFA	F1P774	285	301	yes	yes	2;3	2.8007e-13	146.86					2		0	0	0	0	16717000	37986000			886	1873	939	5390;5391;5392;5393	8648;8649;8650;8651;8652;8653;8654	8651
AGKDLVSSLTSGLLTIGDR	19	1	1902.04	tr|J9NST7|J9NST7_CANFA;tr|F1Q3V2|F1Q3V2_CANFA	tr|J9NST7|J9NST7_CANFA	J9NST7	906	924	yes	no	3	1.9753e-11	112.01		1		1	1	1	0	12478000	0	9220600	4987700	7875500			887	2867	940	5394;5395;5396;5397;5398;5399;5400;5401;5402;5403;5404	8655;8656;8657;8658;8659;8660;8661;8662;8663;8664;8665;8666;8667;8668;8669	8655
AGKEPGLQVWR	11	1	1239.67	tr|F6Y3P9|F6Y3P9_CANFA	tr|F6Y3P9|F6Y3P9_CANFA	F6Y3P9	60	70	yes	yes	3	0.0040282	78.513	1		1				431320	0	682870	0	0	0			890	3033	943	5413;5414	8678;8679	8678
AGKEYFPLDGEGNVIPSDTSFVDTWEAMEQLVDEGLVK	38	1	4184.98	tr|F1PNB8|F1PNB8_CANFA;tr|E2RAU6|E2RAU6_CANFA	tr|F1PNB8|F1PNB8_CANFA	F1PNB8	118	155	yes	no	3	2.9236e-07	50.879		1					0	2359700	0	0	0	0			891	2405	944	5415;5416;5417;5418	8680;8681;8682;8683;8684;8685	8685
AGKFPSLLTHNENMVAK	17	1	1855.96	tr|E2R9V0|E2R9V0_CANFA	tr|E2R9V0|E2R9V0_CANFA	E2R9V0	131	147	yes	yes	3	0.057868	39.531	1						318950	0	0	0	0	0			892	1015	945	5419	8686	8686
AGKPVICATQMLESMIK	17	1	1875.96	tr|F1PHR2|F1PHR2_CANFA	tr|F1PHR2|F1PHR2_CANFA	F1PHR2	341	357	yes	yes	2;3	1.5356e-09	127.32	1	1	1	1		1	898450	3619800	2755100	1173700	3777300	0			893	2240	946;947;948	5420;5421;5422;5423;5424;5425;5426;5427;5428;5429;5430;5431;5432;5433;5434;5435;5436;5437;5438;5439;5440;5441;5442;5443;5444;5445;5446;5447;5448	8687;8688;8689;8690;8691;8692;8693;8694;8695;8696;8697;8698;8699;8700;8701;8702;8703;8704;8705;8706;8707;8708;8709;8710;8711;8712;8713;8714;8715;8716;8717;8718;8719;8720;8721	8694	995;996
AGLCLFPLDEVHAK	14	0	1568.8	tr|F1P9S5|F1P9S5_CANFA;tr|J9NRH0|J9NRH0_CANFA	tr|F1P9S5|F1P9S5_CANFA	F1P9S5	310	323	yes	no	2;3	5.8965e-05	105.03	2	1			1		3294700	16179000	0	0	5847100	6886500			894	1957	949	5449;5450;5451;5452;5453;5454;5455;5456;5457;5458;5459	8722;8723;8724;8725;8726;8727;8728;8729;8730;8731;8732	8724
AGLEPFFDFIVSINGSR	17	0	1867.95	tr|E2RHJ7|E2RHJ7_CANFA	tr|E2RHJ7|E2RHJ7_CANFA	E2RHJ7	31	47	yes	yes	2	1.7132e-07	109.04		1	1	1			0	1285600	1232000	652620	0	0			896	1329	951	5463;5464;5465	8736;8737;8738	8738
AGLILPTELWTAMLNYGYVGCIR	23	0	2610.33	tr|J9NWK2|J9NWK2_CANFA	tr|J9NWK2|J9NWK2_CANFA	J9NWK2	217	239	yes	yes	2	7.0702e-11	99.569							0	0	0	0	1919400	0			899	3151	954	5474	8751;8752	8751
AGLLAGDRLVEVNGENVEKETHQQVVSR	28	2	3046.58	tr|E2RGF3|E2RGF3_CANFA;tr|I2FJU1|I2FJU1_CANFA	tr|E2RGF3|E2RGF3_CANFA	E2RGF3	51	78	yes	no	3;4	8.2022e-24	110.12	1	1					4096900	15909000	0	0	0	0			903	1280	958	5485;5486;5487;5488;5489;5490;5491;5492;5493;5494;5495	8768;8769;8770;8771;8772;8773;8774;8775;8776;8777;8778;8779;8780;8781;8782;8783;8784;8785;8786;8787;8788;8789;8790;8791;8792	8786
AGLLTLEDHPNIKR	14	1	1575.87	tr|F1PER6|F1PER6_CANFA	tr|F1PER6|F1PER6_CANFA	F1PER6	112	125	yes	yes	4	0.054362	35.523							0	0	0	0	3300900	0			908	2128	963	5506	8805	8805
AGLNCSTETMPIK	13	0	1420.67	tr|E2RL17|E2RL17_CANFA	tr|E2RL17|E2RL17_CANFA	E2RL17	214	226	yes	yes	2	5.0028e-09	126.34	1	1					172050	0	0	0	0	0			910	1459	965	5509;5510	8808;8809	8809
AGLPCQDLEFVQFHPTGIYGAGCLITEGCR	30	0	3365.56	tr|F1Q1X9|F1Q1X9_CANFA;tr|Q0QF09|Q0QF09_CANFA	tr|F1Q1X9|F1Q1X9_CANFA	F1Q1X9	341	370	yes	no	3	0.00059009	39.795		1	1	1			0	3522800	1515300	1684500	0	0			911	2820	966	5511;5512;5513	8810;8811;8812;8813;8814;8815;8816	8815
AGLQFPVGR	9	0	943.524	tr|J9P3D2|J9P3D2_CANFA;tr|F6X834|F6X834_CANFA;tr|F1PFZ6|F1PFZ6_CANFA;tr|J9P664|J9P664_CANFA;tr|J9P5B1|J9P5B1_CANFA;tr|J9NRH7|J9NRH7_CANFA;tr|J9JHP2|J9JHP2_CANFA;tr|F1P790|F1P790_CANFA;tr|F1P7D1|F1P7D1_CANFA;tr|J9NZY9|J9NZY9_CANFA;tr|J9P0B2|J9P0B2_CANFA;tr|E2QX34|E2QX34_CANFA;tr|E2RNB0|E2RNB0_CANFA;tr|F1PFZ7|F1PFZ7_CANFA;tr|J9P0L5|J9P0L5_CANFA	tr|F1PFZ7|F1PFZ7_CANFA	J9P3D2	22	30	no	no	2	3.062e-08	145.16	1	1	1	1	1	1	14248000	222230000	25285000	109810000	63698000	131850000			912	2162;1877;2973;1574	967	5514;5515;5516;5517;5518;5519;5520;5521;5522;5523;5524;5525;5526;5527;5528;5529;5530;5531;5532;5533;5534;5535;5536;5537	8817;8818;8819;8820;8821;8822;8823;8824;8825;8826;8827;8828;8829;8830;8831;8832;8833;8834;8835;8836;8837;8838;8839;8840;8841;8842;8843;8844;8845;8846;8847;8848;8849;8850;8851;8852;8853;8854;8855;8856;8857;8858;8859;8860;8861;8862;8863;8864;8865;8866;8867;8868;8869;8870;8871;8872;8873;8874;8875	8832
AGLSSGFIGCVR	12	0	1222.61	tr|J9NRJ0|J9NRJ0_CANFA;tr|F1PHM5|F1PHM5_CANFA	tr|J9NRJ0|J9NRJ0_CANFA	J9NRJ0	3809	3820	yes	no	2	1.7501e-11	163.12	1	1	1	1	1		23852000	116900000	35034000	23313000	55835000	66104000			913	3073	968	5538;5539;5540;5541;5542;5543;5544;5545	8876;8877;8878;8879;8880;8881;8882;8883;8884;8885;8886;8887;8888;8889;8890;8891;8892;8893	8890
AGLVFPNMEAYAVSPGR	17	0	1777.88	tr|J9PAT6|J9PAT6_CANFA	tr|J9PAT6|J9PAT6_CANFA	J9PAT6	215	231	yes	yes	2	0.0029469	64.537							0	0	0	0	2128200	0			917	3365	972	5554	8903	8903
AGLVGPELHEK	11	0	1148.62	tr|F1PHS5|F1PHS5_CANFA	tr|F1PHS5|F1PHS5_CANFA	F1PHS5	3228	3238	yes	yes	2;3	0.0018141	87.568	2	1	2	2	1		380670	5335700	4218800	7375500	2738400	818800			918	2242	973	5555;5556;5557;5558;5559;5560;5561;5562;5563;5564;5565;5566	8904;8905;8906;8907;8908;8909;8910;8911;8912;8913;8914;8915	8907
AGLYGLPR	8	0	845.476	tr|F1Q2F6|F1Q2F6_CANFA	tr|F1Q2F6|F1Q2F6_CANFA	F1Q2F6	42	49	yes	yes	2	0.0065958	90.777	1	1	1	1	1		214630	4960600	1627500	4126800	2124700	4349800			920	2834	975	5569;5570;5571;5572;5573;5574;5575;5576;5577;5578;5579	8918;8919;8920;8921;8922;8923;8924;8925;8926;8927;8928;8929;8930;8931	8923
AGMSTEQAQGLLEK	14	0	1461.71	tr|J9NRV1|J9NRV1_CANFA;tr|F1PVK0|F1PVK0_CANFA	tr|J9NRV1|J9NRV1_CANFA	J9NRV1	145	158	yes	no	2	0.012592	73.273				1			0	0	0	750050	0	0			921	3080	976	5580	8932	8932
AGNFYVPAEPK	11	0	1191.59	tr|F1Q0Z2|F1Q0Z2_CANFA;tr|J9P4G8|J9P4G8_CANFA;tr|F1PW37|F1PW37_CANFA	tr|F1Q0Z2|F1Q0Z2_CANFA	F1Q0Z2	78	88	yes	no	2	8.6303e-05	122.7				1		1	0	0	0	1441200	0	0			923	2796	978	5584;5585;5586;5587;5588;5589;5590;5591	8936;8937;8938;8939;8940;8941;8942;8943;8944	8943
AGNILLTEPGQVK	13	0	1338.75	tr|E2QRV2|E2QRV2_CANFA	tr|E2QRV2|E2QRV2_CANFA	E2QRV2	154	166	no	no	2	4.9538e-05	115.37			1				0	0	305700	0	0	0			926	393	981	5596;5597;5598;5599;5600;5601;5602	8949;8950;8951;8952;8953;8954;8955;8956;8957	8952
AGNLGGGVVTIER	13	0	1241.67	tr|J9NYB5|J9NYB5_CANFA	tr|J9NYB5|J9NYB5_CANFA	J9NYB5	53	65	yes	yes	2	4.8127e-05	121.45	1	1	1	1	1	1	565810	14047000	5342600	7267800	0	3209800			927	3175	982	5603;5604;5605;5606;5607;5608;5609;5610;5611;5612;5613	8958;8959;8960;8961;8962;8963;8964;8965;8966;8967;8968;8969;8970	8963
AGNNMLLVGVHGPR	14	0	1433.76	tr|F1PWW0|F1PWW0_CANFA	tr|F1PWW0|F1PWW0_CANFA	F1PWW0	2584	2597	yes	yes	2;3	1.6635e-06	114.76				1	1	1	0	0	0	1089500	3054000	5074500			928	2691	983	5614;5615;5616;5617;5618;5619;5620;5621;5622;5623;5624	8971;8972;8973;8974;8975;8976;8977;8978;8979;8980;8981;8982	8977
AGNYEEALQLYQHAVQYFLHVVK	23	0	2719.38	tr|F1PVE5|F1PVE5_CANFA	tr|F1PVE5|F1PVE5_CANFA	F1PVE5	24	46	yes	yes	4	0.0053778	38.991					1		0	0	0	0	0	4732700			930	2648	986	5630;5631;5632;5633	8988;8989;8990;8991;8992;8993	8993
AGPDLASCLDVDECRER	17	1	1961.86	tr|F1PDK5|F1PDK5_CANFA;tr|F1PDK1|F1PDK1_CANFA	tr|F1PDK5|F1PDK5_CANFA	F1PDK5	832	848	yes	no	2;3	0.0011761	82.529			2	1	1		0	0	3745600	2767300	9677800	24358000			931	2093	987	5634;5635;5636;5637;5638;5639	8994;8995;8996;8997;8998;8999	8998
AGPEAAPAEVFR	12	0	1213.61	tr|J9NU24|J9NU24_CANFA;tr|E2RG88|E2RG88_CANFA	tr|J9NU24|J9NU24_CANFA	J9NU24	152	163	yes	no	2	0.00022942	107.34		1		1	1		0	2732100	0	916570	3287200	6276800			932	1271	988	5640;5641;5642;5643	9000;9001;9002;9003;9004;9005	9001
AGPGEEFEKEITTPEDAPSGFPQNLR	26	1	2815.33	tr|E2RE80|E2RE80_CANFA;tr|E2RE81|E2RE81_CANFA	tr|E2RE80|E2RE80_CANFA	E2RE80	889	914	yes	no	3	1.906e-16	96.708	1	1			1		4700800	15386000	0	0	1899500	10989000			934	1190	990	5645;5646;5647;5648;5649	9007;9008;9009;9010;9011;9012;9013	9012
AGPGSWVPTEPK	12	0	1224.61	tr|J9NZ79|J9NZ79_CANFA	tr|J9NZ79|J9NZ79_CANFA	J9NZ79	97	108	yes	yes	2	4.3205e-08	160.67	1	1	1	1	1		5199000	19168000	16340000	47307000	190500000	286580000			935	3190	991	5650;5651;5652;5653;5654;5655	9014;9015;9016;9017;9018;9019;9020;9021;9022;9023;9024;9025;9026	9018
AGPGSWVPTEPKELEENEVIPK	22	1	2405.21	tr|J9NZ79|J9NZ79_CANFA	tr|J9NZ79|J9NZ79_CANFA	J9NZ79	97	118	yes	yes	2;3;4	1.144e-06	88.951	2	2	2	2	2		26926000	56051000	33295000	14772000	116890000	982380000			936	3190	992	5656;5657;5658;5659;5660;5661;5662;5663;5664;5665;5666;5667;5668;5669;5670;5671;5672;5673	9027;9028;9029;9030;9031;9032;9033;9034;9035;9036;9037;9038;9039;9040;9041;9042;9043;9044;9045;9046;9047;9048;9049;9050;9051;9052;9053;9054;9055;9056	9041
AGPIPEVEEPQRPGQEGTSGNANPASPDLGPR	32	1	3223.55	tr|E2QUI7|E2QUI7_CANFA	tr|E2QUI7|E2QUI7_CANFA	E2QUI7	212	243	yes	yes	3	6.2961e-10	68.45	1	1					1218000	6547700	0	0	0	0			939	444	995	5680;5681;5682;5683;5684;5685;5686	9063;9064;9065;9066;9067;9068;9069;9070;9071;9072;9073;9074;9075;9076	9068
AGPIWDLR	8	0	926.497	tr|F6XIK8|F6XIK8_CANFA;tr|E2RE36|E2RE36_CANFA	tr|F6XIK8|F6XIK8_CANFA	F6XIK8	185	192	no	no	2	0.002391	111.95	1	1				1	587350	11086000	0	0	0	0			941	2997;1184	997	5693;5694;5695;5696;5697;5698;5699;5700	9086;9087;9088;9089;9090;9091;9092;9093;9094;9095;9096;9097;9098	9091
AGPLAGGVTTFVALYDYESR	20	0	2086.04	tr|E2RSH8|E2RSH8_CANFA;tr|K7RW18|K7RW18_CANFA	tr|E2RSH8|E2RSH8_CANFA	E2RSH8	79	98	yes	no	2;3	3.3043e-21	130.36		1		1			0	0	0	891520	0	0			942	1779	998	5701;5702;5703;5704;5705;5706;5707	9099;9100;9101;9102;9103;9104;9105;9106;9107;9108;9109;9110	9107
AGPSLLNTCATFEDSLVLYNR	21	0	2340.14	tr|E2QUR2|E2QUR2_CANFA	tr|E2QUR2|E2QUR2_CANFA	E2QUR2	736	756	yes	yes	2	1.4085e-23	133.16	1	1					1357000	2929400	0	0	0	0			945	453	1001	5717;5718	9123;9124;9125;9126;9127	9127
AGPSLSSVLNELPSAATLR	19	0	1882.02	tr|F6XXH4|F6XXH4_CANFA	tr|F6XXH4|F6XXH4_CANFA	F6XXH4	54	72	yes	yes	2;3	3.5599e-31	164.56	1						1439800	0	0	0	0	0			946	3021	1002	5719;5720;5721;5722;5723;5724;5725;5726;5727	9128;9129;9130;9131;9132;9133;9134;9135;9136;9137;9138	9134
AGPVKFEK	8	1	874.491	tr|F6XXM1|F6XXM1_CANFA	tr|F6XXM1|F6XXM1_CANFA	F6XXM1	362	369	yes	yes	2	0.017621	106.36					1		0	0	0	0	0	164680			948	3022	1004	5732	9145	9145
AGQAFLEELGNHK	13	0	1412.7	tr|F1PYI3|F1PYI3_CANFA	tr|F1PYI3|F1PYI3_CANFA	F1PYI3	204	216	yes	yes	2;3	1.8498e-54	182.37		1			1		0	1090800	0	0	5633700	3777900			949	2739	1005	5733;5734;5735;5736;5737;5738;5739;5740;5741;5742;5743;5744;5745	9146;9147;9148;9149;9150;9151;9152;9153;9154;9155;9156;9157;9158;9159	9154
AGQAVDDFIGK	11	0	1119.56	tr|F1PE09|F1PE09_CANFA	tr|F1PE09|F1PE09_CANFA	F1PE09	77	87	yes	yes	2	0.00028015	134.75	1	1		1		1	1031400	24227000	0	3805900	0	0			950	2107	1006	5746;5747;5748;5749;5750;5751;5752;5753;5754	9160;9161;9162;9163;9164;9165;9166;9167;9168;9169;9170	9168
AGQLLWK	7	0	814.47	tr|F1Q2F6|F1Q2F6_CANFA	tr|F1Q2F6|F1Q2F6_CANFA	F1Q2F6	1028	1034	yes	yes	2	1.0725e-06	143.02	1	1	1	1	1		170750	7910600	549290	750180	0	1013100			952	2834	1008	5756;5757;5758;5759;5760	9172;9173;9174;9175;9176	9172
AGQPLWPPVFVNLETR	16	0	1822.97	tr|Q3HTU4|Q3HTU4_CANFA;tr|F6PLD0|F6PLD0_CANFA;tr|F1PAS5|F1PAS5_CANFA	tr|Q3HTU4|Q3HTU4_CANFA	Q3HTU4	96	111	yes	no	2	0.011826	54.812		1					0	4030400	0	0	7284300	0			954	2000	1010	5767;5768	9188;9189;9190	9188
AGQVVTIWAAGAGATHSPPTDLVWK	25	0	2532.31	tr|F1PBJ3|F1PBJ3_CANFA;tr|J9NSW5|J9NSW5_CANFA	tr|F1PBJ3|F1PBJ3_CANFA	F1PBJ3	492	516	yes	no	2;3;4	1.7421e-41	136.61	4	3	2	2	1	1	27734000	49879000	7124300	5098400	23414000	31034000			957	2031	1013	5779;5780;5781;5782;5783;5784;5785;5786;5787;5788;5789;5790;5791;5792;5793;5794;5795;5796;5797;5798;5799;5800	9218;9219;9220;9221;9222;9223;9224;9225;9226;9227;9228;9229;9230;9231;9232;9233;9234;9235;9236;9237;9238;9239;9240;9241;9242;9243;9244;9245;9246;9247;9248;9249;9250;9251;9252;9253;9254;9255;9256;9257;9258;9259;9260;9261;9262;9263;9264;9265;9266;9267;9268;9269;9270;9271;9272;9273;9274;9275;9276;9277;9278;9279;9280;9281;9282;9283;9284;9285;9286;9287;9288;9289;9290;9291;9292;9293	9290
AGSDGESIGNCPFSQR	16	0	1680.72	tr|L7N0B7|L7N0B7_CANFA;tr|E2RGI4|E2RGI4_CANFA	tr|L7N0B7|L7N0B7_CANFA	L7N0B7	25	40	yes	no	2	4.3992e-53	199.33		1	1				0	2379400	925370	0	0	0			961	1285	1017	5808;5809;5810;5811;5812;5813;5814;5815	9303;9304;9305;9306;9307;9308;9309;9310	9307
AGSLKDPLLDDHGDFIR	17	1	1867.94	tr|E2QUR8|E2QUR8_CANFA	tr|E2QUR8|E2QUR8_CANFA	E2QUR8	303	319	yes	yes	3;4	6.5816e-05	85.473		1					0	5222400	0	0	0	0			962	455	1018	5816;5817;5818;5819;5820;5821;5822	9311;9312;9313;9314;9315;9316;9317;9318;9319	9316
AGSQLGPGYQHHAQPK	16	0	1674.82	tr|J9P721|J9P721_CANFA;tr|F1PML0|F1PML0_CANFA	tr|J9P721|J9P721_CANFA	J9P721	934	949	yes	no	2;3;4	2.7252e-12	143.64	2	2	1				1403500	6069600	1251900	0	0	0			964	2392	1020	5824;5825;5826;5827;5828	9321;9322;9323;9324;9325	9322
AGTFQAFEQFGQQLLAHGHYASPEVK	26	0	2860.39	tr|F1PAP5|F1PAP5_CANFA;tr|J9P2H0|J9P2H0_CANFA;tr|Q864L2|Q864L2_CANFA	tr|F1PAP5|F1PAP5_CANFA	F1PAP5	1392	1417	yes	no	3;4	4.6408e-05	61.903	2		1	1		2	9435400	0	1244000	1247000	0	0			969	1998	1025	5858;5859;5860;5861;5862;5863;5864;5865;5866;5867;5868;5869;5870;5871	9385;9386;9387;9388;9389;9390;9391;9392;9393;9394;9395;9396;9397;9398;9399;9400;9401;9402	9398
AGTKDEPEILPPDHLNGVK	19	1	2029.05	tr|F1P9P7|F1P9P7_CANFA	tr|F1P9P7|F1P9P7_CANFA	F1P9P7	41	59	yes	yes	3;4	0.0005016	71.402				1	2		0	0	0	723760	12117000	10386000			972	1954	1028	5883;5884;5885;5886;5887	9419;9420;9421;9422;9423;9424;9425	9420
AGTLDLSLTVQGMQHVVSVEEALLATGQWK	30	0	3180.65	tr|F1PBI6|F1PBI6_CANFA	tr|F1PBI6|F1PBI6_CANFA	F1PBI6	125	154	yes	yes	3	2.4153e-14	86.604	1	1	1	1	1		8550800	31815000	3487500	1791000	39702000	28499000			973	2029	1029	5888;5889;5890;5891;5892;5893	9426;9427;9428;9429;9430;9431;9432;9433;9434;9435;9436;9437;9438;9439;9440;9441;9442;9443;9444;9445;9446;9447;9448;9449;9450;9451;9452	9443
AGTLKPGDTIIEPTSGNTGIGLALAAAVK	29	1	2735.51	tr|E2QXN9|E2QXN9_CANFA;tr|J9P469|J9P469_CANFA	tr|E2QXN9|E2QXN9_CANFA	E2QXN9	127	155	yes	no	3	9.8131e-39	118.9		1				1	0	4626800	0	0	0	0			975	565	1031	5899;5900;5901;5902;5903;5904;5905;5906	9467;9468;9469;9470;9471;9472;9473;9474;9475;9476;9477;9478;9479;9480;9481;9482;9483;9484	9471
AGTLSITEFADMLSGNAGGFR	21	0	2114.01	tr|F1PHS5|F1PHS5_CANFA	tr|F1PHS5|F1PHS5_CANFA	F1PHS5	4368	4388	yes	yes	2;3	6.5112e-124	224.12			2	1		5	0	0	6875800	2497200	7494300	0			976	2242	1032;1033	5907;5908;5909;5910;5911;5912;5913;5914;5915;5916;5917;5918;5919;5920;5921;5922;5923;5924;5925;5926;5927;5928;5929;5930;5931;5932;5933;5934;5935;5936;5937;5938;5939	9485;9486;9487;9488;9489;9490;9491;9492;9493;9494;9495;9496;9497;9498;9499;9500;9501;9502;9503;9504;9505;9506;9507;9508;9509;9510;9511;9512;9513;9514;9515;9516;9517;9518;9519;9520;9521;9522;9523;9524;9525;9526;9527;9528;9529;9530;9531;9532;9533;9534;9535;9536;9537;9538	9515	1002
AGTQIENIDEDFRDGLK	17	1	1919.92	tr|E2R5T9|E2R5T9_CANFA;tr|L7N071|L7N071_CANFA	tr|E2R5T9|E2R5T9_CANFA	E2R5T9	67	83	yes	no	2;3	1.1221e-118	228.99			1	1	1	1	0	0	1237800	1119700	5276000	8129800			977	876	1034	5940;5941;5942;5943;5944;5945;5946;5947;5948;5949;5950;5951;5952	9539;9540;9541;9542;9543;9544;9545;9546;9547;9548;9549;9550;9551;9552;9553;9554;9555;9556;9557;9558;9559;9560	9553
AGTQIENIEEDFRDGLK	17	1	1933.94	tr|E2QY07|E2QY07_CANFA;tr|E2QY08|E2QY08_CANFA	tr|E2QY07|E2QY07_CANFA	E2QY07	48	64	yes	no	2;3	8.4241e-41	188.16	2	2	1	2	1	2	11254000	35605000	4894600	2791100	1949900	6714000			979	577	1036	5954;5955;5956;5957;5958;5959;5960;5961;5962;5963;5964;5965;5966;5967;5968;5969;5970;5971;5972;5973;5974;5975;5976;5977	9562;9563;9564;9565;9566;9567;9568;9569;9570;9571;9572;9573;9574;9575;9576;9577;9578;9579;9580;9581;9582;9583;9584;9585;9586;9587;9588;9589;9590;9591	9584
AGTQLLAGLR	10	0	998.587	tr|F1P8Q0|F1P8Q0_CANFA	tr|F1P8Q0|F1P8Q0_CANFA	F1P8Q0	686	695	yes	yes	2	6.628e-06	147.3			1	1	1		0	0	508290	1437000	2077000	7476000			980	1924	1037	5978;5979;5980;5981;5982;5983;5984;5985;5986;5987;5988;5989	9592;9593;9594;9595;9596;9597;9598;9599;9600;9601;9602;9603;9604;9605;9606;9607	9594
AGVAPLQVK	9	0	881.533	tr|F1PWW0|F1PWW0_CANFA	tr|F1PWW0|F1PWW0_CANFA	F1PWW0	1478	1486	yes	yes	2	0.0079288	79.474	1	1	1				183540	3608200	899710	0	0	0			983	2691	1040	5996;5997;5998;5999	9618;9619;9620;9621	9619
AGVDGFQVR	9	0	947.482	tr|X5IHJ5|X5IHJ5_CANFA;tr|F1PRC5|F1PRC5_CANFA	tr|F1PRC5|F1PRC5_CANFA	X5IHJ5	243	251	no	no	2	0.00050217	117.53				1			0	0	0	3279800	0	0			984	3417;2505	1041	6000;6001;6002;6003;6004;6005;6006;6007;6008;6009;6010	9622;9623;9624;9625;9626;9627;9628;9629;9630;9631;9632;9633	9622
AGVEEAASSGSHLNGDLDPDDREEGAASTAEEAAK	35	1	3455.52	tr|E2R1P4|E2R1P4_CANFA;tr|E2R1P9|E2R1P9_CANFA	tr|E2R1P4|E2R1P4_CANFA	E2R1P4	2	36	yes	no	3	1.1052e-23	87.265			1	1			0	0	1371000	1365500	0	0			985	722	1042	6011;6012	9634;9635;9636;9637;9638	9635
AGVEQQEGTIQVQGQSLFFR	20	0	2221.11	tr|E2RLZ9|E2RLZ9_CANFA	tr|E2RLZ9|E2RLZ9_CANFA	E2RLZ9	2	21	yes	yes	3	0.00084233	67.252		1				1	0	3579600	0	0	0	0			986	1506	1043	6013;6014;6015;6016;6017;6018;6019;6020	9639;9640;9641;9642;9643;9644;9645;9646;9647;9648	9639
AGVEVLFNELEIPVEEYSFGR	21	0	2396.19	tr|E2RB62|E2RB62_CANFA;tr|J9NW77|J9NW77_CANFA	tr|E2RB62|E2RB62_CANFA	E2RB62	662	682	yes	no	2;3	2.4593e-19	118.54			1	1	1		0	0	3657500	3641300	0	10590000			987	1068	1044	6021;6022;6023;6024;6025;6026;6027;6028;6029;6030;6031;6032;6033;6034;6035;6036;6037;6038;6039	9649;9650;9651;9652;9653;9654;9655;9656;9657;9658;9659;9660;9661;9662;9663;9664;9665;9666;9667;9668;9669;9670;9671;9672;9673;9674;9675;9676;9677;9678	9673
AGVICPDGR	9	0	943.455	tr|E2RHN1|E2RHN1_CANFA	tr|E2RHN1|E2RHN1_CANFA	E2RHN1	199	207	yes	yes	2	0.013664	72.607					1		0	0	0	0	1972200	2204100			988	1334	1045	6040;6041	9679;9680	9680
AGVIFPVGR	9	0	914.534	tr|E2RCZ6|E2RCZ6_CANFA;tr|E2RCZ7|E2RCZ7_CANFA;tr|E2RQX0|E2RQX0_CANFA	tr|E2RCZ6|E2RCZ6_CANFA	E2RCZ6	19	27	yes	no	2	0.0016726	94.114		1	1	1			0	6412500	455600	1852400	1459500	0			989	1147	1046	6042;6043;6044;6045;6046;6047;6048;6049;6050;6051;6052	9681;9682;9683;9684;9685;9686;9687;9688;9689;9690;9691;9692;9693;9694	9688
AGVLAGHDNR	10	0	1008.51	tr|E2RD95|E2RD95_CANFA;sp|P62872|GBB1_CANFA	tr|E2RD95|E2RD95_CANFA	E2RD95	305	314	no	no	2	0.00051087	106.88					1		0	0	0	0	0	480370			990	1159;246	1047	6053;6054;6055;6056;6057;6058;6059;6060	9695;9696;9697;9698;9699;9700;9701;9702	9695
AGVNFSEFTGVWK	13	0	1440.7	tr|F1Q1H3|F1Q1H3_CANFA	tr|F1Q1H3|F1Q1H3_CANFA	F1Q1H3	76	88	yes	yes	2	1.5865e-20	178.22						1	0	0	0	0	2804100	0			997	2810	1055	6095;6096;6097;6098;6099;6100	9740;9741;9742;9743;9744;9745	9744
AGVNTVTTLVENK	13	0	1344.72	tr|F2Z4P2|F2Z4P2_CANFA	tr|F2Z4P2|F2Z4P2_CANFA	F2Z4P2	138	150	yes	yes	2	2.7915e-31	190.57				1	1	1	0	0	0	5526700	0	3373200			998	2902	1056	6101;6102;6103;6104;6105;6106;6107;6108;6109;6110;6111;6112	9746;9747;9748;9749;9750;9751;9752;9753;9754;9755;9756;9757;9758;9759;9760;9761	9749
AGVNTVTTLVENKK	14	1	1472.82	tr|F2Z4P2|F2Z4P2_CANFA	tr|F2Z4P2|F2Z4P2_CANFA	F2Z4P2	138	151	yes	yes	2;3	7.2501e-53	203.74	1	1	2	2		1	471450	2702900	5931700	14092000	0	0			999	2902	1057	6113;6114;6115;6116;6117;6118;6119;6120;6121;6122;6123;6124;6125;6126;6127;6128;6129;6130;6131;6132;6133	9762;9763;9764;9765;9766;9767;9768;9769;9770;9771;9772;9773;9774;9775;9776;9777;9778;9779;9780;9781;9782;9783;9784;9785	9767
AGVPASYLLIPAASYVLPEVSK	22	0	2244.24	tr|F1PAD0|F1PAD0_CANFA;tr|E2R8W5|E2R8W5_CANFA	tr|F1PAD0|F1PAD0_CANFA	F1PAD0	381	402	yes	no	2;3	2.2153e-10	97.083				1		1	0	0	0	602500	0	0			1000	975	1058	6134;6135;6136;6137;6138;6139;6140;6141;6142;6143	9786;9787;9788;9789;9790;9791;9792;9793;9794;9795;9796	9792
AGVSYAAPWWVNLLHR	16	0	1838.96	tr|F1P9A7|F1P9A7_CANFA;tr|J9P3X8|J9P3X8_CANFA	tr|F1P9A7|F1P9A7_CANFA	F1P9A7	2	17	yes	no	2	0.0089502	68.044			1				0	0	3153700	0	3491900	0			1003	1946	1061	6148;6149;6150	9804;9805;9806	9804
AGVVGPELHEK	11	0	1134.6	tr|F1PHS5|F1PHS5_CANFA	tr|F1PHS5|F1PHS5_CANFA	F1PHS5	3559	3569	yes	yes	2;3	0.022014	52.49					1		0	0	0	0	461900	483200			1004	2242	1062	6151;6152;6153;6154	9807;9808;9809;9810	9808
AGYFDKEIVPVFVSSR	16	1	1812.94	tr|F1Q466|F1Q466_CANFA	tr|F1Q466|F1Q466_CANFA	F1Q466	204	219	yes	yes	2;3	1.1342e-08	125.41	1	1		2	2	2	6698800	12515000	0	5109700	26438000	37292000			1006	2882	1065	6168;6169;6170;6171;6172;6173;6174;6175;6176;6177;6178;6179;6180;6181;6182;6183;6184;6185;6186	9837;9838;9839;9840;9841;9842;9843;9844;9845;9846;9847;9848;9849;9850;9851;9852;9853;9854;9855;9856;9857;9858;9859	9838
AGYFGDPLAPNPADK	15	0	1531.73	tr|Q867A2|Q867A2_CANFA;tr|F1PG66|F1PG66_CANFA	tr|Q867A2|Q867A2_CANFA	Q867A2	555	569	yes	no	2	5.899e-07	115.68	1	1					14247000	18348000	0	0	0	0			1007	2171	1066	6187;6188	9860;9861;9862;9863	9861
AGYFGDPLAPNPADKCR	17	1	1847.86	tr|Q867A2|Q867A2_CANFA;tr|F1PG66|F1PG66_CANFA	tr|Q867A2|Q867A2_CANFA	Q867A2	555	571	yes	no	3	0.0032992	62.861		1			1		0	8258400	0	0	0	3989400			1008	2171	1067	6189;6190	9864;9865	9864
AGYLTLYGVEALPR	14	0	1521.82	tr|F1PZ83|F1PZ83_CANFA	tr|F1PZ83|F1PZ83_CANFA	F1PZ83	119	132	yes	yes	2	0.0007175	89.507			1				0	0	1137300	0	0	0			1009	2753	1068	6191	9866	9866
AGYTDKVVIGMDVAASEFFR	20	1	2175.07	tr|F1PCH3|F1PCH3_CANFA	tr|F1PCH3|F1PCH3_CANFA	F1PCH3	229	248	yes	yes	2;3	1.2774e-21	134.86		2				4	0	13009000	0	0	0	0			1012	2062	1071;1072	6195;6196;6197;6198;6199;6200;6201;6202;6203;6204;6205;6206;6207;6208;6209;6210;6211;6212;6213;6214;6215;6216;6217;6218;6219;6220;6221;6222;6223;6224;6225;6226;6227;6228;6229	9873;9874;9875;9876;9877;9878;9879;9880;9881;9882;9883;9884;9885;9886;9887;9888;9889;9890;9891;9892;9893;9894;9895;9896;9897;9898;9899;9900;9901;9902;9903;9904;9905;9906;9907;9908;9909;9910;9911;9912;9913;9914;9915;9916;9917;9918;9919;9920;9921;9922;9923;9924;9925;9926;9927;9928;9929;9930;9931;9932;9933;9934;9935;9936;9937;9938;9939;9940;9941;9942	9897	906
AHAAEGQVEDVVGNLR	16	0	1663.83	tr|F1PFM5|F1PFM5_CANFA	tr|F1PFM5|F1PFM5_CANFA	F1PFM5	972	987	yes	yes	2;3	5.2967e-10	133.52	2	2					3060400	34508000	0	0	0	0			1016	2156	1076	6241;6242;6243;6244	9961;9962;9963;9964;9965;9966;9967;9968;9969	9963
AHAFAVQQK	9	0	998.53	tr|F1PHS5|F1PHS5_CANFA	tr|F1PHS5|F1PHS5_CANFA	F1PHS5	2197	2205	yes	yes	2	0.041827	57.047					1		0	0	0	0	0	207950			1017	2242	1077	6245	9970	9970
AHDGGIYAISWSPDSTHLLSASGDK	25	0	2584.22	tr|F1PR93|F1PR93_CANFA	tr|F1PR93|F1PR93_CANFA	F1PR93	232	256	yes	yes	2;3;4	1.5025e-38	132.65	1		1		2	1	5233400	0	1317500	0	2235000	29603000			1021	2501	1081	6253;6254;6255;6256;6257;6258;6259;6260;6261;6262;6263;6264;6265;6266;6267;6268;6269;6270;6271;6272;6273;6274;6275;6276;6277;6278;6279	9982;9983;9984;9985;9986;9987;9988;9989;9990;9991;9992;9993;9994;9995;9996;9997;9998;9999;10000;10001;10002;10003;10004;10005;10006;10007;10008;10009;10010;10011;10012;10013;10014;10015;10016;10017;10018;10019;10020;10021;10022;10023	9997
AHDGGIYAISWSPDSTHLLSASGDKTSK	28	1	2900.39	tr|F1PR93|F1PR93_CANFA	tr|F1PR93|F1PR93_CANFA	F1PR93	232	259	yes	yes	3;4	0.0023273	38.279	1						5684000	0	0	0	0	0			1022	2501	1082	6280;6281;6282;6283;6284	10024;10025;10026;10027;10028	10024
AHEEQLKEAQAVPATLPDLEATK	23	1	2488.28	tr|F1PHS5|F1PHS5_CANFA;tr|J9NZV2|J9NZV2_CANFA	tr|F1PHS5|F1PHS5_CANFA	F1PHS5	1251	1273	yes	no	2;3;4	1.5735e-48	163.92	2	1	2	2	1	2	2575100	10314000	1885900	2928600	11563000	20747000			1023	2242	1083	6285;6286;6287;6288;6289;6290;6291;6292;6293;6294;6295;6296;6297;6298;6299;6300;6301;6302;6303;6304;6305;6306	10029;10030;10031;10032;10033;10034;10035;10036;10037;10038;10039;10040;10041;10042;10043;10044;10045;10046;10047;10048;10049;10050;10051;10052;10053;10054;10055;10056;10057;10058;10059;10060;10061;10062;10063;10064;10065;10066	10040
AHEILPDLVCCSAK	14	0	1611.77	tr|E2RQ81|E2RQ81_CANFA;tr|J9NRN0|J9NRN0_CANFA	tr|E2RQ81|E2RQ81_CANFA	E2RQ81	139	152	yes	no	2;3	0.00012784	99.941	1	2	1	2			1029200	13191000	1060600	4169000	3351100	0			1025	1667	1085	6308;6309;6310;6311;6312;6313;6314;6315;6316;6317;6318;6319	10068;10069;10070;10071;10072;10073;10074;10075;10076;10077;10078;10079;10080;10081;10082	10080
AHGGYSVFAGVGER	14	0	1405.67	tr|F1PDB4|F1PDB4_CANFA;tr|Q0QEN2|Q0QEN2_CANFA	tr|F1PDB4|F1PDB4_CANFA	F1PDB4	225	238	yes	no	2;3	2.4858e-05	110.44		1	2	2	1	2	0	7440500	2460500	6249200	4496400	3635300			1034	2085	1094	6348;6349;6350;6351;6352;6353;6354;6355;6356;6357;6358;6359;6360;6361;6362	10123;10124;10125;10126;10127;10128;10129;10130;10131;10132;10133;10134;10135;10136;10137	10134
AHGPGLEGGLVGKPAEFTIDTK	22	1	2193.14	tr|E2R0F2|E2R0F2_CANFA	tr|E2R0F2|E2R0F2_CANFA	E2R0F2	1045	1066	yes	yes	2;3;4	6.7528e-22	115.31	1	2			2	1	3953700	31332000	0	0	13022000	40031000			1035	668	1095	6363;6364;6365;6366;6367;6368;6369;6370;6371;6372;6373;6374;6375;6376;6377;6378;6379;6380;6381;6382;6383;6384;6385;6386;6387	10138;10139;10140;10141;10142;10143;10144;10145;10146;10147;10148;10149;10150;10151;10152;10153;10154;10155;10156;10157;10158;10159;10160;10161;10162;10163;10164;10165;10166;10167;10168;10169;10170	10153
AHGQDLGTAGSCLR	14	0	1441.67	tr|Q28271|Q28271_CANFA;tr|F1Q133|F1Q133_CANFA;tr|F1Q0F7|F1Q0F7_CANFA;tr|Q8HYC1|Q8HYC1_CANFA;tr|J9P9L4|J9P9L4_CANFA;sp|Q28247|CO4A5_CANFA;tr|F1PH05|F1PH05_CANFA	tr|Q28271|Q28271_CANFA	Q28271	48	61	yes	no	2	0.010079	62.035		1					0	2586100	0	0	0	0			1036	2799	1096	6388	10171	10171
AHGQDLGTAGSCLRK	15	1	1569.77	tr|Q28271|Q28271_CANFA;tr|F1Q133|F1Q133_CANFA	tr|Q28271|Q28271_CANFA	Q28271	48	62	yes	no	3	0.054728	38.376					1		0	0	0	0	0	357020			1037	2799	1097	6389	10172	10172
AHGSSILACAPLYSWR	16	0	1787.88	tr|F1PY05|F1PY05_CANFA	tr|F1PY05|F1PY05_CANFA	F1PY05	150	165	yes	yes	3	0.0046209	55.755					1		0	0	0	0	0	8048200			1038	2725	1098	6390	10173	10173
AHIANPSGASTECFVTDNADGTYQVEYTPFEK	32	0	3518.56	tr|E2R0F2|E2R0F2_CANFA	tr|E2R0F2|E2R0F2_CANFA	E2R0F2	1268	1299	yes	yes	3	9.6879e-35	111.18	1	1			1		2434400	10900000	0	0	3907300	16239000			1041	668	1101	6407;6408;6409;6410	10191;10192;10193;10194;10195;10196;10197;10198;10199;10200;10201;10202;10203;10204;10205	10191
AHIAQLCEK	9	0	1068.54	tr|F1PHQ0|F1PHQ0_CANFA;tr|F1PGV0|F1PGV0_CANFA	tr|F1PHQ0|F1PHQ0_CANFA	F1PHQ0	611	619	no	no	2	0.0023049	92.051		1					0	1863000	0	0	448580	0			1042	2238;2206	1102	6411;6412	10206;10207	10207
AHICSHEEDAGVVCAGQR	18	0	1994.87	tr|E2R0D2|E2R0D2_CANFA	tr|E2R0D2|E2R0D2_CANFA	E2R0D2	106	123	yes	yes	3	0.00073061	67.846							0	0	0	0	398740	0			1043	665	1103	6413	10208	10208
AHIGKPAPPFQATAVVDGAFK	21	1	2121.14	tr|F1PCG4|F1PCG4_CANFA	tr|F1PCG4|F1PCG4_CANFA	F1PCG4	6	26	yes	yes	2;3;4	7.556e-49	179.85	4	3	3	3	3	3	5299800	18088000	11573000	10917000	43884000	144780000			1044	2060	1104	6414;6415;6416;6417;6418;6419;6420;6421;6422;6423;6424;6425;6426;6427;6428;6429;6430;6431;6432;6433;6434;6435;6436;6437;6438;6439;6440;6441;6442;6443;6444;6445	10209;10210;10211;10212;10213;10214;10215;10216;10217;10218;10219;10220;10221;10222;10223;10224;10225;10226;10227;10228;10229;10230;10231;10232;10233;10234;10235;10236;10237;10238;10239;10240;10241;10242;10243;10244;10245;10246;10247;10248;10249;10250;10251;10252;10253;10254;10255;10256;10257;10258;10259;10260;10261;10262;10263;10264;10265	10225
AHIGKPAPPFQATAVVDGAFKEVK	24	2	2477.34	tr|F1PCG4|F1PCG4_CANFA	tr|F1PCG4|F1PCG4_CANFA	F1PCG4	6	29	yes	yes	3;4	1.8593e-37	132.67	2	2	1	2	2		25586000	40797000	2232800	4830200	4987100	29276000			1045	2060	1105	6446;6447;6448;6449;6450;6451;6452;6453;6454;6455;6456;6457;6458;6459	10266;10267;10268;10269;10270;10271;10272;10273;10274;10275;10276;10277;10278;10279;10280;10281;10282;10283;10284;10285;10286;10287;10288;10289	10286
AHILQSFTVDSSK	13	0	1431.74	tr|E2R0F2|E2R0F2_CANFA	tr|E2R0F2|E2R0F2_CANFA	E2R0F2	1437	1449	yes	yes	2	0.00010046	107.93		1		1			0	3323300	0	1981200	9815500	0			1046	668	1106	6460;6461;6462	10290;10291;10292	10290
AHITLGCAGDVEPVQTGIDLLEIVR	25	0	2675.4	tr|F1PYI3|F1PYI3_CANFA	tr|F1PYI3|F1PYI3_CANFA	F1PYI3	328	352	yes	yes	2;3;4	1.0101e-46	149.67	1	1	1	2	1		5005500	15775000	2221400	2315400	16927000	9548000			1047	2739	1107	6463;6464;6465;6466;6467;6468;6469;6470;6471;6472;6473;6474;6475;6476;6477;6478;6479;6480;6481	10293;10294;10295;10296;10297;10298;10299;10300;10301;10302;10303;10304;10305;10306;10307;10308;10309;10310;10311;10312;10313;10314;10315;10316;10317;10318;10319;10320;10321;10322;10323;10324;10325;10326;10327;10328;10329;10330;10331;10332;10333;10334;10335;10336;10337;10338;10339;10340;10341;10342;10343;10344;10345;10346;10347;10348;10349	10297
AHIVFDFHQAADGIQEQQR	19	0	2209.07	tr|F1Q4F5|F1Q4F5_CANFA	tr|F1Q4F5|F1Q4F5_CANFA	F1Q4F5	133	151	yes	yes	2;3	2.5728e-17	135.55	1	1			1		4958100	6045800	0	0	962060	5213500			1049	2888	1109	6488;6489;6490;6491	10363;10364;10365;10366;10367;10368;10369	10369
AHLESLGPSRPSPQPSAETPTPGLPEFPR	29	1	3051.54	tr|E2RL77|E2RL77_CANFA	tr|E2RL77|E2RL77_CANFA	E2RL77	671	699	yes	yes	3;4	0.0045115	62.032					1		0	0	0	0	0	26385000			1051	1468	1111	6494;6495;6496;6497;6498;6499;6500;6501;6502	10372;10373;10374;10375;10376;10377;10378;10379;10380;10381;10382;10383;10384;10385;10386;10387	10384
AHLGIVSQEPILFDCSIAENIAYGDNSR	28	0	3088.49	tr|Q8HZQ9|Q8HZQ9_CANFA;tr|Q4PLA8|Q4PLA8_CANFA;tr|C0KKU9|C0KKU9_CANFA;tr|Q6PSM2|Q6PSM2_CANFA;tr|O46605|O46605_CANFA	tr|Q8HZQ9|Q8HZQ9_CANFA	Q8HZQ9	1113	1140	yes	no	3	3.4468e-24	104.96	1	1	1		1		1895900	8212100	1838600	0	6901500	11219000			1052	379	1112	6503;6504;6505;6506;6507;6508;6509;6510;6511;6512;6513;6514;6515	10388;10389;10390;10391;10392;10393;10394;10395;10396;10397;10398;10399;10400;10401;10402;10403;10404;10405;10406;10407;10408;10409;10410;10411;10412;10413;10414;10415;10416;10417;10418	10405
AHLYSLR	7	0	858.471	tr|J9NVY4|J9NVY4_CANFA;tr|F1PQU6|F1PQU6_CANFA	tr|J9NVY4|J9NVY4_CANFA	J9NVY4	401	407	no	no	2	0.042242	76.847	1	1			1		1406100	64366000	0	0	0	2757900			1057	3143;2491	1117	6546;6547;6548	10458;10459;10460	10458
AHNQDLGLAGSCLAR	15	0	1581.77	tr|F1Q129|F1Q129_CANFA;tr|J9P046|J9P046_CANFA;tr|Q28272|Q28272_CANFA	tr|F1Q129|F1Q129_CANFA	F1Q129	1496	1510	yes	no	2;3	1.9773e-45	195.5	2	2	2	2	1		3301800	87250000	6139400	19214000	26159000	11117000			1059	2798	1120	6567;6568;6569;6570;6571;6572;6573;6574;6575;6576;6577	10490;10491;10492;10493;10494;10495;10496;10497;10498;10499;10500;10501;10502	10490
AHPVSNAIDGTER	13	0	1365.66	tr|F1PP89|F1PP89_CANFA	tr|F1PP89|F1PP89_CANFA	F1PP89	114	126	yes	yes	2	0.0023594	83.692		1	1		1		0	10182000	1607300	0	0	1115400			1061	2432	1122	6583;6584;6585;6586	10510;10511;10512;10513	10510
AHQLVMEGYNWCHDR	15	0	1914.83	tr|Q8WN16|Q8WN16_CANFA;tr|F6X958|F6X958_CANFA;tr|F1P7I7|F1P7I7_CANFA	tr|Q8WN16|Q8WN16_CANFA	Q8WN16	240	254	yes	no	2	0.011147	77.324	1						232930	0	0	0	0	0			1064	1885	1125	6596	10523	10523
AHQTGIHATEELKEFFAK	18	1	2056.04	tr|E2RGD3|E2RGD3_CANFA	tr|E2RGD3|E2RGD3_CANFA	E2RGD3	2	19	yes	yes	2;3;4	6.319e-61	191.07	2	1		1			9763600	6712000	0	565820	723760	0			1066	1275	1127	6604;6605;6606;6607;6608;6609;6610;6611;6612;6613	10536;10537;10538;10539;10540;10541;10542;10543;10544;10545;10546;10547;10548	10541
AHQVVEDGYEFFAK	14	0	1638.77	tr|L7N0D0|L7N0D0_CANFA;sp|Q8WMS6|PP1A_CANFA;tr|J9P5A8|J9P5A8_CANFA;sp|Q8MJ46|PP1G_CANFA;tr|E2QXE0|E2QXE0_CANFA;sp|Q8MJ47|PP1B_CANFA;tr|F1P7S9|F1P7S9_CANFA	sp|Q8MJ47|PP1B_CANFA	L7N0D0	246	259	no	no	2;3	3.7242e-06	139.66	1	2	1	2	2	1	1333200	12070000	1589100	4916500	15824000	27781000			1068	326;3380;325	1129	6615;6616;6617;6618;6619;6620;6621;6622;6623;6624;6625;6626;6627;6628;6629;6630;6631;6632;6633;6634;6635;6636;6637;6638;6639;6640;6641;6642	10550;10551;10552;10553;10554;10555;10556;10557;10558;10559;10560;10561;10562;10563;10564;10565;10566;10567;10568;10569;10570;10571;10572;10573;10574;10575;10576;10577;10578;10579;10580;10581;10582;10583;10584;10585;10586;10587;10588;10589;10590	10557
AHQVVEDGYEFFAKR	15	1	1794.87	tr|L7N0D0|L7N0D0_CANFA;sp|Q8WMS6|PP1A_CANFA;tr|J9P5A8|J9P5A8_CANFA;sp|Q8MJ46|PP1G_CANFA;tr|E2QXE0|E2QXE0_CANFA;sp|Q8MJ47|PP1B_CANFA;tr|F1P7S9|F1P7S9_CANFA	sp|Q8MJ47|PP1B_CANFA	L7N0D0	246	260	no	no	2;3	1.9921e-06	115.58			1				0	0	738390	0	0	0			1069	326;3380;325	1130	6643;6644;6645;6646;6647;6648;6649;6650;6651	10591;10592;10593;10594;10595;10596;10597;10598;10599;10600	10598
AHSGQVTCVAASPHKDSVFLSCSEDNR	27	1	2958.33	tr|F6UVH0|F6UVH0_CANFA;tr|E2QW05|E2QW05_CANFA	tr|F6UVH0|F6UVH0_CANFA	F6UVH0	165	191	yes	no	4	5.5676e-05	55.986				1	1		0	0	0	2435100	1790700	1492800			1072	2928	1133	6655;6656;6657	10604;10605;10606;10607;10608	10604
AHSPASTLPNSPGSTFER	18	0	1854.89	tr|F6XBP8|F6XBP8_CANFA;sp|Q9N281|COHA1_CANFA;tr|E2QXQ6|E2QXQ6_CANFA	tr|F6XBP8|F6XBP8_CANFA	F6XBP8	83	100	yes	no	2;3	2.9003e-23	157.54		1	1	2	1		0	3651500	1049200	6152300	5883500	5107200			1073	2982	1134	6658;6659;6660;6661;6662;6663;6664;6665;6666;6667	10609;10610;10611;10612;10613;10614;10615;10616;10617;10618;10619;10620	10611
AHSSMVGVSLPQK	13	0	1339.69	tr|E2RRC9|E2RRC9_CANFA	tr|E2RRC9|E2RRC9_CANFA	E2RRC9	172	184	yes	yes	2;3	2.1914e-13	164.11				1		2	0	0	0	1758400	0	0			1074	1714	1135;1136	6668;6669;6670;6671;6672;6673;6674;6675;6676;6677;6678;6679;6680;6681;6682;6683;6684;6685;6686;6687;6688;6689;6690	10621;10622;10623;10624;10625;10626;10627;10628;10629;10630;10631;10632;10633;10634;10635;10636;10637;10638;10639;10640;10641;10642;10643	10629	759
AHSVEECRCPIGYAGLSCESCDAHFTR	27	1	3168.33	tr|J9NSQ6|J9NSQ6_CANFA;tr|J9NRJ0|J9NRJ0_CANFA;tr|F1PHM5|F1PHM5_CANFA	tr|J9NRJ0|J9NRJ0_CANFA	J9NSQ6	726	752	no	no	3;4;5	7.9892e-55	142.56	2	1	1	3	1		1470700	10937000	1780800	9651400	6476300	9322500			1075	3073;3096	1137	6691;6692;6693;6694;6695;6696;6697;6698;6699;6700	10644;10645;10646;10647;10648;10649;10650;10651;10652;10653;10654;10655;10656;10657;10658;10659	10648
AHTDVGPGPESSPVLVR	17	0	1716.88	tr|E2RE80|E2RE80_CANFA;tr|E2RE81|E2RE81_CANFA	tr|E2RE80|E2RE80_CANFA	E2RE80	686	702	yes	no	2;3	1.2446e-142	247.9	2	1					1336100	10532000	0	0	0	0			1077	1190	1139	6703;6704;6705	10663;10664;10665;10666	10664
AHVGGETVARPLFLEFPEDPHTWTVDR	27	1	3075.52	tr|E2REV9|E2REV9_CANFA	tr|E2REV9|E2REV9_CANFA	E2REV9	716	742	yes	yes	4	0.0012308	41.294					1		0	0	0	0	4444200	12057000			1083	1217	1145	6712;6713	10673;10674;10675;10676	10676
AHVIVMAATNRPNSIDPALR	20	1	2145.15	tr|E2RLQ9|E2RLQ9_CANFA	tr|E2RLQ9|E2RLQ9_CANFA	E2RLQ9	355	374	yes	yes	3	0.00092428	65.511				1		1	0	0	0	1355500	1637000	0			1084	1494	1146;1147	6714;6715;6716;6717;6718;6719;6720;6721;6722;6723;6724;6725;6726	10677;10678;10679;10680;10681;10682;10683;10684;10685;10686;10687;10688;10689;10690;10691;10692	10681	673
AHVIVMAATNRPNSIDPALRR	21	2	2301.25	tr|E2RLQ9|E2RLQ9_CANFA	tr|E2RLQ9|E2RLQ9_CANFA	E2RLQ9	355	375	yes	yes	3	0.00021254	80.361			1		1		0	0	4202400	0	5535700	5871000			1085	1494	1148	6727;6728;6729;6730;6731	10693;10694;10695;10696;10697	10693
AHVLAASVEQATENFLEK	18	0	1956	tr|E2R9S7|E2R9S7_CANFA	tr|E2R9S7|E2R9S7_CANFA	E2R9S7	58	75	yes	yes	2;3	1.1105e-29	164.5	1	1			1	2	731040	8404900	0	0	1138800	8122800			1086	1011	1149	6732;6733;6734;6735;6736;6737;6738;6739;6740;6741;6742;6743;6744;6745;6746;6747;6748;6749;6750	10698;10699;10700;10701;10702;10703;10704;10705;10706;10707;10708;10709;10710;10711;10712;10713;10714;10715;10716;10717;10718;10719;10720;10721;10722;10723;10724;10725;10726;10727	10726
AHVLAASVEQATENFLEKGDK	21	1	2256.14	tr|E2R9S7|E2R9S7_CANFA	tr|E2R9S7|E2R9S7_CANFA	E2R9S7	58	78	yes	yes	2;3;4	3.7146e-104	213.13		1		1	1	1	0	5291800	0	510970	2773300	13099000			1087	1011	1150	6751;6752;6753;6754;6755;6756;6757;6758;6759;6760;6761;6762	10728;10729;10730;10731;10732;10733;10734;10735;10736;10737;10738;10739;10740;10741;10742;10743	10732
AHVVPCFDASK	11	0	1229.59	tr|F1PWW0|F1PWW0_CANFA	tr|F1PWW0|F1PWW0_CANFA	F1PWW0	1152	1162	yes	yes	2;3	0.0036736	81.525		1		1			0	7685600	0	11509000	0	0			1089	2691	1152	6766;6767	10747;10748	10747
AIAAAHTFLLK	11	0	1154.68	tr|E2RCK3|E2RCK3_CANFA;tr|J9NTX5|J9NTX5_CANFA	tr|E2RCK3|E2RCK3_CANFA	E2RCK3	175	185	yes	no	2;3	0.00037867	107.45	1		1				284110	0	945000	0	6132800	0			1092	1130	1155	6776;6777;6778;6779;6780	10757;10758;10759;10760;10761	10759
AIADTGANVIVTGGK	15	0	1385.75	tr|E2RQ81|E2RQ81_CANFA;tr|J9NRN0|J9NRN0_CANFA	tr|E2RQ81|E2RQ81_CANFA	E2RQ81	282	296	yes	no	2	1.9132e-25	179.55	1	1		1			1856300	22079000	0	3417900	0	0			1093	1667	1156	6781;6782;6783;6784;6785;6786;6787;6788;6789;6790;6791;6792;6793;6794;6795;6796	10762;10763;10764;10765;10766;10767;10768;10769;10770;10771;10772;10773;10774;10775;10776;10777;10778;10779;10780	10778
AIAELGIYPAVDPLDSTSR	19	0	1987.03	tr|F1PDB4|F1PDB4_CANFA;tr|Q0QEN2|Q0QEN2_CANFA	tr|F1PDB4|F1PDB4_CANFA	F1PDB4	387	405	yes	no	2;3	7.4688e-06	91.622		1	1	1		2	0	6339100	5340400	4571300	0	0			1094	2085	1157	6797;6798;6799;6800;6801;6802;6803;6804;6805;6806;6807;6808;6809;6810;6811;6812;6813;6814;6815	10781;10782;10783;10784;10785;10786;10787;10788;10789;10790;10791;10792;10793;10794;10795;10796;10797;10798;10799;10800;10801;10802;10803;10804;10805;10806;10807;10808;10809;10810;10811;10812;10813;10814;10815	10790
AIAFFQQQPR	10	0	1204.64	tr|J9P7I4|J9P7I4_CANFA;tr|F1PTG8|F1PTG8_CANFA;tr|J9NUS5|J9NUS5_CANFA	tr|J9P7I4|J9P7I4_CANFA	J9P7I4	425	434	yes	no	2	1.2973e-07	156.35				1		1	0	0	0	2641200	4784500	0			1095	3315	1158	6816;6817;6818;6819;6820;6821;6822;6823;6824;6825	10816;10817;10818;10819;10820;10821;10822;10823;10824;10825;10826;10827	10817
AIAGVINQPYYNYQAGPDAVLGR	23	0	2449.24	tr|E2R864|E2R864_CANFA;tr|J9P1R5|J9P1R5_CANFA	tr|E2R864|E2R864_CANFA	E2R864	145	167	yes	no	2;3	1.0038e-59	179.41	2	2	1	1	1		6975900	14943000	2547200	1129800	6648900	7926600			1096	949	1159	6826;6827;6828;6829;6830;6831;6832;6833;6834;6835;6836;6837;6838;6839;6840;6841	10828;10829;10830;10831;10832;10833;10834;10835;10836;10837;10838;10839;10840;10841;10842;10843;10844;10845;10846;10847;10848;10849;10850;10851;10852;10853;10854	10842
AIAHLEHQIAVTIR	14	0	1570.89	tr|E2RTH0|E2RTH0_CANFA;tr|H1ADY9|H1ADY9_CANFA	tr|E2RTH0|E2RTH0_CANFA	E2RTH0	85	98	yes	no	2;4	7.8599e-07	143.64	1	2			1		456140	2661300	0	0	8325500	2025400			1099	1827	1162	6848;6849;6850;6851;6852	10862;10863;10864;10865;10866;10867	10862
AIAHYEQSADYYKGEESNSSANK	23	1	2561.13	tr|E2RQE7|E2RQE7_CANFA;tr|J9NU77|J9NU77_CANFA;tr|E2RE59|E2RE59_CANFA	tr|E2RQE7|E2RQE7_CANFA	E2RQE7	141	163	yes	no	3	2.3384e-05	75.703	1			1			378140	0	0	1458800	0	0			1100	1672	1163	6853;6854;6855;6856	10868;10869;10870;10871;10872	10869
AIALATLQIINDR	13	0	1410.82	tr|E2RKC6|E2RKC6_CANFA	tr|E2RKC6|E2RKC6_CANFA	E2RKC6	420	432	yes	yes	2	3.4522e-20	174.94	1	1			1		4804600	11982000	0	0	8528900	6163600			1102	1433	1165	6858;6859;6860;6861	10874;10875;10876;10877;10878;10879;10880	10880
AIANECQANFISIK	14	0	1577.79	tr|E2RLQ9|E2RLQ9_CANFA	tr|E2RLQ9|E2RLQ9_CANFA	E2RLQ9	546	559	yes	yes	2;3	7.5988e-41	194.55	1	1	1	2	1	1	10025000	36122000	27352000	16811000	6702500	28093000			1103	1494	1166	6862;6863;6864;6865;6866;6867;6868;6869;6870;6871;6872;6873;6874;6875;6876;6877;6878;6879;6880	10881;10882;10883;10884;10885;10886;10887;10888;10889;10890;10891;10892;10893;10894;10895;10896;10897;10898;10899;10900;10901;10902;10903;10904;10905;10906;10907;10908;10909;10910;10911;10912;10913;10914;10915	10910
AIANHSVYCSTK	12	0	1349.64	tr|E2QY46|E2QY46_CANFA;tr|J9P4U9|J9P4U9_CANFA	tr|E2QY46|E2QY46_CANFA	E2QY46	142	153	yes	no	2	0.00070861	94.781	1						279460	0	0	0	304430	0			1104	584	1167	6881;6882	10916;10917	10916
AIAQPQNHAETQEVTLSLDPVPVAR	25	0	2683.39	tr|F1PWL4|F1PWL4_CANFA	tr|F1PWL4|F1PWL4_CANFA	F1PWL4	163	187	yes	yes	3	1.1985e-06	76.807	1				1		4705700	0	0	0	998990	22292000			1105	2681	1168	6883;6884;6885;6886;6887;6888;6889	10918;10919;10920;10921;10922;10923;10924;10925;10926;10927	10920
AIASDKLNCDDFR	13	1	1523.7	tr|Q4VYB4|Q4VYB4_CANFA;tr|F1PUI9|F1PUI9_CANFA;tr|F1PR80|F1PR80_CANFA	tr|Q4VYB4|Q4VYB4_CANFA	Q4VYB4	89	101	yes	no	2;3	7.6621e-13	167.22	2	2					12154000	142540000	0	0	0	0			1106	3401	1169	6890;6891;6892;6893	10928;10929;10930;10931;10932	10930
AIASIPTER	9	0	956.529	tr|E2REA9|E2REA9_CANFA	tr|E2REA9|E2REA9_CANFA	E2REA9	329	337	yes	yes	2	0.00091653	105.1			1		1		0	0	661650	0	0	656900			1107	1195	1170	6894;6895;6896;6897;6898;6899;6900;6901	10933;10934;10935;10936;10937;10938;10939;10940	10935
AICTCPSGYTGPACSQDVDECSLGANPCEHAGK	33	0	3568.44	tr|F1PDC7|F1PDC7_CANFA;tr|J9NS51|J9NS51_CANFA	tr|F1PDC7|F1PDC7_CANFA	F1PDC7	391	423	yes	no	3	6.4641e-26	100.86	1				1		481320	0	0	0	2051300	7488300			1109	2086	1172	6903;6904;6905	10942;10943;10944;10945;10946;10947	10942
AIDDGVNTFK	10	0	1078.53	tr|E2RQ81|E2RQ81_CANFA;tr|J9NRN0|J9NRN0_CANFA	tr|E2RQ81|E2RQ81_CANFA	E2RQ81	391	400	yes	no	2	0.00050368	107.11	1	1	1			1	430860	7493000	1663600	0	0	0			1110	1667	1173	6906;6907;6908;6909;6910;6911;6912;6913;6914;6915;6916;6917	10948;10949;10950;10951;10952;10953;10954;10955;10956;10957;10958;10959;10960;10961;10962	10951
AIDGQQTIIACIESHQFQPK	20	0	2283.13	tr|F1P7P3|F1P7P3_CANFA;tr|J9NWK5|J9NWK5_CANFA	tr|F1P7P3|F1P7P3_CANFA	F1P7P3	152	171	yes	no	2;3	1.0616e-47	175.56	2	2	2	2			13566000	61198000	12577000	4819700	3728400	0			1111	1893	1174	6918;6919;6920;6921;6922;6923;6924;6925;6926;6927;6928;6929	10963;10964;10965;10966;10967;10968;10969;10970;10971;10972;10973;10974;10975;10976;10977	10966
AIDLFTDAIK	10	0	1105.6	tr|E2RMC1|E2RMC1_CANFA	tr|E2RMC1|E2RMC1_CANFA	E2RMC1	157	166	yes	yes	1;2	4.7056e-05	128.38	2	1	1	2	1	1	3735600	24857000	3237300	1692900	3681700	12034000			1114	1530	1177	6937;6938;6939;6940;6941;6942;6943;6944;6945;6946;6947;6948;6949;6950;6951;6952	10989;10990;10991;10992;10993;10994;10995;10996;10997;10998;10999;11000;11001;11002;11003;11004;11005;11006;11007	11006
AIDTIYQTTDFSGIR	15	0	1699.84	tr|F1PGR0|F1PGR0_CANFA;tr|Q56JJ2|Q56JJ2_CANFA;tr|M1VEH7|M1VEH7_CANFA;tr|M1VKS2|M1VKS2_CANFA	tr|M1VEH7|M1VEH7_CANFA	F1PGR0	177	191	no	no	2	1.4626e-58	204.52	1	1	1	1	1		3764300	16007000	2408100	576500	11861000	55936000			1117	3384;2201	1180	6958;6959;6960;6961;6962;6963;6964;6965	11014;11015;11016;11017;11018;11019;11020;11021;11022;11023;11024;11025;11026	11014
AIDVPGQVQVYELQPR	16	0	1810.96	tr|E2RA27|E2RA27_CANFA	tr|E2RA27|E2RA27_CANFA	E2RA27	502	517	yes	yes	2	1.6534e-09	126.63		1					0	4144100	0	0	0	0			1118	1023	1181	6966;6967;6968	11027;11028;11029;11030	11029
AIEALKEFNEDGALAVLQQFK	21	1	2333.23	tr|F6XIK8|F6XIK8_CANFA	tr|F6XIK8|F6XIK8_CANFA	F6XIK8	61	81	yes	yes	2;3	2.687e-87	204.05	2	1	1	2	1	2	18695000	7389400	624480	5445400	10692000	5457600			1119	2997	1182	6969;6970;6971;6972;6973;6974;6975;6976;6977;6978;6979;6980;6981;6982;6983;6984	11031;11032;11033;11034;11035;11036;11037;11038;11039;11040;11041;11042;11043;11044;11045;11046;11047;11048;11049;11050;11051;11052;11053;11054;11055;11056;11057;11058;11059	11058
AIEDEGGNPDEIEITSEGNKK	21	1	2244.04	tr|E2QYH6|E2QYH6_CANFA	tr|E2QYH6|E2QYH6_CANFA	E2QYH6	202	222	yes	yes	2;3	0.0072258	57.248	2						691830	0	0	0	0	0			1121	607	1184	6988;6989	11068;11069	11068
AIEINPDSAQPYK	13	0	1444.72	tr|E2RMC1|E2RMC1_CANFA	tr|E2RMC1|E2RMC1_CANFA	E2RMC1	198	210	yes	yes	2	0.0001691	103.11	1	1	1	1		1	3133800	11268000	3534500	3752500	1578800	0			1127	1530	1190	6998;6999;7000;7001;7002;7003;7004;7005;7006;7007;7008;7009;7010;7011;7012	11079;11080;11081;11082;11083;11084;11085;11086;11087;11088;11089;11090;11091;11092;11093;11094;11095;11096;11097;11098;11099	11098
AIELNPANAVYFCNR	15	0	1750.85	tr|F6XMP7|F6XMP7_CANFA	tr|F6XMP7|F6XMP7_CANFA	F6XMP7	117	131	yes	yes	2	1.7577e-09	151.56	1	1			1		5550800	16735000	0	0	3468600	7908800			1133	3003	1196	7026;7027;7028;7029;7030;7031;7032;7033;7034	11115;11116;11117;11118;11119;11120;11121;11122;11123;11124	11123
AIENIDTLTSLESLFLGK	18	0	1963.05	tr|H9GWB6|H9GWB6_CANFA;tr|J9NZ14|J9NZ14_CANFA	tr|H9GWB6|H9GWB6_CANFA	H9GWB6	247	264	yes	no	2;3	2.3835e-38	175.56	1					2	1287200	0	0	0	0	0			1134	3054	1197	7035;7036;7037;7038;7039;7040;7041;7042;7043;7044	11125;11126;11127;11128;11129;11130;11131;11132;11133;11134;11135;11136	11131
AIEQADLLQEEDESPR	16	0	1841.86	tr|E2RLN5|E2RLN5_CANFA;tr|E2RTH1|E2RTH1_CANFA	tr|E2RLN5|E2RLN5_CANFA	E2RLN5	134	149	yes	no	2	1.5755e-06	106.44	1						506700	0	0	0	0	0			1136	1486	1199	7046;7047	11138;11139;11140;11141;11142	11141
AIETQCYVVAAAQCGR	16	0	1795.83	tr|F1PLS8|F1PLS8_CANFA	tr|F1PLS8|F1PLS8_CANFA	F1PLS8	468	483	yes	yes	2	1.2292e-05	100.58	1		1	1			346920	0	1070000	1437400	0	0			1137	2364	1200	7048;7049;7050	11143;11144;11145	11143
AIFASGSPFDPVTLPNGR	18	0	1844.94	tr|J9NZX7|J9NZX7_CANFA	tr|J9NZX7|J9NZX7_CANFA	J9NZX7	353	370	yes	yes	2	1.0289e-09	111.01			1			1	0	0	1040700	0	3707500	0			1138	3205	1201	7051;7052;7053;7054;7055;7056;7057;7058;7059;7060;7061;7062	11146;11147;11148;11149;11150;11151;11152;11153;11154;11155;11156;11157;11158;11159;11160;11161	11156
AIFLADGK	8	0	833.465	tr|E2R7N5|E2R7N5_CANFA;tr|F1Q473|F1Q473_CANFA	tr|E2R7N5|E2R7N5_CANFA	E2R7N5	226	233	yes	no	2	0.030602	69.598					1		0	0	0	0	0	561600			1140	927	1203	7064	11163	11163
AIFLADGNVFTTGFSR	16	0	1714.87	tr|F1Q1F6|F1Q1F6_CANFA;tr|F1Q1Q0|F1Q1Q0_CANFA	tr|F1Q1F6|F1Q1F6_CANFA	F1Q1F6	224	239	yes	no	2	4.2408e-52	191.93			1	1	1	1	0	0	2543300	5113100	9202800	10928000			1142	2809	1205	7068;7069;7070;7071;7072;7073;7074;7075;7076;7077;7078;7079;7080;7081;7082;7083;7084;7085;7086	11167;11168;11169;11170;11171;11172;11173;11174;11175;11176;11177;11178;11179;11180;11181;11182;11183;11184;11185;11186;11187;11188;11189;11190;11191;11192;11193;11194;11195	11179
AIFQTIQNR	9	0	1089.59	tr|F6X4J2|F6X4J2_CANFA	tr|F6X4J2|F6X4J2_CANFA	F6X4J2	964	972	yes	yes	2	0.00049686	117.7	1	1	1				334530	21479000	1666100	0	0	0			1144	2960	1207	7099;7100;7101;7102;7103	11222;11223;11224;11225;11226	11222
AIFTGHSAVVEDVAWHLLHESLFGSVADDQK	31	0	3377.67	tr|E2RM49|E2RM49_CANFA;tr|E2RM67|E2RM67_CANFA	tr|E2RM49|E2RM49_CANFA	E2RM49	220	250	yes	no	4	0.0025797	33.607		1	1	1		1	0	5878300	2752900	734510	0	0			1146	1515	1209	7106;7107;7108;7109;7110;7111;7112	11230;11231;11232;11233;11234;11235;11236;11237;11238;11239;11240;11241;11242	11242
AIGAVPLIQGEYMIPCEK	18	0	1988.01	sp|Q4LAL9|CATD_CANFA;sp|P07339|CATD_HUMAN	sp|Q4LAL9|CATD_CANFA	Q4LAL9	312	329	no	no	2;3	2.748e-14	124.04	2	2	3	2	4	1	5123900	19764000	16251000	10235000	160390000	174780000			1151	292;195	1214;1215	7130;7131;7132;7133;7134;7135;7136;7137;7138;7139;7140;7141;7142;7143;7144;7145;7146;7147;7148;7149;7150;7151	11264;11265;11266;11267;11268;11269;11270;11271;11272;11273;11274;11275;11276;11277;11278;11279;11280;11281;11282;11283;11284;11285;11286;11287;11288;11289;11290;11291;11292;11293;11294;11295;11296;11297;11298;11299;11300;11301;11302	11267	135
AIGHVCHPLCSSEGCWGPGPR	21	0	2333.03	tr|F1PF03|F1PF03_CANFA	tr|F1PF03|F1PF03_CANFA	F1PF03	472	492	yes	yes	3;4	1.0224e-09	94.845	1	2			1		184690	20462000	0	0	5004000	4594400			1153	2135	1217	7156;7157;7158;7159;7160	11307;11308;11309;11310;11311;11312	11308
AIGLEIK	7	0	742.459	tr|E2RHC6|E2RHC6_CANFA	tr|E2RHC6|E2RHC6_CANFA	E2RHC6	1586	1592	yes	yes	2	0.013522	106.42	1						365890	0	0	0	0	0			1156	1320	1220	7164	11316	11316
AIGNIELGIR	10	0	1054.61	tr|F6XQD6|F6XQD6_CANFA	tr|F6XQD6|F6XQD6_CANFA	F6XQD6	161	170	yes	yes	2	0.00082286	97.813			1				0	0	203360	0	0	0			1157	3009	1221	7165;7166;7167;7168;7169	11317;11318;11319;11320;11321	11317
AIGSASEGAQSSLQEVYHK	19	0	1960.95	tr|E2R4H4|E2R4H4_CANFA	tr|E2R4H4|E2R4H4_CANFA	E2R4H4	111	129	yes	yes	2;3	3.185e-93	211.26	2	1	2	2		1	1850300	3030100	6487400	19433000	0	0			1160	812	1224	7180;7181;7182;7183;7184;7185;7186;7187;7188;7189;7190;7191;7192;7193;7194;7195	11333;11334;11335;11336;11337;11338;11339;11340;11341;11342;11343;11344;11345;11346;11347;11348;11349	11347
AIGVLTSGGDAQGMNAAVR	19	0	1786.9	tr|F1Q3S9|F1Q3S9_CANFA	tr|F1Q3S9|F1Q3S9_CANFA	F1Q3S9	17	35	yes	yes	2;3	2.9772e-50	184.21			1			1	0	0	544240	0	0	0			1162	2866	1226	7202;7203;7204;7205;7206;7207;7208;7209;7210;7211;7212;7213;7214;7215;7216;7217;7218;7219;7220	11356;11357;11358;11359;11360;11361;11362;11363;11364;11365;11366;11367;11368;11369;11370;11371;11372;11373;11374;11375;11376;11377;11378;11379;11380;11381;11382;11383;11384	11379
AIGVSNFNHLQIEK	14	0	1568.83	tr|F1PNB8|F1PNB8_CANFA;tr|E2RAU6|E2RAU6_CANFA	tr|F1PNB8|F1PNB8_CANFA	F1PNB8	156	169	yes	no	2;3	8.7223e-10	152.88	2			1	1	1	5468100	0	0	6817500	4339800	6563900			1163	2405	1227	7221;7222;7223;7224;7225;7226;7227;7228;7229;7230;7231;7232;7233;7234;7235;7236;7237;7238	11385;11386;11387;11388;11389;11390;11391;11392;11393;11394;11395;11396;11397;11398;11399;11400;11401;11402;11403;11404;11405;11406;11407;11408;11409;11410;11411;11412;11413	11389
AIHYALNCCGLVGGVEQFISDICPQK	26	0	2948.4	tr|F1PQM7|F1PQM7_CANFA	tr|F1PQM7|F1PQM7_CANFA	F1PQM7	124	149	yes	yes	3;4	2.701e-32	117.22	1	2	2	2			46559000	96347000	45214000	24466000	0	0			1168	2478	1232	7245;7246;7247;7248;7249;7250;7251;7252;7253;7254;7255;7256;7257;7258;7259;7260;7261	11420;11421;11422;11423;11424;11425;11426;11427;11428;11429;11430;11431;11432;11433;11434;11435;11436;11437;11438;11439;11440;11441;11442;11443;11444;11445;11446;11447;11448;11449;11450;11451;11452;11453;11454;11455;11456;11457;11458	11435
AIIDGVESVSR	11	0	1144.61	tr|F1PGN5|F1PGN5_CANFA;tr|J9NZ52|J9NZ52_CANFA	tr|F1PGN5|F1PGN5_CANFA	F1PGN5	153	163	yes	no	2	0.00034029	109.39		1					0	12443000	0	0	0	0			1170	2198	1234	7278	11493	11493
AIIENLIQK	9	0	1040.62	tr|E2R830|E2R830_CANFA	tr|E2R830|E2R830_CANFA	E2R830	1077	1085	yes	yes	2	0.00093985	104.42	1		1	1	1		1494900	0	472690	898290	1408400	8369100			1172	942	1236	7280;7281;7282;7283;7284;7285	11495;11496;11497;11498;11499;11500;11501	11499
AIIIFVPVPQLK	12	0	1336.85	tr|E2R8A8|E2R8A8_CANFA	tr|E2R8A8|E2R8A8_CANFA	E2R8A8	45	56	yes	yes	2	0.00016623	115.78	1	1	1	1	1	1	5182800	4730800	1265600	639090	12680000	7532600			1174	952	1238	7289;7290;7291;7292;7293;7294;7295;7296;7297;7298;7299;7300;7301;7302;7303;7304;7305;7306;7307;7308	11505;11506;11507;11508;11509;11510;11511;11512;11513;11514;11515;11516;11517;11518;11519;11520;11521;11522;11523;11524;11525;11526;11527;11528;11529;11530;11531;11532	11523
AIIKPQYVDQIPK	13	1	1511.87	tr|F6X725|F6X725_CANFA;tr|J9P7P7|J9P7P7_CANFA	tr|F6X725|F6X725_CANFA	F6X725	166	178	yes	no	2;3	0.00052059	135.94						1	0	0	0	0	3635300	0			1175	2968	1239	7309;7310;7311;7312;7313;7314;7315;7316;7317	11533;11534;11535;11536;11537;11538;11539;11540;11541;11542;11543	11539
AIIQVSQIVAR	11	0	1196.72	tr|E2QY46|E2QY46_CANFA;tr|J9P4U9|J9P4U9_CANFA	tr|E2QY46|E2QY46_CANFA	E2QY46	110	120	yes	no	2	0.00013613	126.12	1	1	1	1	1	1	5203000	10749000	1030300	498630	1693400	16525000			1176	584	1240	7318;7319;7320;7321;7322;7323;7324;7325;7326;7327;7328;7329;7330;7331;7332;7333	11544;11545;11546;11547;11548;11549;11550;11551;11552;11553;11554;11555;11556;11557;11558;11559;11560	11553
AIISNKDVLATNGVIHFIDELLIPDSAK	28	1	3005.64	tr|F1PW10|F1PW10_CANFA;tr|J9P2W2|J9P2W2_CANFA	tr|F1PW10|F1PW10_CANFA	F1PW10	317	344	yes	no	3;4	4.2814e-33	120.85	2	2	2	2	2		2495200	22590000	18206000	5653500	463960000	167550000			1177	2666	1241	7334;7335;7336;7337;7338;7339;7340;7341;7342;7343;7344;7345;7346;7347;7348;7349	11561;11562;11563;11564;11565;11566;11567;11568;11569;11570;11571;11572;11573;11574;11575;11576;11577;11578;11579;11580;11581;11582;11583;11584;11585;11586;11587;11588;11589;11590;11591;11592;11593;11594;11595;11596;11597;11598;11599;11600;11601;11602;11603;11604;11605;11606;11607;11608;11609;11610;11611;11612;11613;11614;11615;11616;11617;11618;11619;11620;11621;11622;11623;11624;11625;11626;116…	11598
AIKELEEWYAR	11	1	1406.72	tr|E2RPI8|E2RPI8_CANFA;tr|E2RPI9|E2RPI9_CANFA	tr|E2RPI8|E2RPI8_CANFA	E2RPI8	139	149	yes	no	3	0.00013331	119.27			1		1		0	0	359890	0	2852600	8229500			1179	1635	1243	7356;7357;7358	11643;11644;11645;11646	11644
AIKQKEEILNK	11	2	1312.77	tr|J9NW94|J9NW94_CANFA;tr|E2RS22|E2RS22_CANFA	tr|J9NW94|J9NW94_CANFA	J9NW94	2929	2939	yes	no	3	0.019951	72.2			1				0	0	577200	0	0	0			1180	1749	1244	7359	11647	11647
AIKVEQATKPSFESGR	16	2	1746.93	tr|E2R068|E2R068_CANFA	tr|E2R068|E2R068_CANFA	E2R068	79	94	yes	yes	2;4	8.6277e-08	122.97	2	1		1			2847500	4918900	0	1850500	0	0			1182	655	1246	7364;7365;7366;7367	11655;11656;11657;11658	11656
AILEDIHVNLFTR	13	0	1539.84	tr|E2QUR2|E2QUR2_CANFA	tr|E2QUR2|E2QUR2_CANFA	E2QUR2	1400	1412	yes	yes	2;3	0.019064	66.004							0	0	0	0	4226500	0			1183	453	1247	7368;7369;7370;7371;7372;7373;7374	11659;11660;11661;11662;11663;11664;11665	11663
AILENYISALNTLWHPECFVCR	22	0	2705.31	tr|F1PUT6|F1PUT6_CANFA	tr|F1PUT6|F1PUT6_CANFA	F1PUT6	481	502	yes	yes	3	2.8614e-10	94.973		1	1	1	1		0	2656400	1491100	775490	15222000	9379000			1184	2620	1248	7375;7376;7377;7378;7379;7380	11666;11667;11668;11669;11670;11671;11672;11673;11674;11675;11676;11677;11678;11679;11680;11681;11682	11676
AILFAVVAR	9	0	958.596	tr|E2R5S5|E2R5S5_CANFA	tr|E2R5S5|E2R5S5_CANFA	E2R5S5	2	10	yes	yes	2	0.041525	57.177	1						905670	0	0	0	0	0			1185	874	1249	7381	11683	11683
AILGTSNFK	9	0	949.523	tr|F1PEN6|F1PEN6_CANFA;sp|Q9GLD3|TFR1_CANFA	tr|F1PEN6|F1PEN6_CANFA	F1PEN6	497	505	yes	no	2	0.0079288	79.474	1						292370	0	0	0	0	0			1186	2126	1250	7382	11684	11684
AILNPLCQVDYR	12	0	1460.74	tr|E2RH29|E2RH29_CANFA	tr|E2RH29|E2RH29_CANFA	E2RH29	68	79	yes	yes	2	0.00020348	110.98			1				0	0	1245000	0	0	0			1188	1307	1252	7389	11693	11693
AILNYIATK	9	0	1005.59	tr|J9P0V7|J9P0V7_CANFA;tr|F1PPT0|F1PPT0_CANFA;tr|A0A060KSW1|A0A060KSW1_CANFA;tr|A0A059V712|A0A059V712_CANFA;tr|J9NRX4|J9NRX4_CANFA	tr|J9P0V7|J9P0V7_CANFA	J9P0V7	70	78	yes	no	2	0.00049662	117.71			1	1			0	0	563400	1669600	0	0			1189	356	1253	7390;7391;7392;7393	11694;11695;11696;11697	11694
AILPCIK	7	0	813.478	tr|J9NY67|J9NY67_CANFA;tr|F1P895|F1P895_CANFA;tr|J9NU36|J9NU36_CANFA	tr|J9NY67|J9NY67_CANFA	J9NY67	62	68	yes	no	2	0.04556	74.832	1	1		1			518390	9224200	0	7416200	0	0			1190	1908	1254	7394;7395;7396;7397;7398;7399	11698;11699;11700;11701;11702;11703	11701
AILPCQDTPSVK	12	0	1327.68	tr|F6Y290|F6Y290_CANFA	tr|F6Y290|F6Y290_CANFA	F6Y290	233	244	yes	yes	2	0.0016499	86.262	1	1					507660	21944000	0	0	0	0			1191	3031	1255	7400;7401	11704;11705	11705
AILQATLREEK	11	1	1270.72	tr|E2QXI3|E2QXI3_CANFA;tr|F1Q286|F1Q286_CANFA	tr|E2QXI3|E2QXI3_CANFA	E2QXI3	45	55	no	no	2	0.002936	103.43	1						278240	0	0	0	0	0			1192	556;2827	1256	7402	11706	11706
AILQQLGLNSTCDDSILVK	19	0	2087.09	tr|J9PBL1|J9PBL1_CANFA;tr|F1PPF7|F1PPF7_CANFA	tr|J9PBL1|J9PBL1_CANFA	J9PBL1	802	820	yes	no	2	2.4161e-14	116.73			1				0	0	862550	0	0	0			1194	3375	1258	7405	11709	11709
AILQSGSSNAPWAVMSLEEAR	21	0	2216.09	tr|F1PEN8|F1PEN8_CANFA	tr|F1PEN8|F1PEN8_CANFA	F1PEN8	248	268	yes	yes	2;3	2.4429e-49	178.73	2	1					6243000	10685000	0	0	0	0			1195	2127	1259	7406;7407;7408	11710;11711;11712;11713;11714;11715;11716;11717;11718;11719;11720;11721;11722;11723	11714
AILSAYR	7	0	792.449	tr|E2RCV4|E2RCV4_CANFA	tr|E2RCV4|E2RCV4_CANFA	E2RCV4	189	195	yes	yes	2	0.011631	104.21	1		1		1		335250	0	1144700	0	4113100	7585400			1196	1140	1260	7409;7410;7411;7412	11724;11725;11726;11727	11726
AILSAYRK	8	1	920.544	tr|E2RCV4|E2RCV4_CANFA	tr|E2RCV4|E2RCV4_CANFA	E2RCV4	189	196	yes	yes	2	0.0307	86.833							0	0	0	0	581150	0			1197	1140	1261	7413	11728	11728
AILTSDSPALVGSTITFVVDLVFPR	25	0	2617.44	tr|E2QUR7|E2QUR7_CANFA;tr|E2QUR6|E2QUR6_CANFA	tr|E2QUR7|E2QUR7_CANFA	E2QUR7	80	104	yes	no	2;3;4	2.4912e-46	145.88	2	2	2	1	4		177130	1840400	4717100	1519000	34816000	15384000			1200	454	1264	7417;7418;7419;7420;7421;7422;7423;7424;7425;7426;7427;7428;7429;7430;7431;7432	11732;11733;11734;11735;11736;11737;11738;11739;11740;11741;11742;11743;11744;11745;11746;11747;11748;11749;11750;11751;11752;11753;11754;11755;11756;11757;11758;11759;11760;11761;11762;11763;11764;11765;11766;11767;11768;11769;11770;11771;11772;11773;11774;11775;11776;11777;11778;11779;11780;11781;11782;11783;11784;11785;11786;11787;11788;11789;11790;11791;11792;11793;11794;11795;11796;11797	11774
AILVDLEPGTMDSVR	15	0	1614.83	tr|E2RFJ7|E2RFJ7_CANFA;tr|E2QSF4|E2QSF4_CANFA;tr|F1PQ68|F1PQ68_CANFA;tr|F2Z4P1|F2Z4P1_CANFA	tr|F1PQ68|F1PQ68_CANFA	E2RFJ7	63	77	no	no	2;3	1.0778e-06	134.4	1	1				3	15222000	8540400	0	0	0	0			1201	2465;1247;407;2901	1265;1266	7433;7434;7435;7436;7437;7438;7439;7440;7441;7442;7443;7444;7445;7446;7447;7448;7449;7450;7451;7452;7453;7454;7455;7456;7457;7458;7459;7460;7461;7462;7463;7464;7465;7466	11798;11799;11800;11801;11802;11803;11804;11805;11806;11807;11808;11809;11810;11811;11812;11813;11814;11815;11816;11817;11818;11819;11820;11821;11822;11823;11824;11825;11826;11827;11828;11829;11830;11831;11832;11833;11834;11835;11836;11837;11838;11839;11840;11841;11842;11843;11844;11845	11803	288
AILVSLLQANRDEGDDVDKDLAGQDAK	27	2	2868.45	tr|J9P497|J9P497_CANFA;sp|Q29471|ANX13_CANFA	tr|J9P497|J9P497_CANFA	J9P497	150	176	yes	no	3	7.4811e-24	112.74		1				1	0	29779000	0	0	0	0			1203	282	1268	7470;7471;7472;7473;7474;7475;7476;7477;7478	11849;11850;11851;11852;11853;11854;11855;11856;11857;11858;11859;11860;11861;11862;11863;11864;11865;11866;11867;11868;11869	11853
AIMTYVSSFYHAFSGAQK	18	0	2006.96	tr|E2QY07|E2QY07_CANFA;tr|E2QY08|E2QY08_CANFA;tr|E2R5T9|E2R5T9_CANFA	tr|E2R5T9|E2R5T9_CANFA	E2QY07	256	273	no	no	2;3	6.4309e-23	152.32	1		1	1		4	998570	0	1441000	1046900	5131100	0			1208	876;577	1273;1274	7511;7512;7513;7514;7515;7516;7517;7518;7519;7520;7521;7522;7523;7524;7525;7526;7527;7528;7529;7530;7531;7532;7533;7534;7535;7536;7537;7538;7539;7540;7541;7542;7543;7544	11910;11911;11912;11913;11914;11915;11916;11917;11918;11919;11920;11921;11922;11923;11924;11925;11926;11927;11928;11929;11930;11931;11932;11933;11934;11935;11936;11937;11938;11939;11940;11941;11942;11943;11944;11945;11946;11947;11948;11949;11950;11951;11952;11953;11954;11955;11956;11957;11958;11959;11960;11961;11962;11963;11964	11950	339
AINQGGLTSVAVR	13	0	1284.71	tr|E2RMN2|E2RMN2_CANFA	tr|E2RMN2|E2RMN2_CANFA	E2RMN2	31	43	yes	yes	2	4.5222e-20	173.06	1		1	1		1	5830400	0	4663500	2368700	0	0			1210	1543	1276	7546;7547;7548;7549;7550;7551;7552;7553;7554;7555;7556;7557;7558;7559;7560	11966;11967;11968;11969;11970;11971;11972;11973;11974;11975;11976;11977;11978;11979;11980	11980
AINQQTGAFVEISR	14	0	1532.79	tr|F6Y140|F6Y140_CANFA	tr|F6Y140|F6Y140_CANFA	F6Y140	305	318	yes	yes	2	3.409e-06	141.06	1	1	1		1		686370	5391500	648360	0	0	1400400			1212	3029	1278	7572;7573;7574;7575;7576	11995;11996;11997;11998;11999;12000;12001;12002;12003;12004	12004
AINWPEDIVFPALDILR	17	0	1981.07	tr|J9P1A8|J9P1A8_CANFA	tr|J9P1A8|J9P1A8_CANFA	J9P1A8	603	619	yes	yes	2	3.7839e-10	123.14		1	1	1			0	1292700	0	1496100	0	0			1213	3227	1279	7577;7578;7579	12005;12006;12007;12008;12009	12009
AIPDLTAPVAAVQAAVSNLVR	21	0	2075.17	tr|J9P4F3|J9P4F3_CANFA	tr|J9P4F3|J9P4F3_CANFA	J9P4F3	36	56	yes	yes	2;3	2.0619e-19	119.34	2	2	2	2	2	2	6251900	19015000	11383000	6030500	25468000	15992000			1214	3268	1280	7580;7581;7582;7583;7584;7585;7586;7587;7588;7589;7590;7591;7592;7593;7594;7595;7596;7597;7598;7599;7600;7601;7602;7603;7604;7605;7606;7607;7608;7609;7610;7611;7612;7613;7614;7615	12010;12011;12012;12013;12014;12015;12016;12017;12018;12019;12020;12021;12022;12023;12024;12025;12026;12027;12028;12029;12030;12031;12032;12033;12034;12035;12036;12037;12038;12039;12040;12041;12042;12043;12044;12045;12046;12047;12048;12049;12050;12051;12052;12053;12054;12055;12056;12057;12058;12059;12060;12061;12062;12063;12064;12065;12066;12067;12068;12069;12070;12071;12072;12073	12047
AIQGATSHHLGQNFSK	16	0	1694.85	tr|E2QUR2|E2QUR2_CANFA	tr|E2QUR2|E2QUR2_CANFA	E2QUR2	1232	1247	yes	yes	2	1.1023e-22	166.67	1		1	1			3846100	0	1270800	4632500	516410	0			1216	453	1282	7636;7637;7638;7639	12128;12129;12130;12131	12131
AIQLSGAEQLEALK	14	0	1469.81	tr|E2RT55|E2RT55_CANFA	tr|E2RT55|E2RT55_CANFA	E2RT55	33	46	yes	yes	2	1.1227e-07	110.55	1					1	2485800	0	0	0	0	0			1217	1812	1283	7640;7641;7642;7643;7644;7645;7646	12132;12133;12134;12135;12136;12137;12138;12139	12135
AIRDGVIEASINHEK	15	1	1650.87	tr|E2QUY7|E2QUY7_CANFA	tr|E2QUY7|E2QUY7_CANFA	E2QUY7	441	455	yes	yes	3	0.039977	45.452					1		0	0	0	0	0	1063400			1221	466	1287	7653	12149	12149
AIRLELQGPR	10	1	1151.68	tr|F1Q0B0|F1Q0B0_CANFA	tr|F1Q0B0|F1Q0B0_CANFA	F1Q0B0	557	566	yes	yes	3	0.0016196	91.265	1	1					259770	8787600	0	0	0	0			1223	2778	1289	7656;7657	12152;12153	12152
AISGVHTVR	9	0	938.53	tr|E2RMK6|E2RMK6_CANFA	tr|E2RMK6|E2RMK6_CANFA	E2RMK6	60	68	yes	yes	2	0.0027493	96.665							0	0	0	0	273080	0			1226	1536	1292	7666	12167	12167
AISHEHSPSDLEAHFVPLVK	20	0	2212.13	tr|F1PX75|F1PX75_CANFA	tr|F1PX75|F1PX75_CANFA	F1PX75	114	133	yes	yes	3;4;5	2.8465e-18	116.78		2	1	1		1	0	11873000	1269300	3341100	2192600	0			1227	2703	1293	7667;7668;7669;7670;7671;7672;7673;7674;7675;7676;7677;7678;7679	12168;12169;12170;12171;12172;12173;12174;12175;12176;12177;12178;12179;12180;12181;12182;12183;12184;12185	12172
AISSGSPPTAELMAHLR	17	0	1736.89	tr|F1Q225|F1Q225_CANFA	tr|F1Q225|F1Q225_CANFA	F1Q225	221	237	yes	yes	2;3	1.5852e-82	214.45	3	1					50522000	10405000	0	0	2084000	0			1231	2821	1297;1298	7699;7700;7701;7702;7703	12213;12214;12215;12216;12217;12218;12219;12220;12221	12213	1244
AISSGSPPTAELMAHLRK	18	1	1864.98	tr|F1Q225|F1Q225_CANFA	tr|F1Q225|F1Q225_CANFA	F1Q225	221	238	yes	yes	2	0.013199	60.542	1						337500	0	0	0	0	0			1232	2821	1299	7704	12222	12222
AITEIYLTR	9	0	1078.6	tr|F1P9S5|F1P9S5_CANFA	tr|F1P9S5|F1P9S5_CANFA	F1P9S5	1618	1626	yes	yes	2	0.00030629	123.86			1				0	0	357360	0	0	0			1234	1957	1302	7712;7713;7714;7715;7716;7717;7718;7719;7720;7721	12232;12233;12234;12235;12236;12237;12238;12239;12240;12241;12242;12243	12238
AITIAGIPQSIIECVK	16	0	1711.95	tr|E2RCF9|E2RCF9_CANFA;tr|J9P8W8|J9P8W8_CANFA;tr|E2RCG0|E2RCG0_CANFA	tr|E2RCF9|E2RCF9_CANFA	E2RCF9	145	160	yes	no	2	3.1435e-09	120.59	1	1	1	1	1		11191000	12032000	6016600	7650900	0	16794000			1237	1122	1307	7747;7748;7749;7750;7751;7752;7753;7754;7755;7756;7757;7758;7759;7760	12274;12275;12276;12277;12278;12279;12280;12281;12282;12283;12284;12285;12286;12287;12288;12289;12290;12291;12292;12293;12294;12295	12280
AITIAGVPQSVTECVK	16	0	1671.89	tr|J9P7Y9|J9P7Y9_CANFA	tr|J9P7Y9|J9P7Y9_CANFA	J9P7Y9	145	160	yes	yes	2	1.5609e-09	127.18				1	1	1	0	0	0	4172000	2715500	17560000			1238	3321	1308	7761;7762;7763;7764;7765;7766;7767;7768;7769;7770	12296;12297;12298;12299;12300;12301;12302;12303;12304;12305;12306;12307	12296
AITIASQTNCPLYVTK	16	0	1778.92	tr|F1Q3Y2|F1Q3Y2_CANFA	tr|F1Q3Y2|F1Q3Y2_CANFA	F1Q3Y2	239	254	yes	yes	2	5.9508e-119	233.47	1	1	1	1	1		7625300	8777000	4076300	3054700	1957400	9771300			1239	2872	1309	7771;7772;7773;7774;7775;7776;7777;7778;7779;7780;7781;7782;7783;7784;7785;7786;7787;7788	12308;12309;12310;12311;12312;12313;12314;12315;12316;12317;12318;12319;12320;12321;12322;12323;12324;12325;12326;12327;12328;12329;12330;12331;12332;12333;12334;12335;12336;12337;12338	12310
AITTGLQEYVEAVSFQHFIK	20	0	2280.18	tr|J9P139|J9P139_CANFA	tr|J9P139|J9P139_CANFA	J9P139	119	138	yes	yes	3	0.01362	41.422		1					0	4752300	0	0	0	0			1244	3225	1314	7804;7805;7806	12362;12363;12364;12365	12363
AITVFSPDGHLFQVEYAQEAVK	22	0	2448.23	tr|E2RF52|E2RF52_CANFA	tr|E2RF52|E2RF52_CANFA	E2RF52	8	29	yes	yes	2;3	5.0027e-31	136.67	2	1	1	2		1	3456500	3633100	1089400	1615400	5868900	0			1245	1232	1315	7807;7808;7809;7810;7811;7812;7813;7814;7815;7816;7817;7818;7819;7820;7821;7822;7823;7824;7825	12366;12367;12368;12369;12370;12371;12372;12373;12374;12375;12376;12377;12378;12379;12380;12381;12382;12383;12384;12385;12386;12387;12388;12389;12390;12391;12392;12393;12394;12395;12396;12397;12398;12399;12400	12400
AITVFSPDGHLFQVEYAQEAVKK	23	1	2576.33	tr|E2RF52|E2RF52_CANFA	tr|E2RF52|E2RF52_CANFA	E2RF52	8	30	yes	yes	2;3;4	3.5747e-10	97.352	1	1		2	1	1	3625900	31500000	0	3568300	7296500	13037000			1246	1232	1316	7826;7827;7828;7829;7830;7831;7832;7833;7834;7835;7836;7837;7838;7839;7840;7841	12401;12402;12403;12404;12405;12406;12407;12408;12409;12410;12411;12412;12413;12414;12415;12416;12417;12418;12419;12420;12421;12422;12423;12424	12407
AIVAIENPADVSVISSR	17	0	1739.94	tr|J9JHJ2|J9JHJ2_CANFA;tr|E2RJ06|E2RJ06_CANFA	tr|J9JHJ2|J9JHJ2_CANFA	J9JHJ2	64	80	yes	no	2;3	3.6226e-41	184.21	1	2	1	2	1	1	36437000	87334000	18076000	6812800	11223000	46549000			1247	1378	1317	7842;7843;7844;7845;7846;7847;7848;7849;7850;7851;7852;7853;7854;7855;7856;7857;7858;7859;7860;7861;7862;7863;7864;7865;7866;7867;7868;7869	12425;12426;12427;12428;12429;12430;12431;12432;12433;12434;12435;12436;12437;12438;12439;12440;12441;12442;12443;12444;12445;12446;12447;12448;12449;12450;12451;12452;12453;12454;12455;12456;12457;12458;12459;12460;12461;12462;12463;12464	12430
AIVDCGFEHPSEVQHECIPQAILGMDVLCQAK	32	0	3650.7	sp|Q5WR10|DX39B_CANFA;tr|E2QY95|E2QY95_CANFA	sp|Q5WR10|DX39B_CANFA	Q5WR10	59	90	no	no	3;4	2.365e-10	70.535	1				1		1170800	0	0	0	0	5061100			1248	302;591	1318	7870;7871;7872	12465;12466;12467;12468;12469	12468
AIVDVHFDPATTFR	14	0	1587.8	tr|F1Q2Z6|F1Q2Z6_CANFA	tr|F1Q2Z6|F1Q2Z6_CANFA	F1Q2Z6	1202	1215	yes	yes	2;3	9.0931e-08	150.14	2	2	2	2	2	1	202150000	600560000	27920000	7698500	69402000	642180000			1250	2852	1320	7882;7883;7884;7885;7886;7887;7888;7889;7890;7891;7892;7893;7894;7895;7896;7897;7898;7899;7900;7901;7902;7903;7904	12480;12481;12482;12483;12484;12485;12486;12487;12488;12489;12490;12491;12492;12493;12494;12495;12496;12497;12498;12499;12500;12501;12502;12503;12504;12505;12506;12507;12508;12509;12510;12511;12512;12513;12514;12515;12516;12517;12518;12519	12513
AIVPILLDANVSTYDK	16	0	1730.95	tr|J9NTI1|J9NTI1_CANFA;tr|F1P7D2|F1P7D2_CANFA;tr|J9NUA1|J9NUA1_CANFA	tr|J9NTI1|J9NTI1_CANFA	J9NTI1	375	390	yes	no	2	0.0024055	67.326							0	0	0	0	3735900	0			1256	1881	1326	7921	12543	12543
AIVQLVNQR	9	0	1039.61	tr|E2RLA8|E2RLA8_CANFA	tr|E2RLA8|E2RLA8_CANFA	E2RLA8	122	130	yes	yes	2	0.00073396	110.41			1				0	0	828940	0	0	0			1257	1475	1327	7922;7923;7924;7925;7926	12544;12545;12546;12547;12548	12544
AIVQQWLEYR	10	0	1304.69	tr|E2RNC5|E2RNC5_CANFA	tr|E2RNC5|E2RNC5_CANFA	E2RNC5	69	78	yes	yes	2	0.00019369	118.28		1	1				0	3901700	1071900	0	0	0			1258	1578	1328	7927;7928	12549;12550	12550
AIVVDPVHGFMYWTNWGTPAEIK	23	0	2630.3	tr|F1PML2|F1PML2_CANFA;tr|J9NXB0|J9NXB0_CANFA	tr|F1PML2|F1PML2_CANFA	F1PML2	521	543	yes	no	3	1.127e-07	89.917	1	1			1		3664300	6436400	0	0	6950700	8483700			1259	2393	1329	7929;7930;7931;7932	12551;12552;12553;12554;12555;12556;12557;12558;12559;12560;12561;12562;12563;12564;12565;12566;12567;12568;12569;12570;12571;12572;12573;12574;12575;12576;12577;12578	12563
AIVVDPVHGFMYWTNWGTPAEIKK	24	1	2758.39	tr|F1PML2|F1PML2_CANFA;tr|J9NXB0|J9NXB0_CANFA	tr|F1PML2|F1PML2_CANFA	F1PML2	521	544	yes	no	3	3.8202e-05	67.785					1		0	0	0	0	12257000	8810700			1260	2393	1330	7933;7934	12579;12580	12580
AIYIFALK	8	0	937.564	tr|J9NUJ7|J9NUJ7_CANFA;tr|Q9TRV1|Q9TRV1_CANFA	tr|J9NUJ7|J9NUJ7_CANFA	J9NUJ7	16	23	yes	no	2	0.0032784	102.71		1				1	0	2653700	0	0	0	0			1264	3126	1334	7943;7944;7945;7946;7947;7948;7949;7950	12590;12591;12592;12593;12594;12595;12596;12597	12597
AKADQLIQTLR	11	1	1255.72	tr|E2R0Z0|E2R0Z0_CANFA	tr|E2R0Z0|E2R0Z0_CANFA	E2R0Z0	501	511	yes	yes	2;3	0.001285	116.03	1	2	2	2	2		661820	18229000	6527800	23261000	44509000	27982000			1266	697	1336	7952;7953;7954;7955;7956;7957;7958;7959;7960;7961;7962;7963	12599;12600;12601;12602;12603;12604;12605;12606;12607;12608;12609;12610;12611	12610
AKDDSELEGQVISCLK	16	1	1790.87	tr|F6V9R9|F6V9R9_CANFA	tr|F6V9R9|F6V9R9_CANFA	F6V9R9	964	979	yes	yes	3	0.039321	44.299					1		0	0	0	0	1507400	4909400			1267	2959	1337	7964;7965	12612;12613;12614	12614
AKDLFIGDVIHNAGPHR	17	1	1858.98	tr|F1Q328|F1Q328_CANFA	tr|F1Q328|F1Q328_CANFA	F1Q328	267	283	yes	yes	3;4	0.00034392	78.166	1				1		486560	0	0	0	5155100	8356300			1270	2853	1340	7979;7980;7981;7982	12629;12630;12631;12632;12633	12631
AKDLIITPATILK	13	1	1395.87	tr|F1PY28|F1PY28_CANFA	tr|F1PY28|F1PY28_CANFA	F1PY28	26	38	yes	yes	2;3	0.00048759	109.99	1	1			1	2	2613900	9370800	0	0	4543700	5067700			1271	2727	1341	7983;7984;7985;7986;7987;7988;7989;7990;7991;7992;7993;7994;7995;7996;7997;7998;7999;8000;8001;8002;8003;8004	12634;12635;12636;12637;12638;12639;12640;12641;12642;12643;12644;12645;12646;12647;12648;12649;12650;12651;12652;12653;12654;12655;12656;12657;12658;12659;12660;12661	12644
AKDNIVQGCFSQLLYDLR	18	1	2139.08	tr|J9NS67|J9NS67_CANFA;tr|E2RPE6|E2RPE6_CANFA	tr|J9NS67|J9NS67_CANFA	J9NS67	192	209	yes	no	2;3	6.4193e-07	100.45		1					0	4038100	0	0	0	0			1272	1628	1342	8005;8006;8007;8008	12662;12663;12664;12665;12666;12667	12666
AKDPFAHLPK	10	1	1122.62	tr|E2R574|E2R574_CANFA;tr|J9PAV3|J9PAV3_CANFA;tr|J9NZS4|J9NZS4_CANFA;tr|J9P5B4|J9P5B4_CANFA	tr|E2R574|E2R574_CANFA	E2R574	276	285	yes	no	2;3	1.3624e-05	137.46	2	1	1	2	1	1	2827400	63760000	1042500	21495000	4861900	2802300			1273	848	1343	8009;8010;8011;8012;8013;8014;8015;8016;8017;8018;8019	12668;12669;12670;12671;12672;12673;12674;12675;12676;12677;12678	12678
AKECSQALNLILDIDHGRPIK	21	2	2390.27	tr|F1P9E5|F1P9E5_CANFA;sp|Q28262|PAFA_CANFA	tr|F1P9E5|F1P9E5_CANFA	F1P9E5	227	247	yes	no	2;3;4;5	1.1905e-86	205.55			2	4	3		0	0	11772000	17235000	27385000	109020000			1276	275	1346	8026;8027;8028;8029;8030;8031;8032;8033;8034;8035;8036;8037	12687;12688;12689;12690;12691;12692;12693;12694;12695;12696;12697;12698;12699;12700;12701	12691
AKEFTNVYIK	10	1	1211.65	tr|J9P326|J9P326_CANFA;tr|E2RQC8|E2RQC8_CANFA;tr|E2R9I0|E2R9I0_CANFA;tr|E2R9I1|E2R9I1_CANFA	tr|J9P326|J9P326_CANFA	J9P326	187	196	no	no	2;3	0.0001037	121.61		2		2			0	14863000	0	6498700	0	0			1279	3252;994	1349	8040;8041;8042;8043;8044;8045;8046	12704;12705;12706;12707;12708;12709;12710;12711	12709
AKELLGQGLLLR	12	1	1309.81	tr|E2RQP6|E2RQP6_CANFA	tr|E2RQP6|E2RQP6_CANFA	E2RQP6	642	653	yes	yes	2;3	0.00033344	124.12	1		1	1			601610	0	442240	701750	0	0			1281	1685	1351	8049;8050;8051;8052;8053;8054	12715;12716;12717;12718;12719;12720;12721	12715
AKEQYAVVGHSAHIVTLK	18	1	1950.07	tr|F1Q117|F1Q117_CANFA;tr|H2BF45|H2BF45_CANFA	tr|F1Q117|F1Q117_CANFA	F1Q117	426	443	yes	no	4	0.034472	36.637					1		0	0	0	0	847150	1204800			1282	2797	1352	8055;8056	12722;12723	12722
AKFDAELLEIKK	12	2	1403.8	tr|J9P8U8|J9P8U8_CANFA	tr|J9P8U8|J9P8U8_CANFA	J9P8U8	156	167	yes	yes	3	0.0012496	99.732		1					0	2540100	0	0	0	0			1283	3336	1353	8057;8058	12724;12725;12726;12727	12727
AKFEELNMDLFR	12	1	1511.74	tr|F1PIC7|F1PIC7_CANFA	tr|F1PIC7|F1PIC7_CANFA	F1PIC7	325	336	yes	yes	2;3	1.6329e-11	162.68	1	1		1	2	2	1422200	6795100	0	375440	811490	24503000			1284	2264	1354;1355	8059;8060;8061;8062;8063;8064;8065;8066;8067;8068;8069;8070;8071;8072;8073;8074;8075;8076;8077;8078;8079;8080;8081	12728;12729;12730;12731;12732;12733;12734;12735;12736;12737;12738;12739;12740;12741;12742;12743;12744;12745;12746;12747;12748;12749;12750;12751;12752;12753;12754;12755	12735	1022
AKFENLCK	8	1	1008.51	tr|E2RLS3|E2RLS3_CANFA	tr|E2RLS3|E2RLS3_CANFA	E2RLS3	558	565	yes	yes	2	0.022787	99.013	1	1					990660	17368000	0	0	0	0			1285	1496	1356	8082;8083	12756;12757	12756
AKFFPEDVSEELIQEITQR	19	1	2278.15	tr|E2RRC6|E2RRC6_CANFA	tr|E2RRC6|E2RRC6_CANFA	E2RRC6	82	100	yes	yes	2;3	5.6523e-15	123.6	1	1	1	1	1		4318200	15975000	968600	1004400	0	3414300			1286	1713	1357	8084;8085;8086;8087;8088;8089;8090;8091;8092;8093	12758;12759;12760;12761;12762;12763;12764;12765;12766;12767;12768;12769;12770;12771;12772;12773;12774;12775;12776;12777;12778;12779;12780;12781;12782;12783;12784	12773
AKFYPEDVSEELIQDITQK	19	1	2252.12	tr|E2RSI6|E2RSI6_CANFA	tr|E2RSI6|E2RSI6_CANFA	E2RSI6	82	100	yes	yes	2;3	2.0395e-76	205.36	2	1	2	2	2	1	49950000	10297000	10041000	4996100	73448000	121540000			1288	1783	1359	8095;8096;8097;8098;8099;8100;8101;8102;8103;8104;8105;8106;8107;8108;8109;8110;8111;8112;8113;8114;8115;8116;8117;8118;8119;8120;8121;8122;8123;8124	12786;12787;12788;12789;12790;12791;12792;12793;12794;12795;12796;12797;12798;12799;12800;12801;12802;12803;12804;12805;12806;12807;12808;12809;12810;12811;12812;12813;12814;12815;12816;12817;12818;12819;12820;12821;12822;12823;12824;12825;12826;12827;12828;12829;12830;12831;12832;12833;12834;12835;12836;12837;12838;12839;12840;12841;12842;12843;12844;12845;12846;12847	12844
AKFYPEDVSEELIQDITQR	19	1	2280.13	tr|E2R7F1|E2R7F1_CANFA	tr|E2R7F1|E2R7F1_CANFA	E2R7F1	82	100	yes	yes	2;3;4	9.2313e-32	171.13	3	2	2	2	2	1	42599000	52286000	6300300	16114000	31816000	34743000			1289	920	1360	8125;8126;8127;8128;8129;8130;8131;8132;8133;8134;8135;8136;8137;8138;8139;8140;8141;8142;8143;8144;8145;8146;8147;8148;8149;8150;8151;8152;8153;8154;8155;8156	12848;12849;12850;12851;12852;12853;12854;12855;12856;12857;12858;12859;12860;12861;12862;12863;12864;12865;12866;12867;12868;12869;12870;12871;12872;12873;12874;12875;12876;12877;12878;12879;12880;12881;12882;12883;12884;12885;12886;12887;12888;12889;12890;12891;12892;12893;12894;12895;12896;12897;12898;12899;12900;12901;12902;12903;12904;12905;12906;12907;12908;12909;12910;12911;12912	12908
AKGGEEPLPEGLFWLLVTGQIPTEEQVSWLSK	32	1	3537.84	tr|F1PV92|F1PV92_CANFA	tr|F1PV92|F1PV92_CANFA	F1PV92	110	141	yes	yes	3	4.5334e-06	53.578					1		0	0	0	0	3107100	4527400			1290	2643	1361	8157;8158	12913;12914;12915;12916	12914
AKIEVSEDGTK	11	1	1175.6	tr|F6Y2H4|F6Y2H4_CANFA	tr|F6Y2H4|F6Y2H4_CANFA	F6Y2H4	342	352	yes	yes	2;3	0.0066185	92.19					2		0	0	0	0	606750	897330			1293	3032	1364	8161;8162;8163	12919;12920;12921	12921
AKLDSLQDTGIDHHALLK	18	1	1974.05	tr|E2RM11|E2RM11_CANFA	tr|E2RM11|E2RM11_CANFA	E2RM11	119	136	yes	yes	2;3;4	1.6899e-22	157.73					2		0	0	0	0	12451000	16510000			1295	1510	1366	8167;8168;8169;8170;8171	12925;12926;12927;12928;12929	12927
AKLDVHFAGAAK	12	1	1226.68	tr|E2RP26|E2RP26_CANFA;tr|J9P5S3|J9P5S3_CANFA	tr|E2RP26|E2RP26_CANFA	E2RP26	901	912	yes	no	3	0.014545	62.088							0	0	0	0	723840	0			1296	1613	1367	8172	12930	12930
AKLEQLFRDEVAK	13	2	1545.85	tr|F1PHS5|F1PHS5_CANFA	tr|F1PHS5|F1PHS5_CANFA	F1PHS5	2658	2670	yes	yes	2;3;4	0.0021184	127.79			2	1	2		0	0	7205100	2948500	2990600	7202000			1299	2242	1370	8187;8188;8189;8190;8191;8192;8193	12948;12949;12950;12951;12952;12953;12954	12950
AKLTISPDYAYGATGHPGIIPPNATLVFDVELLKLE	36	2	3823.04	tr|F1PYQ2|F1PYQ2_CANFA;tr|F1PWN3|F1PWN3_CANFA	tr|F1PYQ2|F1PYQ2_CANFA	F1PYQ2	105	140	yes	no	3	1.6397e-14	71.384							0	0	0	0	14222000	0			1300	2741	1371	8194	12955;12956;12957;12958;12959;12960;12961;12962	12959
AKMDAEQEPNVQLDHLSLLK	20	1	2278.16	tr|E2RSV9|E2RSV9_CANFA	tr|E2RSV9|E2RSV9_CANFA	E2RSV9	114	133	yes	yes	2;3;4	2.1716e-38	170.14		1			1		0	10358000	0	0	12268000	28052000			1301	1800	1372;1373	8195;8196;8197;8198;8199	12963;12964;12965;12966;12967;12968	12964	782
AKPGPEDKLHAQCTPWR	17	2	1989.98	tr|E2QXF0|E2QXF0_CANFA;tr|W0S257|W0S257_CANFA	tr|E2QXF0|E2QXF0_CANFA	E2QXF0	39	55	yes	no	2;3	1.0086e-06	113.14	2	1					1910400	12108000	0	0	0	0			1303	552	1375	8202;8203;8204	12971;12972;12973	12972
AKPYEGSILEADCDILIPAASEK	23	1	2489.24	tr|F1Q2N5|F1Q2N5_CANFA;tr|F1PPD7|F1PPD7_CANFA	tr|F1Q2N5|F1Q2N5_CANFA	F1Q2N5	293	315	no	no	2;3	7.5026e-23	119.48				2	1		0	0	0	2622500	12673000	26813000			1309	2845;2440	1381	8215;8216;8217;8218;8219;8220;8221;8222;8223;8224;8225	12984;12985;12986;12987;12988;12989;12990;12991;12992;12993;12994;12995;12996;12997;12998;12999	12997
AKQNDQVSFASLVEELKK	18	2	2033.08	tr|E2RG27|E2RG27_CANFA;tr|E2RG59|E2RG59_CANFA	tr|E2RG27|E2RG27_CANFA	E2RG27	784	801	yes	no	3;4	0.00062383	79.88	1					1	2329600	0	0	0	0	0			1310	1266	1382	8226;8227	13000;13001	13001
AKQTLENERGELANEVK	17	2	1928	tr|F1P9J3|F1P9J3_CANFA;sp|Q258K2|MYH9_CANFA	tr|F1P9J3|F1P9J3_CANFA	F1P9J3	1218	1234	yes	no	2;4	8.7671e-23	170.79			1	2			0	0	914930	5402900	0	0			1311	272	1383	8228;8229;8230;8231;8232	13002;13003;13004;13005;13006	13004
AKSDQLLSLNENFTNK	16	1	1820.93	tr|E2QUU0|E2QUU0_CANFA	tr|E2QUU0|E2QUU0_CANFA	E2QUU0	1416	1431	yes	yes	3	0.068001	39.033	1						3218300	0	0	0	0	0			1313	459	1385	8234	13008	13008
AKWDAWNQLK	10	1	1258.65	sp|Q9TQX6|ACBP_CANFA;tr|F1PAC7|F1PAC7_CANFA;tr|J9NTT2|J9NTT2_CANFA	sp|Q9TQX6|ACBP_CANFA	Q9TQX6	54	63	yes	no	2;3	0.00018348	117.71		2	1	2	2		0	27857000	479310	8144500	0	12768000			1317	338	1389	8242;8243;8244;8245;8246;8247;8248	13018;13019;13020;13021;13022;13023;13024;13025;13026	13021
ALAAAGYDVEK	11	0	1106.56	tr|J9P9U7|J9P9U7_CANFA;tr|F1P8Z1|F1P8Z1_CANFA;tr|E2R494|E2R494_CANFA;tr|E2RRD2|E2RRD2_CANFA;tr|F1PX67|F1PX67_CANFA;tr|E2RR73|E2RR73_CANFA	tr|F1PX67|F1PX67_CANFA	J9P9U7	65	75	no	no	2	0.00088691	94.767	1	1	1	1		1	3616000	59614000	5579100	6037500	0	0			1321	2701;3351;1716;1707	1393	8258;8259;8260;8261;8262;8263;8264;8265;8266;8267	13041;13042;13043;13044;13045;13046;13047;13048;13049;13050	13046
ALAAAGYDVEKNNSR	15	1	1577.78	tr|J9P9U7|J9P9U7_CANFA;tr|F1P8Z1|F1P8Z1_CANFA;tr|E2R494|E2R494_CANFA;tr|E2RRD2|E2RRD2_CANFA;tr|F1PX67|F1PX67_CANFA;tr|E2RR73|E2RR73_CANFA	tr|F1PX67|F1PX67_CANFA	J9P9U7	65	79	no	no	2;3	1.4916e-57	200.97	2	1	2		1	1	8476600	6688800	5802600	0	0	853980			1322	2701;3351;1716;1707	1394	8268;8269;8270;8271;8272;8273;8274;8275;8276;8277;8278;8279;8280	13051;13052;13053;13054;13055;13056;13057;13058;13059;13060;13061;13062;13063	13063
ALAAFLK	7	0	732.453	tr|J9P425|J9P425_CANFA;tr|J9P542|J9P542_CANFA	tr|J9P425|J9P425_CANFA	J9P425	25	31	yes	no	2	0.011158	111.69				1	1		0	0	0	1586600	0	1689100			1323	3265	1395	8281;8282	13064;13065	13064
ALAAFLKK	8	1	860.548	tr|J9P425|J9P425_CANFA;tr|J9P542|J9P542_CANFA	tr|J9P425|J9P425_CANFA	J9P425	25	32	yes	no	2	0.0062471	117.93	1		1	1			175050	0	650770	4905100	0	0			1324	3265	1396	8283;8284;8285	13066;13067;13068	13068
ALAAGGVGSIVR	12	0	1069.62	tr|E2RD65|E2RD65_CANFA	tr|E2RD65|E2RD65_CANFA	E2RD65	95	106	yes	yes	2	0.00011489	136.81	1	1	1	1	1	1	1359900	19275000	1977300	0	9435800	6723700			1325	1151	1397	8286;8287;8288;8289;8290;8291;8292;8293;8294;8295	13069;13070;13071;13072;13073;13074;13075;13076;13077;13078;13079;13080	13074
ALAAVLLQALDRPASPPAPGGSQQGPKEEAAEALLTETVR	40	2	4022.14	tr|E2RTG4|E2RTG4_CANFA	tr|E2RTG4|E2RTG4_CANFA	E2RTG4	82	121	yes	yes	5	0.037092	18.614							0	0	0	0	17416000	0			1327	1826	1399	8299	13087;13088	13087
ALAEGVLLR	9	0	940.571	tr|F1Q2D2|F1Q2D2_CANFA	tr|F1Q2D2|F1Q2D2_CANFA	F1Q2D2	26	34	yes	yes	2	0.00067549	112.11					1		0	0	0	0	798210	2322800			1331	2831	1405	8328;8329;8330;8331;8332;8333	13130;13131;13132;13133;13134;13135	13132
ALAESWNAAFLESSAK	16	0	1693.83	tr|E2RFF0|E2RFF0_CANFA	tr|E2RFF0|E2RFF0_CANFA	E2RFF0	136	151	yes	yes	2	0.00011147	89.877							0	0	0	0	1741900	0			1332	1243	1406	8334;8335	13136;13137;13138	13136
ALAETDAAASSLPNGDCGRPGARPGGNR	28	2	2737.3	tr|F1Q4F5|F1Q4F5_CANFA	tr|F1Q4F5|F1Q4F5_CANFA	F1Q4F5	2	29	yes	yes	3	0.00025968	48.198	1				1		153590	0	0	0	0	5279100			1333	2888	1407	8336;8337	13139;13140	13139
ALAEYLAIFAR	11	0	1236.69	tr|E2QYG5|E2QYG5_CANFA	tr|E2QYG5|E2QYG5_CANFA	E2QYG5	236	246	yes	yes	2	2.0735e-06	152.07			1	1	1		0	0	566900	2865100	8895300	7901900			1334	604	1408	8338;8339;8340;8341	13141;13142;13143;13144;13145;13146;13147	13144
ALAFEPSAGIFVGNAGATGLER	22	0	2147.1	tr|F1PS66|F1PS66_CANFA;tr|J9P689|J9P689_CANFA	tr|F1PS66|F1PS66_CANFA	F1PS66	160	181	yes	no	2;3	2.7754e-07	93.388			1	1			0	0	919890	390290	0	0			1335	2535	1409	8342;8343;8344;8345;8346;8347;8348	13148;13149;13150;13151;13152;13153;13154;13155;13156;13157	13156
ALAFHPVEPVLVTASEDHTLK	21	0	2273.21	tr|J9P4U1|J9P4U1_CANFA;tr|E2RCE7|E2RCE7_CANFA	tr|J9P4U1|J9P4U1_CANFA	J9P4U1	401	421	yes	no	3	0.00094881	65.287	1			1			1602500	0	0	465950	0	0			1336	1120	1410	8349;8350;8351;8352	13158;13159;13160;13161	13159
ALAGCDFLTISPK	13	0	1391.71	tr|H9GW87|H9GW87_CANFA	tr|H9GW87|H9GW87_CANFA	H9GW87	246	258	yes	yes	2	1.201e-05	145.29	1	1	1				9929200	24754000	3984200	0	0	0			1337	3051	1411	8353;8354;8355;8356	13162;13163;13164;13165;13166;13167;13168	13167
ALAKQVATALQNLQTKTNR	19	2	2068.18	tr|J9P4F3|J9P4F3_CANFA;tr|F1PKR3|F1PKR3_CANFA;tr|G8C7I1|G8C7I1_CANFA	tr|J9P4F3|J9P4F3_CANFA	J9P4F3	461	479	yes	no	3	0.003073	67.994			1	1			0	0	1034900	612580	1182200	0			1339	3268	1413	8361;8362;8363	13173;13174;13175;13176	13174
ALANSLACQGK	11	0	1131.57	tr|F1PBT3|F1PBT3_CANFA;sp|P00883|ALDOA_RABIT	tr|F1PBT3|F1PBT3_CANFA	F1PBT3	669	679	no	no	2	4.8485e-07	152.64	1	1	1			1	12739000	63473000	5088100	0	0	0			1340	2042	1414	8364;8365;8366;8367;8368;8369;8370;8371;8372;8373;8374;8375;8376;8377;8378	13177;13178;13179;13180;13181;13182;13183;13184;13185;13186;13187;13188;13189;13190;13191	13190
ALAPAWEQLALGLEHSETVK	20	0	2162.14	tr|F1PHP1|F1PHP1_CANFA	tr|F1PHP1|F1PHP1_CANFA	F1PHP1	114	133	yes	yes	2;3	5.3484e-18	117.55			1			1	0	0	1907800	0	2874700	0			1341	2235	1415	8379;8380;8381;8382;8383;8384	13192;13193;13194;13195;13196;13197;13198	13192
ALAPHVDFVGGLHR	14	0	1487.8	sp|Q9XSB8|TPP1_CANFA;tr|Z4YHH2|Z4YHH2_CANFA	sp|Q9XSB8|TPP1_CANFA	Q9XSB8	162	175	yes	no	2;3;4	0.00034015	93.348	1	1	2	2	2		235800	4279400	4556800	11896000	19781000	34521000			1342	346	1416	8385;8386;8387;8388;8389;8390;8391;8392;8393;8394	13199;13200;13201;13202;13203;13204;13205;13206;13207;13208;13209	13204
ALAPLLLAFVTKPNGALESCSFAR	24	1	2545.37	tr|F1PVY6|F1PVY6_CANFA;tr|J9NZ28|J9NZ28_CANFA	tr|F1PVY6|F1PVY6_CANFA	F1PVY6	595	618	yes	no	3	6.5774e-05	66.536		1					0	2442500	0	0	0	0			1343	2665	1417	8395	13210	13210
ALAQDVKDWRPALNLAALDCADETNNAVCR	30	2	3369.62	tr|F1PLT8|F1PLT8_CANFA	tr|F1PLT8|F1PLT8_CANFA	F1PLT8	53	82	yes	yes	4	0.0025421	36.442					1		0	0	0	0	0	11602000			1344	2365	1418	8396	13211;13212	13212
ALAQGPWWTR	10	0	1184.61	tr|F1P7Z9|F1P7Z9_CANFA;tr|E2QX57|E2QX57_CANFA	tr|F1P7Z9|F1P7Z9_CANFA	F1P7Z9	718	727	yes	no	2	0.0027796	87.568			1				0	0	932700	0	0	0			1346	1900	1420	8399;8400;8401;8402;8403;8404	13215;13216;13217;13218;13219;13220;13221	13218
ALASQLQDSLK	11	0	1172.64	tr|J9P4F3|J9P4F3_CANFA;tr|F1PKR3|F1PKR3_CANFA;tr|G8C7I1|G8C7I1_CANFA	tr|J9P4F3|J9P4F3_CANFA	J9P4F3	571	581	yes	no	2	0.00048218	103.43	1	1		1		1	876450	7652400	0	2912200	0	0			1350	3268	1424	8417;8418;8419;8420;8421;8422;8423;8424;8425	13238;13239;13240;13241;13242;13243;13244;13245;13246	13239
ALAVGGLGSIIR	12	0	1125.69	tr|J9NTI3|J9NTI3_CANFA	tr|J9NTI3|J9NTI3_CANFA	J9NTI3	134	145	yes	yes	2	0.00011055	134.38	1	1	1	1	1	1	3213500	14497000	991230	422850	1978300	12720000			1356	3109	1430	8444;8445;8446;8447;8448;8449;8450;8451;8452;8453;8454;8455;8456;8457;8458;8459;8460	13273;13274;13275;13276;13277;13278;13279;13280;13281;13282;13283;13284;13285;13286;13287;13288;13289;13290;13291;13292;13293;13294;13295	13284
ALCAEADRLQQSHPLSAAQIQVK	23	1	2533.31	tr|F1PAP5|F1PAP5_CANFA;tr|J9P2H0|J9P2H0_CANFA	tr|F1PAP5|F1PAP5_CANFA	F1PAP5	313	335	yes	no	3	1.1428e-11	103.45	1	1					923730	3174200	0	0	0	0			1360	1998	1434	8468;8469;8470;8471;8472	13304;13305;13306;13307;13308;13309;13310;13311;13312	13311
ALCGFTEAAAQAAYLVGVSDPNSQAGQQGLVEPTQFAR	38	0	3921.9	tr|F1PSC2|F1PSC2_CANFA;tr|J9P5V6|J9P5V6_CANFA	tr|F1PSC2|F1PSC2_CANFA	F1PSC2	1432	1469	yes	no	4	1.1455e-11	61.558			1	1			0	0	2773500	873990	0	0			1361	2543	1435	8473;8474;8475	13313;13314;13315;13316;13317;13318;13319	13315
ALCSPPACNIFSR	13	0	1491.7	tr|F1PIE6|F1PIE6_CANFA;tr|E9ABV4|E9ABV4_CANFA	tr|F1PIE6|F1PIE6_CANFA	F1PIE6	131	143	yes	yes	2	0.00011659	132.06	1	1			1		9147500	35587000	0	0	4491300	13979000			1363	2267	1437	8481;8482;8483;8484	13325;13326;13327;13328;13329	13327
ALDAAYCFR	9	0	1085.5	tr|F1PKH0|F1PKH0_CANFA;tr|F1PKH2|F1PKH2_CANFA	tr|F1PKH0|F1PKH0_CANFA	F1PKH0	303	311	yes	no	2	0.0023049	92.051		1					0	16536000	0	0	0	0			1364	2322	1438	8485	13330	13330
ALDEGIPITSASYYATATLDQVK	23	0	2426.22	tr|E2RA30|E2RA30_CANFA	tr|E2RA30|E2RA30_CANFA	E2RA30	109	131	yes	yes	2;3	1.1266e-24	123.12		1	1				0	2745800	884840	0	0	0			1368	1024	1442	8503;8504;8505;8506;8507;8508;8509;8510;8511	13350;13351;13352;13353;13354;13355;13356;13357;13358;13359;13360;13361;13362;13363;13364;13365;13366	13353
ALDEILENQRPTLYTLAEETK	21	1	2446.26	tr|Q5JCF5|Q5JCF5_CANFA;tr|J9P1H1|J9P1H1_CANFA	tr|Q5JCF5|Q5JCF5_CANFA	Q5JCF5	952	972	yes	no	3	0.0001339	75.91					1		0	0	0	0	5429800	12510000			1369	3228	1443	8512;8513;8514	13367;13368;13369	13368
ALDFIASK	8	0	863.475	tr|E2QY07|E2QY07_CANFA;tr|E2QY08|E2QY08_CANFA;tr|E2RIM9|E2RIM9_CANFA;tr|E2R5T9|E2R5T9_CANFA;tr|L7N071|L7N071_CANFA	tr|E2R5T9|E2R5T9_CANFA	E2QY07	115	122	no	no	2	0.004525	94.309	1	1		1			913800	13594000	0	5600100	0	0			1373	876;577	1447	8529;8530;8531	13390;13391;13392;13393	13392
ALDHSQPPSGLVIDKESEVYK	21	1	2311.17	tr|J9NXY7|J9NXY7_CANFA	tr|J9NXY7|J9NXY7_CANFA	J9NXY7	118	138	yes	yes	3	1.2139e-19	120.74		1					0	4835100	0	0	0	0			1374	3170	1448	8532;8533;8534;8535	13394;13395;13396;13397;13398;13399;13400;13401	13397
ALDLDSNCKEAADGYQR	17	1	1924.86	tr|F1P7V6|F1P7V6_CANFA	tr|F1P7V6|F1P7V6_CANFA	F1P7V6	456	472	yes	yes	2	5.2259e-09	114.28			1				0	0	628690	0	0	0			1376	1897	1451	8540	13408	13408
ALDLFSENAPPPELLEIINEDIAK	24	0	2650.37	tr|E2RB37|E2RB37_CANFA	tr|E2RB37|E2RB37_CANFA	E2RB37	265	288	yes	yes	2;3	1.4456e-37	132.24	1	1	1		1	2	1625600	3330200	1839900	0	4511100	4520800			1377	1065	1452	8541;8542;8543;8544;8545;8546;8547;8548;8549;8550;8551;8552;8553;8554;8555;8556;8557	13409;13410;13411;13412;13413;13414;13415;13416;13417;13418;13419;13420;13421;13422;13423;13424;13425;13426;13427;13428;13429;13430	13422
ALDPAFR	7	0	788.418	tr|F1PCD8|F1PCD8_CANFA	tr|F1PCD8|F1PCD8_CANFA	F1PCD8	72	78	yes	yes	2	0.050906	66.993			1				0	0	1497800	0	0	0			1381	2057	1457	8582	13467	13467
ALDTNYCFSSTEK	13	0	1534.66	tr|F1PI70|F1PI70_CANFA;sp|P54831|TGFB1_CANFA;tr|F1PMQ2|F1PMQ2_CANFA;tr|Q95N80|Q95N80_CANFA;tr|Q9TV08|Q9TV08_CANFA	tr|F1PI70|F1PI70_CANFA	F1PI70	279	291	yes	no	2	1.6893e-13	165.78	1	1		1			156750	2759300	0	1492700	0	0			1384	233	1461	8595;8596;8597	13484;13485;13486;13487;13488;13489	13489
ALDVGSGSGILTACFAR	17	0	1693.85	tr|E2R3G3|E2R3G3_CANFA	tr|E2R3G3|E2R3G3_CANFA	E2R3G3	140	156	yes	yes	2	1.2896e-66	201.4	1	1	1			1	9500500	10020000	5380100	0	0	0			1385	772	1462	8598;8599;8600;8601;8602;8603;8604;8605	13490;13491;13492;13493;13494;13495;13496;13497;13498;13499;13500;13501;13502;13503	13503
ALDVMVSTFHK	11	0	1246.64	sp|Q9TV56|S10A4_CANFA	sp|Q9TV56|S10A4_CANFA	Q9TV56	8	18	yes	yes	2;3	0.0024884	85.924	1	1		2	1		201530	5364900	0	9094300	1003200	7694800			1386	344	1463	8606;8607;8608;8609;8610;8611;8612;8613;8614;8615;8616;8617;8618;8619;8620;8621	13504;13505;13506;13507;13508;13509;13510;13511;13512;13513;13514;13515;13516;13517;13518;13519	13515
ALEAENSAHAIYTR	14	0	1544.76	tr|F1Q4C1|F1Q4C1_CANFA	tr|F1Q4C1|F1Q4C1_CANFA	F1Q4C1	223	236	yes	yes	2;3	1.9536e-53	204.17	2	1	1	1	2		10668000	8905600	1453100	3363200	5587400	2346600			1388	2885	1465	8627;8628;8629;8630;8631;8632;8633;8634;8635	13526;13527;13528;13529;13530;13531;13532;13533;13534;13535	13535
ALEAFDLDPAQWGVNVQPYSGSPANLAAYTALLQPHDR	38	0	4095.01	tr|E2R4L7|E2R4L7_CANFA	tr|E2R4L7|E2R4L7_CANFA	E2R4L7	168	205	yes	yes	3;4	4.7848e-16	72.633			1		1	1	0	0	2597000	0	0	7573200			1390	818	1467	8638;8639;8640;8641;8642;8643	13540;13541;13542;13543;13544;13545;13546;13547;13548	13541
ALEALVAK	8	0	813.496	tr|F1PK43|F1PK43_CANFA	tr|F1PK43|F1PK43_CANFA	F1PK43	146	153	yes	yes	2	0.020726	76.478	1						166360	0	0	0	0	0			1391	2311	1468	8644	13549	13549
ALEAVFGK	8	0	833.465	tr|E2R068|E2R068_CANFA;tr|E2RPP3|E2RPP3_CANFA	tr|E2R068|E2R068_CANFA	E2R068	24	31	yes	no	2	0.0020562	115.49	1			1			200530	0	0	1019700	0	0			1393	655	1470	8653;8654;8655	13562;13563;13564	13562
ALECPERPFLAILGGAK	17	1	1840.99	tr|E2RRC9|E2RRC9_CANFA	tr|E2RRC9|E2RRC9_CANFA	E2RRC9	200	216	yes	yes	2;3	1.3837e-22	165.45	2	2	1	2	1	1	62862000	157370000	8575000	39324000	75736000	59636000			1394	1714	1471	8656;8657;8658;8659;8660;8661;8662;8663;8664;8665;8666;8667;8668;8669;8670;8671;8672;8673;8674;8675;8676;8677;8678;8679;8680;8681;8682;8683;8684;8685;8686;8687;8688;8689;8690;8691;8692;8693;8694	13565;13566;13567;13568;13569;13570;13571;13572;13573;13574;13575;13576;13577;13578;13579;13580;13581;13582;13583;13584;13585;13586;13587;13588;13589;13590;13591;13592;13593;13594;13595;13596;13597;13598;13599;13600;13601;13602;13603;13604;13605;13606;13607;13608;13609;13610;13611;13612;13613;13614;13615;13616;13617;13618;13619;13620;13621;13622;13623;13624;13625;13626;13627;13628;13629;13630;136…	13616
ALEDAFLAIDAK	12	0	1275.67	tr|E2RFB4|E2RFB4_CANFA	tr|E2RFB4|E2RFB4_CANFA	E2RFB4	93	104	yes	yes	2	0.00031559	102.97						1	0	0	0	0	2178900	0			1395	1238	1472	8695;8696;8697;8698;8699	13638;13639;13640;13641;13642;13643	13639
ALEEAGFKLPCQLHQVIVAR	20	1	2278.23	tr|F1PMS4|F1PMS4_CANFA;tr|F1P975|F1P975_CANFA	tr|F1PMS4|F1PMS4_CANFA	F1PMS4	566	585	yes	no	2;3	2.7851e-21	132.9			1	1	1		0	0	1032500	947180	3065300	8158000			1398	1939	1475	8704;8705;8706;8707;8708;8709;8710;8711;8712;8713;8714;8715;8716	13648;13649;13650;13651;13652;13653;13654;13655;13656;13657;13658;13659;13660;13661;13662;13663;13664	13655
ALEEANGDLEVK	12	0	1286.64	tr|F1Q0N9|F1Q0N9_CANFA	tr|F1Q0N9|F1Q0N9_CANFA	F1Q0N9	99	110	yes	yes	2	0.00010099	124.48		1				1	0	4295300	0	0	0	0			1401	2788	1479	8730;8731;8732	13680;13681;13682	13680
ALEFVDGTHVCQLGEEDQK	19	0	2173.99	tr|E2RFE1|E2RFE1_CANFA	tr|E2RFE1|E2RFE1_CANFA	E2RFE1	414	432	yes	yes	3	0.0060875	47.916		1					0	7114000	0	0	0	0			1406	1242	1484	8747	13697;13698	13697
ALEFVDGTHVCQLGEEDQKGNIHLKPSFSDGLR	33	2	3695.8	tr|E2RFE1|E2RFE1_CANFA	tr|E2RFE1|E2RFE1_CANFA	E2RFE1	414	446	yes	yes	3;4	0.023256	28.717	1						4260200	0	0	0	0	0			1407	1242	1485	8748;8749	13699;13700	13700
ALEHFTDLYDIKR	13	1	1619.83	tr|F1PHQ0|F1PHQ0_CANFA	tr|F1PHQ0|F1PHQ0_CANFA	F1PHQ0	626	638	yes	yes	2;3;4	3.5146e-05	117.2	1	1	2	3	2	3	430040	5034000	915990	3224000	23082000	29061000			1412	2238	1490	8764;8765;8766;8767;8768;8769;8770;8771;8772;8773;8774;8775;8776;8777;8778;8779;8780;8781;8782;8783;8784;8785;8786;8787;8788;8789;8790;8791;8792;8793;8794;8795;8796;8797;8798;8799;8800;8801	13719;13720;13721;13722;13723;13724;13725;13726;13727;13728;13729;13730;13731;13732;13733;13734;13735;13736;13737;13738;13739;13740;13741;13742;13743;13744;13745;13746;13747;13748;13749;13750;13751;13752;13753;13754;13755;13756;13757;13758;13759;13760;13761;13762;13763;13764	13719
ALEHGLPDPSSLLTHSFQQLDR	22	0	2460.24	tr|F1PWQ9|F1PWQ9_CANFA	tr|F1PWQ9|F1PWQ9_CANFA	F1PWQ9	229	250	yes	yes	3;4	1.3641e-05	82.189		1			2		0	3280900	0	0	11337000	18834000			1413	2687	1491	8802;8803;8804;8805;8806	13765;13766;13767;13768;13769;13770;13771;13772;13773	13766
ALEIIPR	7	0	810.496	tr|J9NS87|J9NS87_CANFA;tr|F1Q406|F1Q406_CANFA;tr|F6Y487|F6Y487_CANFA	tr|J9NS87|J9NS87_CANFA	J9NS87	441	447	yes	no	2	0.013982	105.39	1	1	1			1	317390	8507200	1034900	0	1083600	0			1416	3090	1494	8812;8813;8814;8815;8816;8817;8818;8819;8820;8821;8822;8823;8824	13779;13780;13781;13782;13783;13784;13785;13786;13787;13788;13789;13790;13791	13786
ALELCEILAK	10	0	1158.63	tr|E2RHY8|E2RHY8_CANFA	tr|E2RHY8|E2RHY8_CANFA	E2RHY8	338	347	yes	yes	2	0.00059323	104.22		1					0	4659300	0	0	0	0			1417	1347	1495	8825	13792	13792
ALELDPENETYK	12	0	1420.67	tr|F6XMP7|F6XMP7_CANFA	tr|F6XMP7|F6XMP7_CANFA	F6XMP7	185	196	yes	yes	2	0.00031559	102.97		1				1	0	2931700	0	0	0	0			1418	3003	1496	8826;8827;8828;8829;8830	13793;13794;13795;13796;13797;13798;13799	13795
ALELEQER	8	0	986.503	tr|E2R7F1|E2R7F1_CANFA	tr|E2R7F1|E2R7F1_CANFA	E2R7F1	372	379	yes	yes	2	0.00096758	125.82	1		1				1923200	0	2002000	0	0	0			1421	920	1499	8847;8848;8849;8850;8851;8852;8853;8854;8855;8856;8857	13816;13817;13818;13819;13820;13821;13822;13823;13824;13825;13826	13816
ALELNMISLK	10	0	1130.64	tr|E2RDN1|E2RDN1_CANFA;tr|J9JHU3|J9JHU3_CANFA	tr|E2RDN1|E2RDN1_CANFA	E2RDN1	365	374	yes	no	2	0.00050071	113.69	1						1350000	0	0	0	0	0			1423	1169	1501;1502	8859;8860;8861;8862;8863;8864;8865;8866;8867;8868;8869;8870;8871;8872	13828;13829;13830;13831;13832;13833;13834;13835;13836;13837;13838;13839;13840;13841	13833	554
ALELSGNSKNELNR	14	1	1543.8	tr|E2R0Z0|E2R0Z0_CANFA	tr|E2R0Z0|E2R0Z0_CANFA	E2R0Z0	37	50	yes	yes	2	3.9031e-05	119.62	1						1093000	0	0	0	0	0			1424	697	1503	8873	13842	13842
ALELTGLK	8	0	843.507	tr|F1Q0B0|F1Q0B0_CANFA	tr|F1Q0B0|F1Q0B0_CANFA	F1Q0B0	368	375	yes	yes	2	0.0028354	107.01	1		1	1		1	1312100	0	1620000	5410600	0	0			1425	2778	1504	8874;8875;8876;8877;8878;8879;8880;8881;8882	13843;13844;13845;13846;13847;13848;13849;13850;13851;13852;13853	13848
ALEPQGLLLYNGNAQGK	17	0	1784.94	tr|F1Q2Z6|F1Q2Z6_CANFA	tr|F1Q2Z6|F1Q2Z6_CANFA	F1Q2Z6	1403	1419	yes	yes	2;3	1.0445e-23	168.68	2	2	1		2		67984000	93847000	1108400	0	26955000	118440000			1427	2852	1506	8885;8886;8887;8888;8889;8890;8891;8892;8893;8894	13856;13857;13858;13859;13860;13861;13862;13863;13864;13865;13866;13867;13868;13869;13870;13871;13872	13860
ALEPQGLLLYNGNAQGKDFLALTLLGGR	28	1	2941.6	tr|F1Q2Z6|F1Q2Z6_CANFA	tr|F1Q2Z6|F1Q2Z6_CANFA	F1Q2Z6	1403	1430	yes	yes	3;4	6.612e-08	77.907	1	2	1	1	2		10676000	48100000	9671300	3209800	110060000	65430000			1428	2852	1507	8895;8896;8897;8898;8899;8900;8901;8902;8903;8904	13873;13874;13875;13876;13877;13878;13879;13880;13881;13882;13883;13884;13885;13886;13887;13888;13889;13890;13891;13892;13893;13894;13895;13896;13897;13898;13899;13900;13901;13902;13903;13904;13905;13906	13905
ALEQQVEEMKTQLEELEDELQATEDAK	27	1	3146.48	tr|F1P9J3|F1P9J3_CANFA;sp|Q258K2|MYH9_CANFA	tr|F1P9J3|F1P9J3_CANFA	F1P9J3	1529	1555	yes	no	3;4	3.2653e-43	130.72			1		1	3	0	0	2473400	0	6571200	6331300			1430	272	1509;1510	8906;8907;8908;8909;8910;8911;8912;8913;8914;8915;8916;8917;8918;8919;8920;8921;8922;8923;8924;8925;8926;8927;8928;8929	13908;13909;13910;13911;13912;13913;13914;13915;13916;13917;13918;13919;13920;13921;13922;13923;13924;13925;13926;13927;13928;13929;13930;13931;13932;13933;13934;13935;13936;13937;13938;13939;13940;13941;13942;13943;13944;13945;13946;13947;13948;13949;13950;13951;13952;13953;13954	13946	202
ALESSIAPIVIFASNR	16	0	1686.93	tr|E2RQC9|E2RQC9_CANFA	tr|E2RQC9|E2RQC9_CANFA	E2RQC9	318	333	yes	yes	2;3	1.3107e-12	147.07	1		1	1	1	2	1799800	0	1411000	5155900	5730600	5301500			1434	1670	1514	8941;8942;8943;8944;8945;8946;8947;8948;8949;8950;8951;8952;8953;8954;8955;8956;8957;8958;8959;8960;8961;8962;8963;8964	13970;13971;13972;13973;13974;13975;13976;13977;13978;13979;13980;13981;13982;13983;13984;13985;13986;13987;13988;13989;13990;13991;13992;13993;13994;13995;13996;13997;13998;13999;14000;14001;14002;14003;14004;14005;14006;14007;14008;14009;14010;14011;14012;14013;14014;14015;14016	14000
ALEVEECR	8	0	1004.46	tr|J9NSQ6|J9NSQ6_CANFA;tr|J9NRJ0|J9NRJ0_CANFA;tr|F1PHM5|F1PHM5_CANFA	tr|J9NRJ0|J9NRJ0_CANFA	J9NSQ6	1529	1536	no	no	2	0.001817	117.89		1			1		0	6424800	0	0	0	441720			1438	3073;3096	1518	8977;8978	14036;14037	14036
ALEVEECRCPPGYIGLSCQDCAPGYTR	27	1	3157.37	tr|J9NSQ6|J9NSQ6_CANFA;tr|J9NRJ0|J9NRJ0_CANFA;tr|F1PHM5|F1PHM5_CANFA	tr|J9NRJ0|J9NRJ0_CANFA	J9NSQ6	1529	1555	no	no	3	6.7009e-43	128.25	1	1			1		6367100	18861000	0	0	2449400	16609000			1439	3073;3096	1519	8979;8980;8981;8982;8983	14038;14039;14040;14041;14042;14043;14044;14045;14046;14047;14048	14038
ALFAVPK	7	0	744.453	tr|E2QUJ4|E2QUJ4_CANFA;tr|E2R7S0|E2R7S0_CANFA	tr|E2QUJ4|E2QUJ4_CANFA	E2QUJ4	183	189	yes	no	2	0.040861	77.748		1					0	2976300	0	0	0	0			1444	445	1524	8990	14067	14067
ALFDFNGNDEEDLPFK	16	0	1869.84	tr|E2QWD3|E2QWD3_CANFA	tr|E2QWD3|E2QWD3_CANFA	E2QWD3	220	235	yes	yes	2	2.0951e-09	124.04	1					1	1334500	0	0	0	0	0			1445	505	1525	8991;8992;8993;8994;8995;8996;8997	14068;14069;14070;14071;14072;14073;14074;14075;14076;14077;14078;14079	14071
ALFEDAGYLKTPEESESVQEGGAK	24	1	2554.21	tr|E2R0M4|E2R0M4_CANFA;tr|J9NW92|J9NW92_CANFA	tr|E2R0M4|E2R0M4_CANFA	E2R0M4	223	246	yes	no	3	8.6398e-09	91.091					1		0	0	0	0	0	12510000			1447	677	1527	9000	14082;14083	14082
ALFEEVPELLTETEKK	16	1	1874.99	tr|F1P797|F1P797_CANFA	tr|F1P797|F1P797_CANFA	F1P797	510	525	yes	yes	2;3	8.7959e-12	144.18	1			1		1	1494400	0	0	1142400	0	0			1449	1878	1529	9009;9010;9011;9012;9013;9014;9015;9016;9017	14096;14097;14098;14099;14100;14101;14102;14103;14104;14105;14106;14107;14108;14109	14098
ALFGLQK	7	0	775.459	tr|F1P8D5|F1P8D5_CANFA	tr|F1P8D5|F1P8D5_CANFA	F1P8D5	182	188	yes	yes	2	0.019087	96.048					1		0	0	0	0	1073600	2657900			1450	1912	1530	9018;9019;9020;9021;9022;9023;9024;9025;9026;9027	14110;14111;14112;14113;14114;14115;14116;14117;14118;14119;14120	14113
ALFLASR	7	0	776.454	tr|F1PY05|F1PY05_CANFA	tr|F1PY05|F1PY05_CANFA	F1PY05	562	568	yes	yes	2	0.049348	72.789					1		0	0	0	0	0	642660			1451	2725	1531	9028	14121	14121
ALFLHNR	7	0	869.487	tr|F1P8Q0|F1P8Q0_CANFA	tr|F1P8Q0|F1P8Q0_CANFA	F1P8Q0	508	514	yes	yes	2	0.0069998	121.68					1		0	0	0	0	1498800	885780			1452	1924	1532	9029;9030;9031;9032;9033;9034;9035;9036;9037	14122;14123;14124;14125;14126;14127;14128;14129;14130	14122
ALFLIPR	7	0	828.522	tr|J9NTP8|J9NTP8_CANFA;tr|F1PSC1|F1PSC1_CANFA	tr|J9NTP8|J9NTP8_CANFA	J9NTP8	181	187	no	no	2	0.013367	106.76					1		0	0	0	0	553370	4193100			1453	2542	1533	9038;9039;9040;9041;9042;9043;9044;9045;9046;9047;9048	14131;14132;14133;14134;14135;14136;14137;14138;14139;14140;14141;14142	14134
ALFPTEIHSGLLEVISPDPHFYPDFSR	27	0	3083.54	tr|E2R4F6|E2R4F6_CANFA	tr|E2R4F6|E2R4F6_CANFA	E2R4F6	201	227	yes	yes	4	9.2451e-05	52.227	1	1	1		1		3251700	12474000	1319900	0	5206200	5444500			1456	806	1536	9051;9052;9053;9054;9055;9056	14145;14146;14147;14148;14149;14150;14151;14152;14153;14154;14155;14156;14157;14158;14159	14159
ALFVSELSK	9	0	992.554	tr|E2RS80|E2RS80_CANFA;tr|E2RS75|E2RS75_CANFA	tr|E2RS80|E2RS80_CANFA	E2RS80	1130	1138	yes	no	1;2	0.0010942	101.65		1			1		0	5144400	0	0	677350	5546300			1458	1759	1538	9058;9059;9060	14161;14162;14163	14163
ALGALVDSCAPGLCPDWDSWDASKPVNNAR	30	1	3241.49	tr|F1PWW0|F1PWW0_CANFA	tr|F1PWW0|F1PWW0_CANFA	F1PWW0	197	226	yes	yes	3;4	9.0702e-10	79.845	1	1	2	1	1		1331200	8069000	6452300	1972000	35808000	67503000			1459	2691	1539	9061;9062;9063;9064;9065;9066;9067;9068;9069	14164;14165;14166;14167;14168;14169;14170;14171;14172;14173;14174;14175;14176;14177;14178;14179;14180;14181;14182;14183	14165
ALGALVDSCAPGLCPDWESWDPR	23	0	2571.15	tr|E2R0F2|E2R0F2_CANFA	tr|E2R0F2|E2R0F2_CANFA	E2R0F2	170	192	yes	yes	2;3	8.4733e-05	70.699	1		1		1		1502800	0	675670	0	6202700	5561300			1460	668	1540	9070;9071;9072;9073	14184;14185;14186;14187;14188;14189;14190	14190
ALGFPEGLVIQAYFACEK	18	0	2012.01	tr|E2R4A5|E2R4A5_CANFA	tr|E2R4A5|E2R4A5_CANFA	E2R4A5	372	389	yes	yes	2	5.5709e-13	118.52	1	1					2561600	3665100	0	0	0	0			1463	799	1543	9082;9083	14199;14200;14201;14202	14201
ALGGPSEPQILR	12	0	1236.68	tr|F6UXL3|F6UXL3_CANFA	tr|F6UXL3|F6UXL3_CANFA	F6UXL3	39	50	yes	yes	2	0.0011109	91.123				1	1		0	0	0	1104300	4524000	5767700			1467	2930	1547	9096;9097;9098	14219;14220;14221;14222	14221
ALGQNPTNAEVLR	13	0	1381.73	tr|F1Q3E5|F1Q3E5_CANFA;tr|O97575|O97575_CANFA;tr|F6XIP5|F6XIP5_CANFA	tr|F1Q3E5|F1Q3E5_CANFA	F1Q3E5	186	198	yes	no	2	0.010323	69.846		1					0	2045700	0	0	0	0			1474	2859	1554	9121;9122	14248;14249	14249
ALGSDHCPITLYLAL	15	0	1642.84	tr|J9PA46|J9PA46_CANFA	tr|J9PA46|J9PA46_CANFA	J9PA46	304	318	yes	yes	2	0.049278	44.829							0	0	0	0	3470100	0			1475	3356	1555	9123	14250	14250
ALGTHVVHSTHTLPLTMTSQQGVK	24	0	2542.33	tr|F1PLA1|F1PLA1_CANFA	tr|F1PLA1|F1PLA1_CANFA	F1PLA1	293	316	yes	yes	2;3;4	5.9266e-46	149.18	5	3	4	3	2		14503000	189710000	8810000	34990000	94652000	22205000			1478	2344	1558;1559	9131;9132;9133;9134;9135;9136;9137;9138;9139;9140;9141;9142;9143;9144;9145;9146;9147;9148;9149;9150;9151;9152	14260;14261;14262;14263;14264;14265;14266;14267;14268;14269;14270;14271;14272;14273;14274;14275;14276;14277;14278;14279;14280;14281;14282;14283;14284;14285;14286;14287;14288;14289;14290;14291	14271	1068
ALHCWDR	7	0	956.429	tr|F1PW93|F1PW93_CANFA	tr|F1PW93|F1PW93_CANFA	F1PW93	415	421	yes	yes	2	0.034685	81.784					1		0	0	0	0	1367700	621770			1483	2670	1564	9186;9187	14344;14345	14345
ALHFDAVEEIHSR	13	0	1522.75	tr|E2RKJ6|E2RKJ6_CANFA	tr|E2RKJ6|E2RKJ6_CANFA	E2RKJ6	57	69	yes	yes	2;3;4	7.8057e-06	147.73	2	2	2	1	2	1	941070	16730000	2438400	732590	0	3416200			1484	1438	1565	9188;9189;9190;9191;9192;9193;9194;9195;9196;9197;9198;9199;9200;9201;9202;9203;9204	14346;14347;14348;14349;14350;14351;14352;14353;14354;14355;14356;14357;14358;14359;14360;14361;14362;14363;14364;14365	14350
ALHIPEQLPR	10	0	1172.67	tr|F1P9I9|F1P9I9_CANFA	tr|F1P9I9|F1P9I9_CANFA	F1P9I9	368	377	yes	yes	3	1.4974e-05	130.66				1	1		0	0	0	1409400	5173800	6406400			1485	1951	1566	9205;9206;9207	14366;14367;14368	14367
ALHSVLQTVPLGELR	15	0	1631.94	tr|J9P2T7|J9P2T7_CANFA;tr|F1P7L2|F1P7L2_CANFA	tr|J9P2T7|J9P2T7_CANFA	J9P2T7	24	38	no	no	2;3	3.9164e-25	178.03	1		1	1	1	2	1574100	0	704930	1046800	804370	9273000			1488	3248;1888	1569	9212;9213;9214;9215;9216;9217;9218;9219;9220;9221;9222;9223;9224;9225	14376;14377;14378;14379;14380;14381;14382;14383;14384;14385;14386;14387;14388;14389;14390;14391	14383
ALHVDLSHNLIHR	13	0	1523.83	tr|F1PB05|F1PB05_CANFA	tr|F1PB05|F1PB05_CANFA	F1PB05	171	183	yes	yes	2	0.00010439	107.53	1						200150	0	0	0	0	0			1489	2008	1570	9226	14392	14392
ALIAAQYSGAQVR	13	0	1346.73	tr|E2R574|E2R574_CANFA;tr|J9PAV3|J9PAV3_CANFA	tr|E2R574|E2R574_CANFA	E2R574	18	30	yes	no	2;3	6.7195e-29	184.96	2	1	1	2	1		5449200	41614000	29016000	20062000	13221000	15140000			1490	848	1571	9227;9228;9229;9230;9231;9232;9233;9234;9235;9236;9237;9238;9239;9240;9241;9242;9243;9244;9245;9246;9247;9248	14393;14394;14395;14396;14397;14398;14399;14400;14401;14402;14403;14404;14405;14406;14407;14408;14409;14410;14411;14412;14413;14414;14415;14416;14417;14418;14419;14420;14421;14422	14422
ALIAGGGAPEIELALR	16	0	1549.88	tr|F1Q331|F1Q331_CANFA	tr|F1Q331|F1Q331_CANFA	F1Q331	420	435	yes	yes	2	1.0146e-06	109.1	1			1		1	7761500	0	0	3081000	26224000	0			1491	2854	1572	9249;9250;9251;9252;9253;9254;9255;9256;9257;9258;9259;9260;9261;9262;9263	14423;14424;14425;14426;14427;14428;14429;14430;14431;14432;14433;14434;14435;14436;14437;14438;14439;14440;14441	14430
ALIESYQNLTR	11	0	1306.69	tr|E2RMI1|E2RMI1_CANFA;tr|E2RMI3|E2RMI3_CANFA	tr|E2RMI1|E2RMI1_CANFA	E2RMI1	18	28	yes	no	2	0.00030877	110.98		1		1			0	1153600	0	1087900	2804600	0			1494	1534	1575	9266;9267;9268;9269;9270;9271;9272;9273	14444;14445;14446;14447;14448;14449;14450;14451;14452;14453;14454	14449
ALILGELEK	9	0	984.586	tr|J9NRG9|J9NRG9_CANFA	tr|J9NRG9|J9NRG9_CANFA	J9NRG9	64	72	yes	yes	2	0.0099412	76.221			1	1	1		0	0	594530	531210	1302000	12530000			1497	3071	1578	9279;9280;9281;9282	14464;14465;14466;14467	14467
ALINADELANDVAGAEALLDR	21	0	2153.1	tr|F1PAP5|F1PAP5_CANFA;tr|J9P2H0|J9P2H0_CANFA	tr|F1PAP5|F1PAP5_CANFA	F1PAP5	382	402	yes	no	2;3	5.0182e-49	176.34	1	2				2	908050	3543100	0	0	0	0			1498	1998	1579	9283;9284;9285;9286;9287;9288;9289;9290;9291;9292;9293;9294;9295;9296	14468;14469;14470;14471;14472;14473;14474;14475;14476;14477;14478;14479;14480;14481;14482;14483;14484;14485;14486;14487;14488;14489;14490;14491;14492	14481
ALIPSALGTNSSR	13	0	1285.7	tr|E2RKQ6|E2RKQ6_CANFA	tr|E2RKQ6|E2RKQ6_CANFA	E2RKQ6	516	528	yes	yes	2	0.0026229	75.102			1				0	0	946200	0	0	0			1499	1447	1580	9297;9298;9299;9300;9301;9302	14493;14494;14495;14496;14497;14498	14494
ALIPSYYYDR	10	0	1259.62	tr|E2RBF0|E2RBF0_CANFA	tr|E2RBF0|E2RBF0_CANFA	E2RBF0	48	57	yes	yes	2	0.050666	53.124			1				0	0	1401500	0	0	0			1500	1082	1581	9303	14499	14499
ALIVEPSRELAEQTLNNVK	19	1	2123.16	tr|F6V659|F6V659_CANFA	tr|F6V659|F6V659_CANFA	F6V659	289	307	yes	yes	2;3	8.0007e-17	140.96	1	1		1	1		1590200	6850900	0	912760	777370	6980500			1502	2949	1583	9307;9308;9309;9310;9311;9312;9313	14504;14505;14506;14507;14508;14509;14510;14511	14506
ALIVLAHAEK	10	0	1063.64	tr|F1PBZ4|F1PBZ4_CANFA	tr|F1PBZ4|F1PBZ4_CANFA	F1PBZ4	7	16	yes	yes	2;3	2.6832e-06	150.35	2	1	2	1	2		2335300	13469000	11463000	18886000	8881700	7291600			1503	2048	1584	9314;9315;9316;9317;9318;9319;9320;9321;9322;9323;9324;9325;9326;9327;9328;9329;9330;9331;9332;9333;9334;9335;9336;9337;9338;9339;9340;9341;9342	14512;14513;14514;14515;14516;14517;14518;14519;14520;14521;14522;14523;14524;14525;14526;14527;14528;14529;14530;14531;14532;14533;14534;14535;14536;14537;14538;14539;14540;14541;14542;14543	14541
ALKDEEKMELQEIQLK	16	2	1944.02	tr|E2RB38|E2RB38_CANFA;tr|E2RBW4|E2RBW4_CANFA	tr|E2RB38|E2RB38_CANFA	E2RB38	98	113	no	no	2;3	1.1005e-50	194.32	1	1		1		2	281390	7563200	0	2961600	0	0			1505	1066;1101	1586;1587	9347;9348;9349;9350;9351;9352;9353;9354	14548;14549;14550;14551;14552;14553;14554;14555;14556;14557	14549	525
ALKDLLTWVIEGK	13	1	1484.86	tr|E2R002|E2R002_CANFA	tr|E2R002|E2R002_CANFA	E2R002	283	295	yes	yes	2;3	2.4599e-20	180.3	2	2	1	2	2	2	11230000	24146000	2640100	2174300	16683000	9103100			1506	651	1588	9355;9356;9357;9358;9359;9360;9361;9362;9363;9364;9365;9366;9367;9368;9369;9370;9371;9372;9373;9374;9375;9376;9377;9378;9379;9380;9381;9382	14558;14559;14560;14561;14562;14563;14564;14565;14566;14567;14568;14569;14570;14571;14572;14573;14574;14575;14576;14577;14578;14579;14580;14581;14582;14583;14584;14585;14586;14587;14588;14589;14590;14591;14592;14593;14594;14595	14558
ALKGNGEVIIEIPTR	15	1	1608.92	tr|E2QX69|E2QX69_CANFA	tr|E2QX69|E2QX69_CANFA	E2QX69	478	492	yes	yes	2;3	2.3583e-11	156.72	2	2					1392800	17044000	0	0	0	0			1510	539	1593	9415;9416;9417;9418	14644;14645;14646;14647;14648;14649	14649
ALKPGLSAYADDVEK	15	1	1575.81	tr|E2RLY0|E2RLY0_CANFA;tr|F1PSM9|F1PSM9_CANFA	tr|E2RLY0|E2RLY0_CANFA	E2RLY0	109	123	yes	no	2;3	0.0015858	77.051	1	2		2			263920	12335000	0	1772500	10339000	0			1512	1501	1595	9420;9421;9422;9423;9424;9425;9426	14651;14652;14653;14654;14655;14656;14657	14657
ALKPGVIQILGVK	13	1	1334.87	tr|E2RRP8|E2RRP8_CANFA	tr|E2RRP8|E2RRP8_CANFA	E2RRP8	85	97	yes	yes	3	0.0017995	78.548		1					0	4109100	0	0	0	0			1513	1734	1596	9427	14658	14658
ALLAEHLLKPLPADK	15	1	1627.97	tr|E2R7T7|E2R7T7_CANFA	tr|E2R7T7|E2R7T7_CANFA	E2R7T7	2	16	yes	yes	2;3	0.00010562	96.866	1	1				1	818580	4923400	0	0	0	0			1516	935	1599	9433;9434;9435;9436;9437;9438;9439;9440;9441;9442;9443;9444;9445	14666;14667;14668;14669;14670;14671;14672;14673;14674;14675;14676;14677;14678;14679;14680;14681;14682	14678
ALLAGGGFSTWTYR	14	0	1498.76	tr|E2RKC6|E2RKC6_CANFA	tr|E2RKC6|E2RKC6_CANFA	E2RKC6	225	238	yes	yes	2	5.5991e-10	156.08	1	1	1	1	1		23711000	24679000	3303200	941340	16180000	30375000			1517	1433	1600	9446;9447;9448;9449;9450;9451	14683;14684;14685;14686;14687;14688	14686
ALLAQTTPAAGSQSLSSGTVAK	22	0	2058.1	tr|F1Q2Z4|F1Q2Z4_CANFA	tr|F1Q2Z4|F1Q2Z4_CANFA	F1Q2Z4	2457	2478	yes	yes	2	3.7436e-06	84.948	1						1378800	0	0	0	0	0			1519	2851	1602	9458	14695	14695
ALLCWEQR	8	0	1074.53	tr|H2DE99|H2DE99_CANFA	tr|H2DE99|H2DE99_CANFA	H2DE99	178	185	yes	yes	2	0.010397	84.743		1					0	8492400	0	0	0	0			1524	3044	1607	9508	14776;14777	14776
ALLDSLQLGPDALTVHLINEITK	23	0	2473.38	tr|F1Q4J0|F1Q4J0_CANFA;tr|E2R729|E2R729_CANFA	tr|F1Q4J0|F1Q4J0_CANFA	F1Q4J0	62	84	yes	no	2;3	8.8054e-32	138	1	1	2	2	1	1	1329900	6802600	5432200	2247800	38352000	11307000			1526	2893	1609	9510;9511;9512;9513;9514;9515;9516;9517;9518;9519;9520;9521;9522;9523;9524;9525	14779;14780;14781;14782;14783;14784;14785;14786;14787;14788;14789;14790;14791;14792;14793;14794;14795;14796;14797;14798;14799;14800;14801;14802;14803;14804;14805;14806;14807;14808;14809;14810;14811;14812;14813;14814;14815;14816	14785
ALLELQLEPEELYQTFQR	18	0	2219.15	tr|F6XRY2|F6XRY2_CANFA	tr|F6XRY2|F6XRY2_CANFA	F6XRY2	163	180	yes	yes	2;3	5.1523e-76	205.12	2	2	2	1	1	2	37908000	74601000	34191000	12785000	47162000	26528000			1531	3013	1614	9534;9535;9536;9537;9538;9539;9540;9541;9542;9543;9544;9545;9546;9547;9548;9549;9550;9551;9552;9553;9554;9555;9556;9557;9558;9559;9560;9561;9562;9563;9564;9565;9566;9567;9568;9569	14825;14826;14827;14828;14829;14830;14831;14832;14833;14834;14835;14836;14837;14838;14839;14840;14841;14842;14843;14844;14845;14846;14847;14848;14849;14850;14851;14852;14853;14854;14855;14856;14857;14858;14859;14860;14861;14862;14863;14864;14865;14866;14867;14868;14869;14870;14871;14872;14873;14874;14875;14876;14877;14878;14879;14880;14881;14882;14883;14884;14885;14886;14887;14888;14889;14890;148…	14856
ALLESIALYLTR	12	0	1361.79	tr|F1PU34|F1PU34_CANFA	tr|F1PU34|F1PU34_CANFA	F1PU34	625	636	yes	yes	2	3.7401e-09	128.68		1					0	2089100	0	0	0	0			1537	2591	1620	9582;9583;9584;9585	14922;14923;14924;14925	14924
ALLEVVQSGGK	11	0	1099.62	tr|F1PUB5|F1PUB5_CANFA;tr|Q6QT48|Q6QT48_CANFA;tr|E2RF52|E2RF52_CANFA	tr|F1PUB5|F1PUB5_CANFA	F1PUB5	165	175	no	no	2	3.2648e-05	136.53	1	1	1	1	1	1	774000	19661000	6303200	3450100	1385800	4313200			1538	2602;1232	1621	9586;9587;9588;9589;9590;9591;9592;9593;9594;9595;9596;9597;9598;9599;9600;9601;9602	14926;14927;14928;14929;14930;14931;14932;14933;14934;14935;14936;14937;14938;14939;14940;14941;14942;14943;14944;14945;14946	14933
ALLFIPR	7	0	828.522	tr|E2RLS3|E2RLS3_CANFA	tr|E2RLS3|E2RLS3_CANFA	E2RLS3	331	337	yes	yes	2	0.0043408	126.68	1	1	1	1	1	1	27376000	36815000	5724500	2518400	13714000	48688000			1540	1496	1623	9607;9608;9609;9610;9611;9612;9613;9614;9615;9616;9617;9618;9619;9620;9621;9622;9623;9624;9625;9626;9627;9628;9629;9630;9631;9632	14952;14953;14954;14955;14956;14957;14958;14959;14960;14961;14962;14963;14964;14965;14966;14967;14968;14969;14970;14971;14972;14973;14974;14975;14976;14977;14978;14979;14980;14981;14982;14983;14984;14985;14986;14987	14973
ALLFVILSPVGPYFSSGTFKPVSLWANPK	29	1	3134.72	tr|F1PY28|F1PY28_CANFA	tr|F1PY28|F1PY28_CANFA	F1PY28	180	208	yes	yes	3	0.0014914	39.21	1	1		1			3340500	15036000	0	2168100	13785000	0			1543	2727	1626	9643;9644;9645;9646	15004;15005;15006;15007;15008;15009;15010;15011;15012	15011
ALLFVPR	7	0	814.507	tr|F1PGY1|F1PGY1_CANFA	tr|F1PGY1|F1PGY1_CANFA	F1PGY1	237	243	yes	yes	2	0.00043032	133.99	1	1	1	1	1	1	11923000	38558000	12419000	19074000	51213000	81404000			1544	2210	1627	9647;9648;9649;9650;9651;9652;9653;9654;9655;9656;9657;9658;9659;9660;9661;9662;9663;9664;9665;9666;9667;9668;9669	15013;15014;15015;15016;15017;15018;15019;15020;15021;15022;15023;15024;15025;15026;15027;15028;15029;15030;15031;15032;15033;15034;15035;15036;15037;15038;15039;15040;15041;15042;15043;15044;15045;15046;15047;15048	15031
ALLFYGTDFR	10	0	1201.61	tr|E2RE70|E2RE70_CANFA	tr|E2RE70|E2RE70_CANFA	E2RE70	119	128	yes	yes	2	0.00059323	104.22	1	1					2114900	2418800	0	0	2406700	0			1546	1189	1629	9671;9672;9673	15050;15051;15052	15050
ALLHHYYPIEIDPHR	15	0	1872.96	tr|E2R095|E2R095_CANFA	tr|E2R095|E2R095_CANFA	E2R095	193	207	yes	yes	4	0.00061305	74.78		1					0	2542200	0	0	0	0			1547	659	1630	9674	15053	15053
ALLILEGGQK	10	0	1040.62	tr|E2RSG3|E2RSG3_CANFA	tr|E2RSG3|E2RSG3_CANFA	E2RSG3	110	119	yes	yes	2	0.010248	87.806		1					0	1867400	0	0	0	0			1548	1777	1631	9675	15054	15054
ALLLPDYYLVTVMLSGIK	18	0	2008.13	tr|E2RH91|E2RH91_CANFA	tr|E2RH91|E2RH91_CANFA	E2RH91	210	227	yes	yes	2	2.7288e-05	88.283					1		0	0	0	0	0	1775500			1551	1315	1634	9679;9680	15058;15059;15060	15059
ALLNVVDNAR	10	0	1083.6	tr|E2QVP0|E2QVP0_CANFA	tr|E2QVP0|E2QVP0_CANFA	E2QVP0	310	319	yes	yes	2	0.00052568	106.4				1	1		0	0	0	1382400	0	5741700			1556	479	1640	9694;9695;9696	15076;15077;15078	15077
ALLQDVLPK	9	0	995.602	tr|J9P9Z8|J9P9Z8_CANFA;tr|F1PKB8|F1PKB8_CANFA	tr|J9P9Z8|J9P9Z8_CANFA	J9P9Z8	346	354	yes	no	2	0.00049662	117.71	1	1	1		1		0	3186300	0	0	2603200	11913000			1558	2320	1642	9702;9703;9704;9705;9706	15084;15085;15086;15087;15088	15086
ALLQEASAQAK	11	0	1128.61	tr|E2RPP1|E2RPP1_CANFA;tr|Q867A1|Q867A1_CANFA	tr|E2RPP1|E2RPP1_CANFA	E2RPP1	2043	2053	no	no	1;2	0.0015491	112.3	2						2122800	0	0	0	0	0			1559	1642;3408	1643	9707;9708	15089;15090	15089
ALLQEFDSTVLNK	13	0	1476.78	tr|J9P721|J9P721_CANFA;tr|F1PML0|F1PML0_CANFA	tr|J9P721|J9P721_CANFA	J9P721	525	537	yes	no	2	1.9594e-13	164.88		1					0	10069000	0	0	5042400	0			1560	2392	1644	9709;9710;9711;9712	15091;15092;15093;15094;15095;15096	15096
ALLQEFDSTVLNKENYIQGK	20	1	2309.19	tr|J9P721|J9P721_CANFA;tr|F1PML0|F1PML0_CANFA	tr|J9P721|J9P721_CANFA	J9P721	525	544	yes	no	2;3	7.1473e-27	152.13	1	1		1	1		14150000	36590000	0	757000	11874000	13226000			1561	2392	1645	9713;9714;9715;9716;9717;9718;9719;9720	15097;15098;15099;15100;15101;15102;15103;15104;15105	15098
ALLSAVTR	8	0	829.502	tr|E2R9S7|E2R9S7_CANFA;tr|F1PZQ3|F1PZQ3_CANFA	tr|E2R9S7|E2R9S7_CANFA	E2R9S7	130	137	no	no	2	0.015756	80.455		1		1			0	3223400	0	1211600	0	0			1567	1011;2768	1651	9732;9733;9734;9735;9736	15117;15118;15119;15120;15121	15117
ALLTPVAIAAGR	12	0	1151.7	tr|F1PY21|F1PY21_CANFA	tr|F1PY21|F1PY21_CANFA	F1PY21	379	390	yes	yes	2	0.00023425	106.67				1	1		0	0	0	420750	1148800	7077600			1569	2726	1653	9745;9746;9747;9748;9749;9750;9751;9752;9753	15135;15136;15137;15138;15139;15140;15141;15142;15143;15144	15144
ALLVTASQCQQPAGNK	16	0	1684.86	tr|E2QZ50|E2QZ50_CANFA	tr|E2QZ50|E2QZ50_CANFA	E2QZ50	85	100	yes	yes	2;3	4.0331e-99	220.25	2	1	2	1	1		1633100	40938000	7759400	10960000	1013000	1215500			1571	627	1655	9757;9758;9759;9760;9761;9762;9763;9764;9765;9766;9767;9768;9769;9770	15149;15150;15151;15152;15153;15154;15155;15156;15157;15158;15159;15160;15161;15162;15163	15163
ALLYLCGGDD	10	0	1095.49	sp|Q6TEQ7|ANXA2_CANFA	sp|Q6TEQ7|ANXA2_CANFA	Q6TEQ7	330	339	yes	yes	1;2	8.1857e-05	121.29	1						4047800	0	0	0	4698400	0			1572	308	1656	9771;9772;9773;9774;9775;9776;9777;9778;9779;9780;9781;9782;9783;9784;9785;9786;9787;9788;9789;9790;9791;9792	15164;15165;15166;15167;15168;15169;15170;15171;15172;15173;15174;15175;15176;15177;15178;15179;15180;15181;15182;15183;15184;15185;15186;15187;15188;15189;15190;15191;15192;15193	15188
ALMLQGVDLLADAVAVTMGPK	21	0	2112.13	tr|E2QUU5|E2QUU5_CANFA	tr|E2QUU5|E2QUU5_CANFA	E2QUU5	38	58	yes	yes	2;3	5.6902e-38	166.3			1	1	1	8	0	0	1284800	1103400	3084700	0			1574	461	1659;1660;1661	9808;9809;9810;9811;9812;9813;9814;9815;9816;9817;9818;9819;9820;9821;9822;9823;9824;9825;9826;9827;9828;9829;9830;9831;9832;9833;9834;9835;9836;9837;9838;9839;9840;9841;9842;9843;9844;9845;9846;9847;9848;9849;9850;9851;9852;9853;9854;9855;9856;9857;9858;9859	15209;15210;15211;15212;15213;15214;15215;15216;15217;15218;15219;15220;15221;15222;15223;15224;15225;15226;15227;15228;15229;15230;15231;15232;15233;15234;15235;15236;15237;15238;15239;15240;15241;15242;15243;15244;15245;15246;15247;15248;15249;15250;15251;15252;15253;15254;15255;15256;15257;15258;15259;15260;15261;15262;15263;15264;15265;15266;15267;15268;15269;15270;15271;15272;15273;15274;152…	15215	302;303
ALNEACESVIQTACK	15	0	1692.78	tr|F6V9R9|F6V9R9_CANFA	tr|F6V9R9|F6V9R9_CANFA	F6V9R9	509	523	yes	yes	2	2.5507e-17	162.79		1	1				0	2623600	724980	0	0	0			1577	2959	1664	9864;9865	15298;15299;15300	15298
ALNQNMEEMPVVFEDVTLHQATILPK	26	0	2966.49	tr|F1Q2F6|F1Q2F6_CANFA	tr|F1Q2F6|F1Q2F6_CANFA	F1Q2F6	906	931	yes	yes	3	5.9037e-08	82.635	1	1	1			2	3525200	3335000	1539800	0	0	0			1579	2834	1666;1667	9868;9869;9870;9871;9872;9873;9874;9875;9876;9877;9878;9879;9880;9881;9882;9883;9884;9885;9886;9887;9888	15303;15304;15305;15306;15307;15308;15309;15310;15311;15312;15313;15314;15315;15316;15317;15318;15319;15320;15321;15322;15323;15324;15325;15326;15327;15328;15329;15330;15331;15332;15333;15334;15335;15336;15337;15338;15339;15340;15341;15342;15343;15344;15345;15346;15347;15348	15333	1247;1248
ALPDESPPSSAEQGEQR	17	0	1796.82	tr|F6XZH6|F6XZH6_CANFA	tr|F6XZH6|F6XZH6_CANFA	F6XZH6	258	274	yes	yes	2	0.00045829	76.586	1						506460	0	0	0	0	0			1582	3027	1670	9892	15352	15352
ALPDESPPSSAEQGEQRAPEPPTAASSR	28	1	2861.34	tr|F6XZH6|F6XZH6_CANFA	tr|F6XZH6|F6XZH6_CANFA	F6XZH6	258	285	yes	yes	3	0.022884	28.41		1					0	2519100	0	0	0	0			1583	3027	1671	9893	15353	15353
ALPFWNEEIVPQIK	14	0	1682.9	tr|E2RT65|E2RT65_CANFA	tr|E2RT65|E2RT65_CANFA	E2RT65	163	176	yes	yes	2;3	5.7609e-06	118.52	2	2	2	2	2	2	125030000	139540000	26885000	27718000	85622000	50634000			1586	1814	1674	9901;9902;9903;9904;9905;9906;9907;9908;9909;9910;9911;9912;9913;9914;9915;9916;9917;9918;9919;9920;9921;9922;9923;9924;9925;9926;9927;9928;9929;9930;9931;9932	15363;15364;15365;15366;15367;15368;15369;15370;15371;15372;15373;15374;15375;15376;15377;15378;15379;15380;15381;15382;15383;15384;15385;15386;15387;15388;15389;15390;15391;15392;15393;15394;15395;15396;15397;15398;15399;15400;15401;15402;15403;15404;15405;15406;15407;15408;15409;15410;15411;15412;15413;15414;15415;15416;15417	15376
ALPGLSKQEDCCGTVGTSWGFNK	23	1	2511.15	tr|F1PLA1|F1PLA1_CANFA	tr|F1PLA1|F1PLA1_CANFA	F1PLA1	412	434	yes	yes	2;3	6.77e-31	136.77	2	2	1	2	2		47014000	78920000	1659500	3342900	17775000	185100000			1587	2344	1675	9933;9934;9935;9936;9937;9938;9939;9940;9941;9942;9943	15418;15419;15420;15421;15422;15423;15424;15425;15426;15427;15428;15429;15430;15431;15432;15433;15434	15424
ALPPLHLPR	9	0	1012.62	tr|E2RRN8|E2RRN8_CANFA	tr|E2RRN8|E2RRN8_CANFA	E2RRN8	161	169	yes	yes	2	0.01293	73.26	1				1		3617400	0	0	0	0	10080000			1589	1731	1677	9945;9946	15436;15437;15438	15438
ALPRPGPLPLEPGDSDWQVR	20	1	2199.14	tr|J9P9Z8|J9P9Z8_CANFA;tr|F1PKB8|F1PKB8_CANFA	tr|J9P9Z8|J9P9Z8_CANFA	J9P9Z8	86	105	yes	no	2;3	3.3064e-05	90.755	1	1	1	2	2		2488400	11802000	1117100	3326700	10888000	128820000			1590	2320	1678	9947;9948;9949;9950;9951;9952;9953;9954	15439;15440;15441;15442;15443;15444;15445;15446;15447;15448;15449;15450	15444
ALPTPQYFVDFVFR	14	0	1698.88	tr|F1PC23|F1PC23_CANFA	tr|F1PC23|F1PC23_CANFA	F1PC23	137	150	yes	yes	2	0.0036075	70.373		1					0	914850	0	0	0	0			1591	2050	1679	9955;9956	15451;15452;15453	15451
ALQALEDVR	9	0	1013.55	tr|F1PHS5|F1PHS5_CANFA	tr|F1PHS5|F1PHS5_CANFA	F1PHS5	1678	1686	yes	yes	2	0.000613	113.93	1		1	1		1	981240	0	1770600	3425500	0	0			1594	2242	1682	9959;9960;9961;9962;9963;9964;9965;9966;9967;9968	15456;15457;15458;15459;15460;15461;15462;15463;15464;15465	15456
ALQASALK	8	0	800.476	tr|F1PBT3|F1PBT3_CANFA;sp|P00883|ALDOA_RABIT	tr|F1PBT3|F1PBT3_CANFA	F1PBT3	642	649	no	no	2	0.0066356	90.709	1	1				1	0	3340400	0	0	0	0			1597	2042	1685	9980;9981;9982;9983;9984;9985;9986	15481;15482;15483;15484;15485;15486;15487	15481
ALQASALNAWK	11	0	1171.63	tr|F1PL63|F1PL63_CANFA;tr|F1PS82|F1PS82_CANFA	tr|F1PL63|F1PL63_CANFA	F1PL63	305	315	yes	no	2	0.0073108	72.531	1		1		1		362080	0	1413600	0	0	5054900			1598	2339	1686	9987;9988;9989	15488;15489;15490;15491	15489
ALQDAFPGAFGELYTQGAK	19	0	1982.97	tr|F1PPA1|F1PPA1_CANFA	tr|F1PPA1|F1PPA1_CANFA	F1PPA1	67	85	yes	yes	2;3	6.9879e-21	151.64	2	1	2	2	2		7122300	4765900	6049400	4476200	108360000	124500000			1599	2434	1687	9990;9991;9992;9993;9994;9995;9996;9997;9998;9999;10000;10001;10002;10003;10004;10005;10006;10007	15492;15493;15494;15495;15496;15497;15498;15499;15500;15501;15502;15503;15504;15505;15506;15507;15508;15509;15510;15511;15512;15513;15514;15515;15516;15517;15518;15519;15520;15521;15522;15523;15524;15525;15526;15527;15528;15529	15521
ALQDAGHQVTILEASNHVGGR	21	0	2172.1	tr|E2R735|E2R735_CANFA	tr|E2R735|E2R735_CANFA	E2R735	75	95	yes	yes	2;3	1.5908e-19	116.69	1	1					119670	2579800	0	0	0	0			1600	909	1688	10008;10009	15530;15531;15532	15531
ALQESFLSEKDR	12	1	1421.72	tr|F1PHS5|F1PHS5_CANFA	tr|F1PHS5|F1PHS5_CANFA	F1PHS5	2634	2645	yes	yes	2;3	0.0014575	105.95				1		1	0	0	0	11724000	0	0			1607	2242	1695	10021;10022;10023;10024;10025;10026	15545;15546;15547;15548;15549;15550	15549
ALQFLEQVK	9	0	1074.61	tr|E2RLL6|E2RLL6_CANFA	tr|E2RLL6|E2RLL6_CANFA	E2RLL6	130	138	yes	yes	2	0.00030629	123.86	3	1	1	1	1	1	0	10694000	3335700	1862700	2677800	6987400			1609	1484	1697	10029;10030;10031;10032;10033;10034;10035;10036;10037;10038;10039;10040;10041;10042;10043;10044;10045;10046;10047;10048;10049;10050	15553;15554;15555;15556;15557;15558;15559;15560;15561;15562;15563;15564;15565;15566;15567;15568;15569;15570;15571;15572;15573;15574;15575;15576	15563
ALQLEEER	8	0	986.503	tr|E2RSI6|E2RSI6_CANFA	tr|E2RSI6|E2RSI6_CANFA	E2RSI6	372	379	yes	yes	2	0.0038737	97.965		1					0	25185000	0	0	0	0			1612	1783	1700	10063;10064	15592;15593	15593
ALQLEVQK	8	0	927.539	tr|E2RG27|E2RG27_CANFA;tr|E2RG59|E2RG59_CANFA	tr|E2RG27|E2RG27_CANFA	E2RG27	709	716	yes	no	2	0.040144	64.42	1					1	85458	0	0	0	0	0			1614	1266	1702	10068;10069	15597;15598	15598
ALQLLHCFPLDTR	13	0	1582.83	tr|E2R529|E2R529_CANFA	tr|E2R529|E2R529_CANFA	E2R529	715	727	yes	yes	2	0.00032866	97.273				1			0	0	0	347430	0	0			1616	843	1704	10073	15604	15604
ALQNAVTTFVNR	12	0	1332.71	tr|E2QWE3|E2QWE3_CANFA	tr|E2QWE3|E2QWE3_CANFA	E2QWE3	414	425	yes	yes	2	0.00016507	138.24				1			0	0	0	525820	0	0			1618	507	1706	10075;10076;10077;10078;10079;10080;10081;10082;10083;10084	15606;15607;15608;15609;15610;15611;15612;15613;15614;15615;15616;15617;15618;15619;15620;15621;15622;15623;15624	15609
ALQQYTLEPSEKPFDLK	17	1	2006.04	tr|E2RPG9|E2RPG9_CANFA	tr|E2RPG9|E2RPG9_CANFA	E2RPG9	561	577	yes	yes	2;3	1.5313e-22	164.82	1			1		2	1462900	0	0	710980	1367000	0			1621	1632	1709	10096;10097;10098;10099;10100;10101;10102;10103;10104;10105;10106;10107;10108;10109;10110	15637;15638;15639;15640;15641;15642;15643;15644;15645;15646;15647;15648;15649;15650;15651;15652;15653;15654;15655;15656;15657;15658;15659	15652
ALQSLACGKPTQR	13	1	1428.75	tr|F1PU58|F1PU58_CANFA	tr|F1PU58|F1PU58_CANFA	F1PU58	612	624	yes	yes	2	0.0023491	95.183	1						598900	0	0	0	0	0			1622	2593	1710	10111	15660	15660
ALQSNHFELSLR	12	0	1413.74	tr|F1Q2Z6|F1Q2Z6_CANFA	tr|F1Q2Z6|F1Q2Z6_CANFA	F1Q2Z6	1888	1899	yes	yes	2;3	1.1085e-07	158.86	2	2	1	1	2		37885000	298100000	6729700	4421000	165120000	582590000			1624	2852	1712	10114;10115;10116;10117;10118;10119;10120;10121;10122;10123;10124;10125;10126	15665;15666;15667;15668;15669;15670;15671;15672;15673;15674;15675;15676;15677;15678;15679;15680;15681;15682;15683;15684;15685;15686;15687;15688;15689;15690;15691;15692;15693;15694	15679
ALQSNILPFCDEVMQLLLENLGNENVHR	28	0	3265.62	tr|F6X637|F6X637_CANFA	tr|F6X637|F6X637_CANFA	F6X637	680	707	yes	yes	3	6.1441e-06	65.197	1	1	1	1	1		1893000	5677100	3659900	2497000	9482600	12550000			1625	2965	1713	10127;10128;10129;10130;10131;10132;10133;10134	15695;15696;15697;15698;15699;15700;15701;15702;15703;15704;15705;15706;15707;15708;15709;15710;15711	15702
ALQSPALGLR	10	0	1024.6	tr|F1PJ65|F1PJ65_CANFA	tr|F1PJ65|F1PJ65_CANFA	F1PJ65	327	336	yes	yes	2	0.00062786	103.26	1			1		1	756800	0	0	2898300	0	0			1626	2294	1714	10135;10136;10137;10138;10139;10140;10141;10142;10143;10144;10145	15712;15713;15714;15715;15716;15717;15718;15719;15720;15721;15722	15714
ALQSVGQIVGEVLK	14	0	1439.83	tr|J9P1N0|J9P1N0_CANFA	tr|J9P1N0|J9P1N0_CANFA	J9P1N0	55	68	yes	yes	2;3	1.0802e-05	112.67	1	1	1		1	2	1296000	3980400	944380	0	6534700	6437400			1627	3234	1715	10146;10147;10148;10149;10150;10151;10152;10153;10154;10155;10156;10157;10158;10159;10160;10161	15723;15724;15725;15726;15727;15728;15729;15730;15731;15732;15733;15734;15735;15736;15737;15738;15739;15740;15741;15742;15743;15744;15745	15742
ALQVYGLDPECWGVNVQPYSGSPANFAVYTALVEPHGR	38	0	4161.01	tr|E2RIV3|E2RIV3_CANFA	tr|E2RIV3|E2RIV3_CANFA	E2RIV3	100	137	yes	yes	3;4	5.1073e-25	88.814	2	2			1		2600500	7724400	0	0	22038000	9688400			1628	1372	1716	10162;10163;10164;10165;10166;10167;10168	15746;15747;15748;15749;15750;15751;15752;15753;15754;15755;15756;15757;15758;15759;15760;15761;15762;15763;15764;15765;15766;15767;15768;15769;15770	15746
ALRDPTVTR	9	1	1027.58	tr|F1PP89|F1PP89_CANFA	tr|F1PP89|F1PP89_CANFA	F1PP89	277	285	yes	yes	2	0.0046721	120.31	1	1			1		0	1300500	0	0	2120600	801910			1629	2432	1717	10169;10170;10171;10172	15771;15772;15773;15774	15771
ALREEVESFASLFPLPGLPDF	21	1	2333.19	tr|E2RIV3|E2RIV3_CANFA	tr|E2RIV3|E2RIV3_CANFA	E2RIV3	464	484	yes	yes	2;3	6.8498e-05	80.541	1		1		1		816010	0	2273200	0	0	2420300			1630	1372	1718	10173;10174;10175;10176	15775;15776;15777;15778;15779	15778
ALRETLPAEQDLTTK	15	1	1684.9	tr|J9JHW4|J9JHW4_CANFA;tr|J9P915|J9P915_CANFA;tr|J9NUH6|J9NUH6_CANFA	tr|J9JHW4|J9JHW4_CANFA	J9JHW4	194	208	yes	no	2;3	0.0047539	82.59	1	1					349470	11433000	0	0	0	0			1631	3068	1719	10177;10178;10179	15780;15781;15782	15781
ALSAGNIDDALQCYSEAIK	19	0	2037.97	tr|F1P7V6|F1P7V6_CANFA	tr|F1P7V6|F1P7V6_CANFA	F1P7V6	14	32	yes	yes	2	6.6737e-32	170.14			1	1		1	0	0	6372300	2770900	11369000	0			1632	1897	1720	10180;10181;10182;10183;10184;10185;10186;10187;10188;10189;10190	15783;15784;15785;15786;15787;15788;15789;15790;15791;15792;15793;15794;15795;15796;15797;15798;15799;15800;15801;15802;15803	15800
ALSAGNIDDALQCYSEAIKLDPQNHVLYSNR	31	1	3474.68	tr|F1P7V6|F1P7V6_CANFA	tr|F1P7V6|F1P7V6_CANFA	F1P7V6	14	44	yes	yes	3;4	0.0010612	51.619		1		1	1		0	0	0	814250	21608000	28636000			1633	1897	1721	10191;10192;10193;10194	15804;15805;15806;15807;15808;15809	15805
ALSAIADLLTNEHER	15	0	1651.85	tr|E2R434|E2R434_CANFA;tr|J9P7H5|J9P7H5_CANFA	tr|E2R434|E2R434_CANFA	E2R434	711	725	yes	no	2;3	1.5033e-34	188.39					1	1	0	0	0	0	0	9084300			1634	792	1722	10195;10196;10197;10198;10199;10200;10201;10202;10203;10204;10205;10206;10207;10208;10209;10210;10211;10212;10213;10214;10215;10216	15810;15811;15812;15813;15814;15815;15816;15817;15818;15819;15820;15821;15822;15823;15824;15825;15826;15827;15828;15829;15830;15831;15832;15833;15834;15835;15836;15837	15834
ALSDELVDYVNKR	13	1	1520.78	tr|E2R6Q7|E2R6Q7_CANFA	tr|E2R6Q7|E2R6Q7_CANFA	E2R6Q7	25	37	yes	yes	2;3	0.00027058	125.03	1	1	1	1	2		37726000	15728000	3203300	3776700	44440000	270180000			1635	900	1723	10217;10218;10219;10220;10221;10222;10223;10224	15838;15839;15840;15841;15842;15843;15844;15845;15846;15847;15848;15849;15850	15838
ALSDHHIYLEGTLLKPNMVTPGHACTHK	28	1	3139.57	tr|F1PBT3|F1PBT3_CANFA	tr|F1PBT3|F1PBT3_CANFA	F1PBT3	553	580	yes	yes	3;4;5	2.4482e-24	110.53	2		3				1342200	0	2266700	0	4821100	0			1636	2042	1724;1725	10225;10226;10227;10228;10229;10230;10231;10232;10233;10234;10235;10236;10237;10238;10239;10240	15851;15852;15853;15854;15855;15856;15857;15858;15859;15860;15861;15862;15863;15864;15865;15866;15867;15868;15869;15870;15871;15872;15873;15874;15875;15876;15877;15878	15873	898
ALSDHHVYLEGTLLK	15	0	1694.9	tr|F1PL63|F1PL63_CANFA;tr|F1PS82|F1PS82_CANFA	tr|F1PL63|F1PL63_CANFA	F1PL63	216	230	yes	no	3	0.012949	50.222	1	2			1		6939400	50539000	0	0	6239500	59761000			1637	2339	1726	10241;10242;10243;10244;10245	15879;15880;15881;15882;15883;15884	15883
ALSEFVALMNTER	13	0	1479.74	tr|F1PM26|F1PM26_CANFA	tr|F1PM26|F1PM26_CANFA	F1PM26	1190	1202	yes	yes	2	1.9327e-09	160.84		1			1		0	7938700	0	0	8187100	13962000			1638	2372	1727	10246;10247;10248;10249	15885;15886;15887;15888	15886
ALSGHLEEVVLALLK	15	0	1590.93	tr|F1P6B7|F1P6B7_CANFA	tr|F1P6B7|F1P6B7_CANFA	F1P6B7	99	113	yes	yes	2;3	1.5096e-58	204.35	2	3	4	3	6	2	34563000	196450000	39818000	26274000	142310000	146500000			1641	1847	1730	10259;10260;10261;10262;10263;10264;10265;10266;10267;10268;10269;10270;10271;10272;10273;10274;10275;10276;10277;10278;10279;10280;10281;10282;10283;10284;10285;10286;10287;10288;10289;10290;10291;10292;10293;10294;10295;10296;10297;10298;10299;10300;10301;10302;10303;10304;10305;10306	15903;15904;15905;15906;15907;15908;15909;15910;15911;15912;15913;15914;15915;15916;15917;15918;15919;15920;15921;15922;15923;15924;15925;15926;15927;15928;15929;15930;15931;15932;15933;15934;15935;15936;15937;15938;15939;15940;15941;15942;15943;15944;15945;15946;15947;15948;15949;15950;15951;15952;15953;15954;15955;15956;15957;15958;15959;15960;15961;15962;15963;15964;15965;15966;15967;15968;159…	15978
ALSGTSVASPVVAGAVTLLVSTVQK	25	0	2354.34	tr|F1PER6|F1PER6_CANFA	tr|F1PER6|F1PER6_CANFA	F1PER6	409	433	yes	yes	2;3	6.1448e-13	96.052	1	1			2		920060	4944500	0	0	20189000	11192000			1643	2128	1732	10308;10309;10310;10311;10312;10313	15999;16000;16001;16002;16003;16004;16005;16006;16007;16008;16009	16000
ALSNLESIPGGYNALR	16	0	1673.87	tr|E2RPC0|E2RPC0_CANFA;tr|F1PBG5|F1PBG5_CANFA	tr|E2RPC0|E2RPC0_CANFA	E2RPC0	258	273	yes	no	2	4.2397e-05	93.909	1	1	1				3605100	9213600	1593100	0	0	0			1647	1620	1736	10320;10321;10322;10323;10324	16018;16019;16020;16021;16022;16023	16019
ALSNLESIPGGYNALRR	17	1	1829.97	tr|E2RPC0|E2RPC0_CANFA;tr|F1PBG5|F1PBG5_CANFA	tr|E2RPC0|E2RPC0_CANFA	E2RPC0	258	274	yes	no	3	0.0034313	58.32		1					0	14505000	0	0	0	0			1648	1620	1737	10325;10326;10327	16024;16025;16026;16027	16026
ALSPAFELR	9	0	1002.55	tr|M1VEJ1|M1VEJ1_CANFA;tr|M1VKT6|M1VKT6_CANFA;tr|M1VRR0|M1VRR0_CANFA;tr|F1PU73|F1PU73_CANFA;tr|M1VPL1|M1VPL1_CANFA;tr|E2JCD0|E2JCD0_CANFA	tr|M1VEJ1|M1VEJ1_CANFA	M1VEJ1	488	496	yes	no	2	0.0011732	100.25							0	0	0	0	1387400	0			1649	2596	1738	10328;10329;10330;10331;10332;10333;10334;10335;10336	16028;16029;16030;16031;16032;16033;16034;16035;16036;16037	16032
ALSPPYDAENPYSAK	15	0	1621.76	tr|E2QZY0|E2QZY0_CANFA	tr|E2QZY0|E2QZY0_CANFA	E2QZY0	200	214	yes	yes	2	0.010843	57.788				1	1		0	0	0	556510	0	2435100			1652	649	1741	10339;10340	16040;16041	16041
ALSSEGKPYVTKEELYQNLTR	21	2	2425.25	tr|F1PAP5|F1PAP5_CANFA;tr|J9P2H0|J9P2H0_CANFA	tr|F1PAP5|F1PAP5_CANFA	F1PAP5	2420	2440	yes	no	2;3	7.639e-14	110.61	1	1			1	1	227480	2756800	0	0	5834400	7294100			1653	1998	1742	10341;10342;10343;10344;10345;10346;10347;10348;10349;10350;10351;10352;10353;10354;10355;10356	16042;16043;16044;16045;16046;16047;16048;16049;16050;16051;16052;16053;16054;16055;16056;16057;16058;16059;16060;16061;16062;16063;16064;16065;16066;16067;16068;16069;16070;16071;16072;16073;16074;16075	16061
ALSVGFETCR	10	0	1138.54	tr|J9P423|J9P423_CANFA;tr|F1PTZ7|F1PTZ7_CANFA;sp|Q28284|CD44_CANFA	tr|J9P423|J9P423_CANFA	J9P423	69	78	yes	no	2	1.3943e-05	140.17	1	1	1	1	1		6433900	72621000	22827000	20573000	167990000	282250000			1656	2585	1745	10359;10360;10361;10362;10363;10364;10365;10366;10367;10368;10369;10370;10371;10372	16078;16079;16080;16081;16082;16083;16084;16085;16086;16087;16088;16089;16090;16091;16092;16093;16094;16095;16096;16097;16098	16097
ALTDAGCNLNPLQYIK	16	0	1789.9	tr|E2RN28|E2RN28_CANFA;tr|F1PLS0|F1PLS0_CANFA;tr|J9P968|J9P968_CANFA	tr|E2RN28|E2RN28_CANFA	E2RN28	454	469	yes	no	2	2.1499e-09	123.72			1				0	0	1056800	0	0	0			1657	1563	1746	10373;10374;10375	16099;16100;16101;16102	16100
ALTEFQNEFK	10	0	1225.6	tr|E2QSC8|E2QSC8_CANFA	tr|E2QSC8|E2QSC8_CANFA	E2QSC8	141	150	yes	yes	2	3.9823e-09	161.67	1	1	1	1	1	1	3181600	36669000	32484000	26603000	55021000	67645000			1658	404	1747	10376;10377;10378;10379;10380;10381;10382;10383;10384;10385;10386;10387;10388;10389;10390;10391;10392;10393;10394;10395;10396;10397;10398;10399	16103;16104;16105;16106;16107;16108;16109;16110;16111;16112;16113;16114;16115;16116;16117;16118;16119;16120;16121;16122;16123;16124;16125;16126;16127;16128;16129;16130;16131;16132	16129
ALTLIAGSPLK	11	0	1082.67	tr|F1P624|F1P624_CANFA	tr|F1P624|F1P624_CANFA	F1P624	609	619	yes	yes	2	0.00026418	113.22	1	1			1	1	1865800	10560000	0	0	0	5516800			1660	1840	1749	10412;10413;10414;10415;10416;10417;10418;10419;10420;10421;10422;10423;10424;10425;10426	16148;16149;16150;16151;16152;16153;16154;16155;16156;16157;16158;16159;16160;16161;16162	16162
ALTNLPHTDFTLCK	14	0	1629.82	tr|E2R4Y6|E2R4Y6_CANFA	tr|E2R4Y6|E2R4Y6_CANFA	E2R4Y6	73	86	yes	yes	2	5.2895e-05	105.99	1						774750	0	0	0	0	0			1664	833	1753	10434	16172	16172
ALTQTGGPHVK	11	0	1107.6	tr|F1PWW0|F1PWW0_CANFA	tr|F1PWW0|F1PWW0_CANFA	F1PWW0	1284	1294	yes	yes	2	0.00043088	104.82					1		0	0	0	0	761860	359710			1666	2691	1755	10449;10450;10451	16188;16189;16190	16189
ALTSELANAR	10	0	1044.56	tr|E2R7F1|E2R7F1_CANFA	tr|E2R7F1|E2R7F1_CANFA	E2R7F1	524	533	yes	yes	2	5.0052e-06	148.56	1		1	1	1		889690	0	2750300	8629100	1002800	1040200			1668	920	1757	10456;10457;10458;10459;10460;10461;10462;10463	16195;16196;16197;16198;16199;16200;16201;16202	16202
ALTSELANARDESK	14	1	1503.75	tr|E2R7F1|E2R7F1_CANFA	tr|E2R7F1|E2R7F1_CANFA	E2R7F1	524	537	yes	yes	2	1.2578e-52	203.85	1	1		1			2809900	4676300	0	2139700	0	0			1669	920	1758	10464;10465;10466;10467;10468;10469;10470;10471;10472	16203;16204;16205;16206;16207;16208;16209;16210;16211;16212;16213	16204
ALTSELANARDESKK	15	2	1631.85	tr|E2R7F1|E2R7F1_CANFA	tr|E2R7F1|E2R7F1_CANFA	E2R7F1	524	538	yes	yes	2	4.071e-72	214.58	1		1	1			0	0	814000	2471400	0	0			1670	920	1759	10473;10474;10475;10476	16214;16215;16216;16217	16216
ALTVPELTQQMFDAK	15	0	1690.86	tr|L7N0I7|L7N0I7_CANFA;tr|J9NWN0|J9NWN0_CANFA;tr|J9NUU1|J9NUU1_CANFA;tr|E2QYC2|E2QYC2_CANFA;tr|E2RFV2|E2RFV2_CANFA;tr|F2Z4P1|F2Z4P1_CANFA	tr|L7N0I7|L7N0I7_CANFA	L7N0I7	283	297	no	no	2;3	5.5813e-12	154.46	1	1	1	1	1	3	2702900	6482300	4650900	2714700	6286700	9684300			1673	3383;1256;596;2901	1762;1763	10480;10481;10482;10483;10484;10485;10486;10487;10488;10489;10490;10491;10492;10493;10494;10495;10496;10497;10498;10499;10500;10501;10502;10503;10504;10505;10506;10507;10508;10509;10510;10511;10512;10513;10514;10515;10516;10517;10518;10519;10520;10521	16221;16222;16223;16224;16225;16226;16227;16228;16229;16230;16231;16232;16233;16234;16235;16236;16237;16238;16239;16240;16241;16242;16243;16244;16245;16246;16247;16248;16249;16250;16251;16252;16253;16254;16255;16256;16257;16258;16259;16260;16261;16262;16263;16264;16265;16266;16267;16268;16269;16270;16271;16272;16273;16274;16275;16276;16277;16278;16279;16280;16281;16282	16259	350
ALTVPELTQQMFDSK	15	0	1706.85	tr|E2RFJ7|E2RFJ7_CANFA;tr|F1PQ68|F1PQ68_CANFA	tr|F1PQ68|F1PQ68_CANFA	E2RFJ7	283	297	no	no	2;3	5.2703e-17	164.41			1	1		3	0	0	1553400	520520	0	0			1674	2465;1247	1764;1765	10522;10523;10524;10525;10526;10527;10528;10529;10530;10531;10532;10533;10534;10535;10536;10537;10538;10539;10540;10541;10542;10543;10544;10545;10546;10547;10548	16283;16284;16285;16286;16287;16288;16289;16290;16291;16292;16293;16294;16295;16296;16297;16298;16299;16300;16301;16302;16303;16304;16305;16306;16307;16308;16309;16310;16311;16312;16313;16314;16315;16316;16317;16318;16319;16320;16321;16322;16323;16324	16300	588
ALTVPELTQQVFDAK	15	0	1658.89	tr|E2QSF4|E2QSF4_CANFA	tr|E2QSF4|E2QSF4_CANFA	E2QSF4	283	297	yes	yes	2;3	7.1911e-74	216.27	1	2	1	2	1	2	11295000	39102000	10073000	7365800	20756000	22968000			1675	407	1766	10549;10550;10551;10552;10553;10554;10555;10556;10557;10558;10559;10560;10561;10562;10563;10564;10565;10566;10567;10568;10569;10570;10571;10572;10573;10574;10575;10576;10577;10578;10579;10580;10581	16325;16326;16327;16328;16329;16330;16331;16332;16333;16334;16335;16336;16337;16338;16339;16340;16341;16342;16343;16344;16345;16346;16347;16348;16349;16350;16351;16352;16353;16354;16355;16356;16357;16358;16359;16360;16361;16362;16363;16364;16365;16366;16367;16368;16369;16370;16371;16372;16373;16374;16375;16376;16377;16378;16379;16380;16381;16382;16383;16384;16385;16386;16387;16388;16389;16390;163…	16372
ALVADSHPESER	12	0	1309.63	tr|F1PXT8|F1PXT8_CANFA;tr|F1PXU1|F1PXU1_CANFA	tr|F1PXT8|F1PXT8_CANFA	F1PXT8	1644	1655	yes	no	2	0.0011109	91.123	1						426910	0	0	0	0	0			1676	2717	1767	10582;10583	16394;16395	16395
ALVAIGTHDLDTLSGPFTYTAK	22	0	2290.18	tr|F6XQ20|F6XQ20_CANFA	tr|F6XQ20|F6XQ20_CANFA	F6XQ20	155	176	yes	yes	2;3	1.1522e-48	163.85			1			1	0	0	507020	0	0	0			1677	3007	1768	10584;10585;10586;10587;10588;10589;10590;10591	16396;16397;16398;16399;16400;16401;16402;16403;16404;16405	16398
ALVATPGKK	9	1	883.549	tr|F1Q0B0|F1Q0B0_CANFA	tr|F1Q0B0|F1Q0B0_CANFA	F1Q0B0	117	125	yes	yes	2	0.034598	76.064							0	0	0	0	748490	0			1680	2778	1771	10605	16427	16427
ALVDELEWEIAQVDPK	16	0	1853.94	tr|F6XIB7|F6XIB7_CANFA	tr|F6XIB7|F6XIB7_CANFA	F6XIB7	33	48	yes	yes	2	0.004494	62.94				1			0	0	0	620160	0	0			1682	2995	1773	10610	16432	16432
ALVDGCATK	9	0	933.459	tr|F1PHX8|F1PHX8_CANFA;tr|J9P8F7|J9P8F7_CANFA	tr|F1PHX8|F1PHX8_CANFA	F1PHX8	1760	1768	yes	no	2	0.038241	58.592					1		0	0	0	0	0	1723000			1684	2247	1775	10612	16434	16434
ALVDGPCTQVR	11	0	1214.61	tr|F1PF85|F1PF85_CANFA	tr|F1PF85|F1PF85_CANFA	F1PF85	36	46	yes	yes	2	9.8479e-05	124.39		1					0	8455300	0	0	0	0			1685	2142	1776	10613;10614;10615	16435;16436;16437	16436
ALVDILSEVPEAVLQEILPK	20	0	2175.24	tr|J9NUP0|J9NUP0_CANFA;tr|F1PKR9|F1PKR9_CANFA	tr|J9NUP0|J9NUP0_CANFA	J9NUP0	111	130	yes	no	2;3	1.6782e-26	150.61	1	2	2	1	2	2	442820	2062900	4033500	2361700	2741700	2529900			1686	2328	1777	10616;10617;10618;10619;10620;10621;10622;10623;10624;10625;10626;10627;10628;10629;10630;10631;10632;10633;10634;10635;10636;10637;10638	16438;16439;16440;16441;16442;16443;16444;16445;16446;16447;16448;16449;16450;16451;16452;16453;16454;16455;16456;16457;16458;16459;16460;16461;16462;16463;16464;16465;16466;16467;16468;16469;16470;16471;16472;16473;16474;16475;16476;16477;16478;16479;16480;16481;16482	16462
ALVDLADPR	9	0	968.529	tr|E2QX69|E2QX69_CANFA	tr|E2QX69|E2QX69_CANFA	E2QX69	448	456	yes	yes	2	4.6475e-06	133.13	1	1			1		746620	12919000	0	0	1840000	5627900			1687	539	1778	10639;10640;10641;10642	16483;16484;16485;16486;16487;16488;16489;16490;16491	16489
ALVGSSVELR	10	0	1029.58	tr|F1PPN6|F1PPN6_CANFA	tr|F1PPN6|F1PPN6_CANFA	F1PPN6	28	37	yes	yes	2	0.00034408	112.3	1						624440	0	0	0	0	0			1692	2450	1784	10664	16515	16515
ALVHERDEAAYGELR	15	1	1727.86	tr|F1PD77|F1PD77_CANFA	tr|F1PD77|F1PD77_CANFA	F1PD77	189	203	yes	yes	2;3	1.3048e-07	141.73	2	1	1	1	1		852940	23676000	1136700	2740700	0	954090			1693	2082	1785	10665;10666;10667;10668;10669;10670	16516;16517;16518;16519;16520;16521	16518
ALVILAK	7	0	726.5	tr|E2QS13|E2QS13_CANFA	tr|E2QS13|E2QS13_CANFA	E2QS13	6	12	yes	yes	2	0.0086766	117.56	1	1	1	1	1	1	171370	3057800	0	2038800	1153800	3051800			1694	396	1786	10671;10672;10673;10674;10675;10676;10677;10678;10679;10680;10681;10682;10683	16522;16523;16524;16525;16526;16527;16528;16529;16530;16531;16532;16533;16534	16529
ALVLDCHYPEDEVGQEEEDESDIFSIR	27	0	3193.4	tr|F1PR95|F1PR95_CANFA	tr|F1PR95|F1PR95_CANFA	F1PR95	171	197	yes	yes	3	5.4373e-54	141.36	1		1	1	1		1812900	0	3155900	1257100	9139100	18055000			1698	2502	1790	10688;10689;10690;10691;10692;10693;10694	16539;16540;16541;16542;16543;16544;16545;16546;16547;16548;16549;16550;16551;16552;16553;16554;16555;16556;16557	16541
ALVPAAELLESGVIDHNLYR	20	0	2179.16	tr|F1PHS5|F1PHS5_CANFA	tr|F1PHS5|F1PHS5_CANFA	F1PHS5	3123	3142	yes	yes	2;3	1.6043e-31	158.58			1	1	1	1	0	0	4392600	3381700	14033000	37863000			1701	2242	1793	10704;10705;10706;10707;10708;10709;10710;10711;10712;10713;10714;10715	16573;16574;16575;16576;16577;16578;16579;16580;16581;16582;16583;16584;16585;16586;16587;16588;16589;16590;16591;16592;16593;16594	16589
ALWEDEGVR	9	0	1073.51	sp|P63091|GNAS_CANFA;tr|F6Y6T1|F6Y6T1_CANFA;tr|J9P7G0|J9P7G0_CANFA	sp|P63091|GNAS_CANFA	P63091	152	160	yes	no	2	0.0091296	77.533				1			0	0	0	1908100	0	0			1710	249	1802	10746;10747;10748;10749	16636;16637;16638;16639;16640	16640
ALWGISK	7	0	773.444	tr|H2DE99|H2DE99_CANFA	tr|H2DE99|H2DE99_CANFA	H2DE99	140	146	yes	yes	2	0.056535	68.915		1					0	1562300	0	0	0	0			1711	3044	1803	10750	16641	16641
ALWVAGPQVPSR	12	0	1279.7	tr|F6XR14|F6XR14_CANFA;tr|V5KXV2|V5KXV2_CANFA	tr|F6XR14|F6XR14_CANFA	F6XR14	151	162	yes	no	1;2;3	0.0001275	103.91	1		1	2	1		4680800	0	9713600	13273000	7063600	40597000			1713	3010	1805	10756;10757;10758;10759;10760;10761;10762;10763;10764;10765;10766;10767;10768;10769;10770;10771	16653;16654;16655;16656;16657;16658;16659;16660;16661;16662;16663;16664;16665;16666;16667;16668;16669;16670;16671;16672;16673;16674;16675;16676;16677;16678	16667
ALYAYDAQDTDELSFNANDIIDIIKEDPSGWWTGR	35	1	4001.86	tr|F1P7L9|F1P7L9_CANFA	tr|F1P7L9|F1P7L9_CANFA	F1P7L9	1058	1092	yes	yes	3;4	6.9173e-11	63.768					2		0	0	0	0	18642000	11101000			1716	1889	1808	10775;10776;10777;10778	16682;16683;16684;16685;16686;16687;16688;16689	16686
ALYDTFSAFGNILSCK	16	0	1805.87	tr|J9P326|J9P326_CANFA;tr|E2RQC8|E2RQC8_CANFA;tr|E2R9I0|E2R9I0_CANFA;tr|E2R9I1|E2R9I1_CANFA	tr|J9P326|J9P326_CANFA	J9P326	114	129	no	no	2;3	1.6374e-40	185.86	1	2	1	1			6616300	16924000	3233900	2378500	10672000	0			1718	3252;994	1811	10782;10783;10784;10785;10786;10787;10788;10789;10790;10791;10792;10793;10794	16697;16698;16699;16700;16701;16702;16703;16704;16705;16706;16707;16708;16709;16710;16711;16712;16713;16714;16715;16716;16717;16718;16719;16720;16721;16722;16723;16724;16725;16726;16727;16728;16729	16701
ALYEAGER	8	0	907.44	tr|F1P6B7|F1P6B7_CANFA	tr|F1P6B7|F1P6B7_CANFA	F1P6B7	205	212	yes	yes	2	0.0041826	95.502							0	0	0	0	2094200	0			1721	1847	1814	10798;10799	16733;16734	16733
ALYEAGERR	9	1	1063.54	tr|F1P6B7|F1P6B7_CANFA	tr|F1P6B7|F1P6B7_CANFA	F1P6B7	205	213	yes	yes	2	1.3299e-05	134.77					1	1	0	0	0	0	663220	395740			1722	1847	1815	10800;10801;10802;10803;10804;10805;10806;10807;10808;10809;10810;10811;10812;10813	16735;16736;16737;16738;16739;16740;16741;16742;16743;16744;16745;16746;16747;16748	16747
ALYEELNLPAVFTQYEEDSYSR	22	0	2636.23	tr|F1P926|F1P926_CANFA	tr|F1P926|F1P926_CANFA	F1P926	371	392	yes	yes	2;3	1.4017e-35	148.69	2	2	1	2	2	1	17401000	30658000	2627700	1894400	16360000	11142000			1723	1935	1816	10814;10815;10816;10817;10818;10819;10820;10821;10822;10823;10824;10825;10826;10827;10828;10829;10830	16749;16750;16751;16752;16753;16754;16755;16756;16757;16758;16759;16760;16761;16762;16763;16764;16765;16766;16767;16768;16769;16770;16771;16772;16773;16774;16775;16776;16777;16778;16779;16780;16781;16782;16783;16784;16785;16786;16787;16788;16789;16790;16791;16792;16793;16794;16795;16796;16797	16780
ALYEGYAAVTDASPECFLTLR	21	0	2346.12	tr|F1PP87|F1PP87_CANFA;tr|J9P4M5|J9P4M5_CANFA	tr|F1PP87|F1PP87_CANFA	F1PP87	549	569	yes	no	2	3.0866e-14	110.38	1	1	1				4062800	0	677290	0	3806200	0			1724	2430	1817	10831;10832;10833;10834	16798;16799;16800;16801;16802;16803;16804	16801
ALYLIATNGTPELQNPEK	18	0	1971.03	tr|E2RJA0|E2RJA0_CANFA	tr|E2RJA0|E2RJA0_CANFA	E2RJA0	451	468	no	no	2	2.2961e-176	251.04			1			1	0	0	996650	0	1417100	0			1727	1389	1820	10840;10841;10842;10843;10844;10845;10846;10847;10848;10849	16810;16811;16812;16813;16814;16815;16816;16817;16818;16819;16820;16821;16822;16823;16824;16825;16826;16827;16828	16823
ALYLSDNDFEILPPDIGK	18	0	2019.02	tr|E2R9R1|E2R9R1_CANFA	tr|E2R9R1|E2R9R1_CANFA	E2R9R1	138	155	yes	yes	2	3.2454e-09	104.76	1		1	1		1	2664500	0	1260900	973890	6223600	0			1728	1007	1821	10850;10851;10852;10853;10854;10855;10856;10857;10858;10859;10860;10861;10862;10863	16829;16830;16831;16832;16833;16834;16835;16836;16837;16838;16839;16840;16841;16842;16843;16844;16845;16846;16847;16848;16849;16850;16851;16852;16853;16854;16855;16856;16857;16858	16842
ALYLSVPAFNGR	12	0	1306.7	tr|F1Q2Z6|F1Q2Z6_CANFA	tr|F1Q2Z6|F1Q2Z6_CANFA	F1Q2Z6	1370	1381	yes	yes	2;3	0.00011661	104.82	1	2	1	1	1		39045000	118000000	16699000	5051300	163260000	340980000			1730	2852	1823	10865;10866;10867;10868;10869;10870;10871;10872	16860;16861;16862;16863;16864;16865;16866;16867;16868;16869;16870	16870
ALYPSIYLPTELEGTGK	17	0	1850.97	tr|F1PSX9|F1PSX9_CANFA	tr|F1PSX9|F1PSX9_CANFA	F1PSX9	277	293	yes	yes	2;3	2.5563e-10	127.2	2	1	1	1	1		19823000	72972000	3562400	2531700	78713000	62099000			1731	2563	1824	10873;10874;10875;10876;10877;10878;10879;10880	16871;16872;16873;16874;16875;16876;16877;16878;16879;16880;16881;16882;16883;16884;16885;16886;16887;16888;16889;16890;16891;16892;16893	16885
ALYPSSVGQPFQGAYLEINKNPK	23	1	2520.3	tr|E2RB62|E2RB62_CANFA;tr|J9NW77|J9NW77_CANFA	tr|E2RB62|E2RB62_CANFA	E2RB62	953	975	yes	no	2;3	9.7393e-11	103.24							0	0	0	0	658150	0			1733	1068	1826	10883;10884;10885;10886;10887;10888;10889;10890;10891;10892	16899;16900;16901;16902;16903;16904;16905;16906;16907;16908;16909;16910;16911	16905
ALYTFEPR	8	0	995.508	tr|J9NSM8|J9NSM8_CANFA;tr|F1P8W3|F1P8W3_CANFA	tr|J9NSM8|J9NSM8_CANFA	J9NSM8	12	19	yes	no	2	0.0061702	108.74		1	1		1		0	3090600	872840	0	1044900	3288000			1735	1929	1828	10894;10895;10896;10897;10898;10899	16913;16914;16915;16916;16917;16918;16919	16915
ALYVHGGYK	9	0	1006.52	tr|F1Q117|F1Q117_CANFA;tr|H2BF45|H2BF45_CANFA	tr|F1Q117|F1Q117_CANFA	F1Q117	501	509	yes	no	2	0.01024	75.738					1		0	0	0	0	0	221060			1736	2797	1829	10900	16920	16920
ALYYLQIHPQELR	13	0	1642.88	tr|E2R9E3|E2R9E3_CANFA;tr|J9NVR7|J9NVR7_CANFA	tr|E2R9E3|E2R9E3_CANFA	E2R9E3	515	527	yes	no	2;3	0.00012907	105.03	2	2	1			1	8659200	11762000	1057000	0	0	0			1740	990	1833	10912;10913;10914;10915;10916;10917;10918;10919;10920;10921;10922;10923;10924	16939;16940;16941;16942;16943;16944;16945;16946;16947;16948;16949;16950;16951;16952;16953;16954	16940
AMDFDRDVLSALAEVEQLSK	20	1	2236.1	tr|F1PCD8|F1PCD8_CANFA	tr|F1PCD8|F1PCD8_CANFA	F1PCD8	1307	1326	yes	yes	2;3	0.00017099	80.277		1			1		0	3146300	0	0	22574000	1929100			1746	2057	1843;1844	10978;10979;10980;10981;10982;10983	17022;17023;17024;17025;17026;17027;17028;17029	17026	905
AMDFNGILTIR	11	0	1249.65	tr|J9NSQ6|J9NSQ6_CANFA;tr|J9NRJ0|J9NRJ0_CANFA;tr|F1PHM5|F1PHM5_CANFA	tr|J9NRJ0|J9NRJ0_CANFA	J9NSQ6	1823	1833	no	no	2	6.7742e-17	176.18	1	1					0	7415500	0	0	0	0			1747	3073;3096	1845;1846	10984;10985;10986;10987;10988;10989;10990;10991;10992;10993	17030;17031;17032;17033;17034;17035;17036;17037;17038;17039;17040;17041;17042	17039	1364
AMGIMNSFVNDIFER	15	0	1742.81	tr|J9P6S8|J9P6S8_CANFA;tr|H9GWB1|H9GWB1_CANFA;tr|J9NS47|J9NS47_CANFA;tr|E2RNW2|E2RNW2_CANFA;tr|L7N0M5|L7N0M5_CANFA;tr|L7N0M4|L7N0M4_CANFA;tr|J9NX76|J9NX76_CANFA;tr|E2RNW3|E2RNW3_CANFA;tr|J9P2Y4|J9P2Y4_CANFA;tr|L7N0M7|L7N0M7_CANFA;tr|J9NTD9|J9NTD9_CANFA;tr|L7N0C3|L7N0C3_CANFA;tr|J9P604|J9P604_CANFA;tr|J9NWG3|J9NWG3_CANFA;tr|J9NRF4|J9NRF4_CANFA;tr|J9PAN7|J9PAN7_CANFA;tr|J9P086|J9P086_CANFA;tr|J9NZE…	tr|J9P604|J9P604_CANFA	J9P6S8	59	73	no	no	2;3	5.2704e-91	226.39	2	2	1	2	1	7	19170000	39152000	6453700	10615000	9979400	5062200			1755	3069;1603	1855;1856;1857	11006;11007;11008;11009;11010;11011;11012;11013;11014;11015;11016;11017;11018;11019;11020;11021;11022;11023;11024;11025;11026;11027;11028;11029;11030;11031;11032;11033;11034;11035;11036;11037;11038;11039;11040;11041;11042;11043;11044;11045;11046;11047;11048;11049;11050;11051;11052;11053;11054;11055;11056;11057;11058;11059;11060;11061;11062;11063;11064;11065;11066;11067;11068;11069;11070;11071;110…	17056;17057;17058;17059;17060;17061;17062;17063;17064;17065;17066;17067;17068;17069;17070;17071;17072;17073;17074;17075;17076;17077;17078;17079;17080;17081;17082;17083;17084;17085;17086;17087;17088;17089;17090;17091;17092;17093;17094;17095;17096;17097;17098;17099;17100;17101;17102;17103;17104;17105;17106;17107;17108;17109;17110;17111;17112;17113;17114;17115;17116;17117;17118;17119;17120;17121;171…	17211	723;724
AMLVCSDVTTNK	12	0	1337.63	tr|F1P8T3|F1P8T3_CANFA	tr|F1P8T3|F1P8T3_CANFA	F1P8T3	180	191	yes	yes	2	0.00016178	140.78	1	1					1000200	15063000	0	0	0	0			1763	1926	1870	11153;11154	17298;17299;17300	17299
AMQHVAYLNSR	11	0	1288.63	tr|J9JHQ1|J9JHQ1_CANFA;tr|F1PE64|F1PE64_CANFA	tr|J9JHQ1|J9JHQ1_CANFA	J9JHQ1	591	601	yes	no	2;3	0.0088119	71.03		1			1		0	4347800	0	0	534550	0			1767	3065	1875;1876	11166;11167;11168	17317;17318;17319	17318
AMTGVEQWPYR	11	0	1336.62	tr|E2RB79|E2RB79_CANFA;tr|F1PDX9|F1PDX9_CANFA	tr|E2RB79|E2RB79_CANFA	E2RB79	428	438	yes	no	2	0.0093823	69.261	1						514510	0	0	0	0	0			1770	1069	1879	11176;11177;11178	17329;17330;17331;17332	17330
AMVSEFLK	8	0	923.479	tr|F1P6B7|F1P6B7_CANFA	tr|F1P6B7|F1P6B7_CANFA	F1P6B7	2	9	yes	yes	1;2	1.9672e-08	148.99		1	1	1		3	0	1587300	3026500	873680	0	0			1774	1847	1883;1884	11187;11188;11189;11190;11191;11192;11193;11194;11195;11196;11197;11198;11199;11200;11201;11202;11203;11204;11205;11206;11207;11208;11209;11210;11211;11212;11213;11214;11215;11216;11217;11218;11219;11220;11221;11222;11223;11224;11225;11226;11227;11228;11229;11230;11231;11232;11233;11234;11235;11236	17342;17343;17344;17345;17346;17347;17348;17349;17350;17351;17352;17353;17354;17355;17356;17357;17358;17359;17360;17361;17362;17363;17364;17365;17366;17367;17368;17369;17370;17371;17372;17373;17374;17375;17376;17377;17378;17379;17380;17381;17382;17383;17384;17385;17386;17387;17388;17389;17390;17391;17392;17393;17394;17395;17396;17397;17398;17399;17400;17401;17402;17403;17404;17405;17406;17407;174…	17405	804
ANATEFGLASGVFTR	15	0	1539.77	tr|F1PD65|F1PD65_CANFA	tr|F1PD65|F1PD65_CANFA	F1PD65	414	428	yes	yes	2	7.9857e-19	171.15	1	1				1	2157100	5351700	0	0	0	0			1777	2081	1887	11244;11245;11246;11247;11248;11249;11250;11251;11252;11253;11254	17420;17421;17422;17423;17424;17425;17426;17427;17428;17429;17430;17431;17432;17433;17434;17435	17428
ANCLVQTTEWSACSK	15	0	1753.78	tr|J9NTX8|J9NTX8_CANFA	tr|J9NTX8|J9NTX8_CANFA	J9NTX8	197	211	yes	yes	2	5.3957e-34	182.7			1	1			0	0	1728900	518520	5092100	0			1778	3114	1888	11255;11256;11257	17436;17437;17438;17439	17439
ANCWWLR	7	0	1004.47	tr|F1P797|F1P797_CANFA	tr|F1P797|F1P797_CANFA	F1P797	462	468	yes	yes	2	0.033887	82.305					1		0	0	0	0	0	4885700			1779	1878	1889	11258	17440	17440
ANDDIIVSWVNR	12	0	1400.7	tr|F6V234|F6V234_CANFA	tr|F6V234|F6V234_CANFA	F6V234	519	530	yes	yes	2	3.1683e-07	153.32	1	1					1040800	3470300	0	0	0	0			1780	2941	1890	11259;11260;11261;11262	17441;17442;17443;17444;17445;17446	17445
ANDYANAVLQALSNVPPLR	19	0	2025.06	tr|E2QZF6|E2QZF6_CANFA	tr|E2QZF6|E2QZF6_CANFA	E2QZF6	228	246	yes	yes	3	0.0034501	53.327		1					0	1957700	0	0	0	0			1782	636	1892	11266	17450;17451	17450
ANFWYQPSFHGVDLSALR	18	0	2107.03	tr|F1PKV2|F1PKV2_CANFA	tr|F1PKV2|F1PKV2_CANFA	F1PKV2	244	261	yes	yes	3	0.0077966	48.899				1			0	0	0	386820	0	0			1786	2331	1896	11282;11283;11284;11285	17474;17475;17476;17477;17478	17477
ANILYAWAR	9	0	1076.58	tr|F1Q4G4|F1Q4G4_CANFA	tr|F1Q4G4|F1Q4G4_CANFA	F1Q4G4	126	134	yes	yes	1;2	2.4023e-12	162.49	1	1	1		1		1709200	7850500	806010	0	9420000	38517000			1792	2889	1903	11298;11299;11300;11301;11302;11303	17497;17498;17499;17500;17501;17502;17503;17504	17497
ANINVENAFFTLAR	14	0	1578.82	sp|P61007|RAB8A_CANFA	sp|P61007|RAB8A_CANFA	P61007	154	167	yes	yes	2;3	5.7302e-68	214.45			1			1	0	0	669880	0	0	0			1793	238	1904	11304;11305;11306;11307;11308;11309;11310;11311;11312;11313;11314;11315;11316;11317;11318;11319;11320;11321	17505;17506;17507;17508;17509;17510;17511;17512;17513;17514;17515;17516;17517;17518;17519;17520;17521;17522;17523;17524;17525;17526;17527;17528;17529;17530	17522
ANKDWLQGEAPSVEAGGK	18	1	1855.91	tr|F6XBP8|F6XBP8_CANFA;sp|Q9N281|COHA1_CANFA;tr|E2QXQ6|E2QXQ6_CANFA	tr|F6XBP8|F6XBP8_CANFA	F6XBP8	520	537	yes	no	2;3	1.4863e-48	188.9	2	2	1		1		7999800	103070000	1871900	0	2281200	4332600			1796	2982	1907	11325;11326;11327;11328;11329;11330;11331	17535;17536;17537;17538;17539;17540;17541;17542;17543;17544;17545	17544
ANKLDHVVTIIK	12	1	1349.8	tr|F6XFY9|F6XFY9_CANFA	tr|F6XFY9|F6XFY9_CANFA	F6XFY9	132	143	yes	yes	2;3	0.00028053	154.36	2	1	2	1			2502500	19124000	3826300	7930400	3428200	0			1797	2989	1908	11332;11333;11334;11335;11336;11337;11338	17546;17547;17548;17549;17550;17551;17552	17549
ANLPQSFQVDTSK	13	0	1433.72	tr|F1PWW0|F1PWW0_CANFA	tr|F1PWW0|F1PWW0_CANFA	F1PWW0	1465	1477	yes	yes	2	9.3372e-06	146.84	1	1	1	1		1	990430	6373000	3032500	2418400	0	0			1802	2691	1914	11365;11366;11367;11368;11369;11370;11371;11372;11373;11374;11375;11376;11377;11378;11379;11380;11381	17594;17595;17596;17597;17598;17599;17600;17601;17602;17603;17604;17605;17606;17607;17608;17609;17610;17611;17612;17613;17614;17615;17616;17617;17618;17619	17608
ANLQIDQINTDLNLER	16	0	1868.96	tr|F1P9J3|F1P9J3_CANFA;sp|Q258K2|MYH9_CANFA	tr|F1P9J3|F1P9J3_CANFA	F1P9J3	1755	1770	yes	no	2;3	6.276e-246	283.22			1	1		2	0	0	8927100	2627200	2190600	0			1804	272	1916	11394;11395;11396;11397;11398;11399;11400;11401;11402;11403;11404;11405;11406;11407;11408;11409;11410;11411;11412	17642;17643;17644;17645;17646;17647;17648;17649;17650;17651;17652;17653;17654;17655;17656;17657;17658;17659;17660;17661;17662;17663;17664;17665;17666;17667;17668;17669;17670	17654
ANLSLLR	7	0	785.476	tr|F1P7J0|F1P7J0_CANFA;tr|F1Q1U4|F1Q1U4_CANFA	tr|F1P7J0|F1P7J0_CANFA	F1P7J0	232	238	yes	no	2	0.0079733	119.29		1					0	5680800	0	0	0	0			1805	1886	1917	11413;11414;11415	17671;17672;17673;17674	17671
ANMALAPGASVQGLVAR	17	0	1624.87	tr|F1PKR0|F1PKR0_CANFA	tr|F1PKR0|F1PKR0_CANFA	F1PKR0	68	84	yes	yes	2	2.037e-10	129.05						1	0	0	0	0	678770	0			1807	2326	1919;1920	11417;11418;11419;11420;11421;11422;11423;11424;11425;11426;11427;11428;11429;11430;11431;11432;11433	17676;17677;17678;17679;17680;17681;17682;17683;17684;17685;17686;17687;17688;17689;17690;17691;17692;17693;17694;17695;17696	17694	1051
ANMALAPGASVQGLVARPSSMNYMVAPVTGNDVGIR	36	1	3613.82	tr|F1PKR0|F1PKR0_CANFA	tr|F1PKR0|F1PKR0_CANFA	F1PKR0	68	103	yes	yes	3	0.028449	25.199					1		0	0	0	0	0	8786700			1808	2326	1921	11434	17697	17697
ANMALAPGASVQGQLVAR	18	0	1752.93	tr|J9P0F9|J9P0F9_CANFA	tr|J9P0F9|J9P0F9_CANFA	J9P0F9	68	85	yes	yes	2	2.9522e-23	157.47	1	1	1	1	1	1	4055200	3724500	1558500	1065800	557190	3445400			1809	3213	1922;1923	11435;11436;11437;11438;11439;11440;11441;11442;11443;11444;11445;11446;11447;11448;11449;11450;11451;11452;11453;11454;11455;11456;11457;11458;11459;11460;11461	17698;17699;17700;17701;17702;17703;17704;17705;17706;17707;17708;17709;17710;17711;17712;17713;17714;17715;17716;17717;17718;17719;17720;17721;17722;17723;17724;17725;17726;17727;17728;17729;17730;17731;17732;17733;17734;17735	17733	1401
ANNNIDAQETSIMVSVSPGAGSPSVPGGAVPIR	33	0	3191.59	tr|J9NSQ6|J9NSQ6_CANFA;tr|J9NRJ0|J9NRJ0_CANFA;tr|F1PHM5|F1PHM5_CANFA	tr|J9NRJ0|J9NRJ0_CANFA	J9NSQ6	2709	2741	no	no	3	0.016042	25.933	1						1468600	0	0	0	0	0			1811	3073;3096	1925	11464	17738	17738
ANNTHYGLAAGIFTK	15	0	1576.8	tr|J9P9J4|J9P9J4_CANFA;tr|E2RMX7|E2RMX7_CANFA;tr|J9NS92|J9NS92_CANFA	tr|J9P9J4|J9P9J4_CANFA	J9P9J4	421	435	no	no	2;3	2.8904e-09	151.11	2	2	2	2	2	2	1669800	33565000	1711700	2442200	11189000	41819000			1812	3348;1557	1926	11465;11466;11467;11468;11469;11470;11471;11472;11473;11474;11475;11476;11477;11478;11479;11480;11481;11482;11483;11484;11485;11486;11487;11488;11489;11490;11491;11492;11493;11494	17739;17740;17741;17742;17743;17744;17745;17746;17747;17748;17749;17750;17751;17752;17753;17754;17755;17756;17757;17758;17759;17760;17761;17762;17763;17764;17765;17766;17767;17768;17769;17770;17771;17772;17773;17774;17775;17776;17777;17778;17779;17780;17781;17782;17783;17784	17745
ANPDPNCCLGVFGLSLYTTER	21	0	2383.09	tr|E2RD37|E2RD37_CANFA	tr|E2RD37|E2RD37_CANFA	E2RD37	112	132	yes	yes	2	3.0837e-06	87.319			1				0	0	1486900	0	0	0			1814	1148	1928	11498	17788	17788
ANPEDEGTQQLWCEVTLGDENRR	23	1	2716.21	sp|P33729|ICAM1_CANFA;tr|F1PB95|F1PB95_CANFA	tr|F1PB95|F1PB95_CANFA	P33729	273	295	no	no	3	0.00036167	58.123	1	1			1		11830000	20593000	0	0	0	23460000			1815	212;2020	1929	11499;11500;11501;11502;11503;11504;11505;11506;11507	17789;17790;17791;17792;17793;17794;17795;17796;17797;17798;17799;17800;17801;17802;17803;17804;17805	17792
ANPFGGASHAK	11	0	1055.51	tr|J9NZX6|J9NZX6_CANFA	tr|J9NZX6|J9NZX6_CANFA	J9NZX6	38	48	yes	yes	2	0.031378	55.98							0	0	0	0	269850	0			1816	3204	1930	11508;11509	17806;17807	17806
ANQGDEACTHCPINSR	16	0	1828.76	tr|F1PAF1|F1PAF1_CANFA	tr|F1PAF1|F1PAF1_CANFA	F1PAF1	256	271	yes	yes	2;3	7.9528e-24	171.08	1	1					945750	5866600	0	0	0	0			1819	1984	1933	11517;11518	17821;17822	17821
ANRGPAYGLSR	11	1	1160.61	tr|F1P6P2|F1P6P2_CANFA	tr|F1P6P2|F1P6P2_CANFA	F1P6P2	2	12	yes	yes	2	0.00022552	117.95	1	1	1		1		8123800	70338000	16308000	0	10846000	6291500			1823	1860	1937	11530;11531;11532;11533;11534;11535;11536;11537	17834;17835;17836;17837;17838;17839;17840;17841	17840
ANRPFLVLIR	10	1	1197.73	tr|E2RES2|E2RES2_CANFA	tr|E2RES2|E2RES2_CANFA	E2RES2	437	446	yes	yes	2;3	0.00053269	118.71	1	1	2	2	2	1	21989000	34399000	16482000	31407000	34618000	103040000			1824	1211	1938	11538;11539;11540;11541;11542;11543;11544;11545;11546;11547;11548;11549;11550	17842;17843;17844;17845;17846;17847;17848;17849;17850;17851;17852;17853;17854;17855;17856;17857;17858;17859;17860;17861	17853
ANSVFEDLSVTLR	13	0	1449.75	tr|E2RJH2|E2RJH2_CANFA	tr|E2RJH2|E2RJH2_CANFA	E2RJH2	141	153	yes	yes	2;3	1.0433e-122	247.73	2	2	1	1	2		60636000	154560000	11361000	4038500	191260000	173280000			1827	1393	1941	11572;11573;11574;11575;11576;11577;11578;11579;11580;11581;11582;11583;11584;11585;11586	17890;17891;17892;17893;17894;17895;17896;17897;17898;17899;17900;17901;17902;17903;17904;17905;17906;17907;17908;17909;17910;17911;17912;17913;17914;17915;17916;17917;17918;17919;17920;17921;17922;17923;17924;17925;17926;17927;17928;17929;17930;17931;17932;17933;17934;17935	17894
ANSWFNC	7	0	897.344	tr|J9NZI8|J9NZI8_CANFA;tr|F1PVQ8|F1PVQ8_CANFA	tr|J9NZI8|J9NZI8_CANFA	J9NZI8	459	465	yes	no	2	0.016159	101.28			1				0	0	555590	0	0	0			1828	3195	1942	11587	17936	17936
ANTFIAELK	9	0	1005.55	tr|J9NY79|J9NY79_CANFA;tr|F1PYG8|F1PYG8_CANFA;tr|Q0QF34|Q0QF34_CANFA;tr|J9NRZ0|J9NRZ0_CANFA;tr|J9PAR1|J9PAR1_CANFA	tr|J9NY79|J9NY79_CANFA	J9NY79	177	185	yes	no	1;2	0.0031875	89.171	1	1	1	1		2	390810	18153000	1976900	4646400	2672300	0			1829	2738	1943	11588;11589;11590;11591;11592;11593;11594;11595;11596;11597	17937;17938;17939;17940;17941;17942;17943;17944;17945;17946	17939
ANVEIAVLK	9	0	955.57	sp|F1PAA9|CADH1_CANFA;tr|F1PAA4|F1PAA4_CANFA	sp|F1PAA9|CADH1_CANFA	F1PAA9	391	399	no	no	2	2.6824e-08	146.11	1	1					554360	27407000	0	0	0	0			1835	169;1980	1950	11624;11625	17980;17981;17982;17983;17984	17984
ANVPNKVIQCFAETGQVQK	19	1	2130.09	tr|F1PHQ0|F1PHQ0_CANFA	tr|F1PHQ0|F1PHQ0_CANFA	F1PHQ0	482	500	yes	yes	2;3	2.0488e-16	138.28	1			1			318040	0	0	1107000	2086000	0			1837	2238	1952	11628;11629;11630;11631;11632;11633;11634	17988;17989;17990;17991;17992;17993;17994;17995;17996;17997;17998;17999;18000	17993
ANWSPAGENVFSYHITYK	18	0	2082.98	tr|F6XWS5|F6XWS5_CANFA;tr|J9P6G0|J9P6G0_CANFA	tr|F6XWS5|F6XWS5_CANFA	F6XWS5	650	667	yes	no	3	0.013872	44.734		1					0	8430200	0	0	0	0			1840	3020	1955	11645	18017	18017
ANYLASPPLVIAYAIAGTVR	20	0	2059.15	tr|J9P5F3|J9P5F3_CANFA;tr|E2RMX9|E2RMX9_CANFA;tr|J9NVL3|J9NVL3_CANFA	tr|J9P5F3|J9P5F3_CANFA	J9P5F3	548	567	yes	no	2;3	6.0904e-22	132.76	1	2	1		1	2	1387000	7885600	1671200	0	6622500	5644500			1841	3285	1956	11646;11647;11648;11649;11650;11651;11652;11653;11654;11655;11656;11657;11658;11659;11660;11661;11662;11663;11664;11665;11666;11667	18018;18019;18020;18021;18022;18023;18024;18025;18026;18027;18028;18029;18030;18031;18032;18033;18034;18035;18036;18037;18038;18039;18040;18041;18042;18043;18044;18045;18046;18047;18048;18049;18050;18051;18052;18053;18054;18055;18056;18057;18058;18059;18060;18061;18062;18063;18064;18065	18024
APAEFAALHGPALR	14	0	1419.76	tr|F1PQD3|F1PQD3_CANFA	tr|F1PQD3|F1PQD3_CANFA	F1PQD3	60	73	yes	yes	2;3	2.7271e-05	105.2					1	1	0	0	0	0	0	4111300			1843	2472	1959	11683;11684;11685;11686;11687;11688;11689;11690;11691;11692;11693;11694;11695;11696;11697;11698	18084;18085;18086;18087;18088;18089;18090;18091;18092;18093;18094;18095;18096;18097;18098;18099;18100;18101;18102	18100
APAIRPGGTLGLSEAADSDAR	21	1	2024.03	tr|E2R6L1|E2R6L1_CANFA	tr|E2R6L1|E2R6L1_CANFA	E2R6L1	1594	1614	yes	yes	3	4.9684e-22	124.25					1		0	0	0	0	2109900	6108200			1846	898	1962	11712;11713;11714;11715;11716;11717	18137;18138;18139;18140;18141;18142;18143;18144	18144
APALLNAAVTYSKPR	15	1	1570.88	tr|E2R4C5|E2R4C5_CANFA	tr|E2R4C5|E2R4C5_CANFA	E2R4C5	12	26	yes	yes	2;3	7.7763e-06	113.52			1	1	1		0	0	912530	1505400	1904100	3353200			1847	802	1963	11718;11719;11720;11721;11722;11723;11724;11725;11726;11727	18145;18146;18147;18148;18149;18150;18151;18152;18153;18154;18155	18148
APAPVPPGTVTQVDVR	16	0	1602.87	tr|J9P1R0|J9P1R0_CANFA;tr|F1PLS1|F1PLS1_CANFA	tr|J9P1R0|J9P1R0_CANFA	J9P1R0	196	211	yes	no	2	1.3375e-05	100.18	1						447990	0	0	0	0	0			1851	2362	1967	11739;11740;11741;11742;11743;11744;11745	18167;18168;18169;18170;18171;18172;18173;18174;18175;18176;18177;18178;18179	18168
APDFVFYAPR	10	0	1181.59	tr|E2RSI6|E2RSI6_CANFA;tr|E2RRC6|E2RRC6_CANFA;tr|E2R7F1|E2R7F1_CANFA	tr|E2R7F1|E2R7F1_CANFA	E2RSI6	264	273	no	no	1;2;3	0.00016487	119.53					1	1	0	0	0	0	2286900	12696000			1857	920;1783;1713	1973	11779;11780;11781;11782;11783;11784;11785;11786;11787;11788;11789;11790;11791;11792;11793;11794;11795;11796;11797;11798;11799;11800;11801;11802;11803;11804;11805	18229;18230;18231;18232;18233;18234;18235;18236;18237;18238;18239;18240;18241;18242;18243;18244;18245;18246;18247;18248;18249;18250;18251;18252;18253;18254;18255;18256;18257;18258;18259;18260;18261;18262;18263;18264;18265;18266;18267;18268	18244
APDHPLDSPHACR	13	0	1471.66	tr|F1PP89|F1PP89_CANFA	tr|F1PP89|F1PP89_CANFA	F1PP89	415	427	yes	yes	3	0.00057199	85.522					1		0	0	0	0	424830	279940			1859	2432	1975	11807;11808	18270;18271	18270
APDQPPELPQLDTQHL	16	0	1797.89	tr|E2RSV9|E2RSV9_CANFA	tr|E2RSV9|E2RSV9_CANFA	E2RSV9	442	457	yes	yes	2	4.128e-10	135.55	1						980210	0	0	0	4957100	0			1861	1800	1977	11810;11811	18273;18274;18275;18276	18274
APDTPLLEGIAEYTPK	16	0	1713.88	tr|E2RFH1|E2RFH1_CANFA	tr|E2RFH1|E2RFH1_CANFA	E2RFH1	405	420	yes	yes	2;3	4.7837e-66	204.67	1	1			2		1887700	5894900	0	0	65652000	69162000			1863	1246	1979	11814;11815;11816;11817;11818;11819;11820	18279;18280;18281;18282;18283;18284;18285;18286;18287;18288	18283
APDVGQALLR	10	0	1038.58	tr|F1Q2Z6|F1Q2Z6_CANFA	tr|F1Q2Z6|F1Q2Z6_CANFA	F1Q2Z6	1216	1225	yes	yes	2	0.00044856	108.9							0	0	0	0	32177000	0			1865	2852	1981	11823;11824;11825;11826;11827;11828;11829;11830	18291;18292;18293;18294;18295;18296;18297;18298;18299	18293
APGAIGPYSQAVLVDR	16	0	1612.86	tr|E2QS94|E2QS94_CANFA	tr|E2QS94|E2QS94_CANFA	E2QS94	14	29	yes	yes	2	1.4487e-09	127.83			1	1	1	1	0	0	2095100	1768500	4210700	28899000			1886	401	2002	11935;11936;11937;11938;11939;11940;11941;11942;11943;11944;11945;11946;11947;11948	18433;18434;18435;18436;18437;18438;18439;18440;18441;18442;18443;18444;18445;18446;18447;18448;18449;18450	18441
APGAVEDKVCESTPTSEKPVSAVTDASASESP	32	2	3202.48	tr|E2RHJ7|E2RHJ7_CANFA	tr|E2RHJ7|E2RHJ7_CANFA	E2RHJ7	428	459	yes	yes	3	6.5825e-08	57.711	1	1					1207700	4065800	0	0	0	0			1888	1329	2004	11951;11952	18453;18454;18455	18455
APGQPTAHLR	10	0	1046.56	tr|F1PGL0|F1PGL0_CANFA	tr|F1PGL0|F1PGL0_CANFA	F1PGL0	63	72	yes	yes	2	0.0035196	84.817					1		0	0	0	0	331150	209170			1896	2192	2012	11995;11996	18518;18519	18518
APGSTVTMEVDAECLPVVR	19	0	2029.98	tr|E2RKQ6|E2RKQ6_CANFA	tr|E2RKQ6|E2RKQ6_CANFA	E2RKQ6	190	208	yes	yes	2;3	4.8898e-31	161.99	1	1	1		1		7006900	11123000	2012600	0	17795000	21991000			1898	1447	2014;2015	11998;11999;12000;12001;12002;12003;12004;12005;12006;12007;12008;12009;12010;12011;12012;12013;12014;12015;12016;12017;12018	18521;18522;18523;18524;18525;18526;18527;18528;18529;18530;18531;18532;18533;18534;18535;18536;18537;18538;18539;18540;18541;18542;18543;18544;18545;18546;18547;18548;18549;18550;18551;18552;18553	18552	659
APGTPHSHTKPYVR	14	1	1546.8	sp|D0VWQ3|RL18_CANFA	sp|D0VWQ3|RL18_CANFA	D0VWQ3	155	168	yes	yes	2;3	0.0077121	83.877			1				0	0	268970	0	0	0			1901	160	2019	12026;12027;12028	18564;18565;18566	18564
APHLVHLR	8	0	941.556	tr|F1Q466|F1Q466_CANFA	tr|F1Q466|F1Q466_CANFA	F1Q466	134	141	yes	yes	2	0.03179	68.787							0	0	0	0	378730	0			1902	2882	2020	12029	18567	18567
APIIAVTR	8	0	839.523	tr|F1PHR2|F1PHR2_CANFA	tr|F1PHR2|F1PHR2_CANFA	F1PHR2	469	476	yes	yes	2	3.1061e-05	137.9			1	1	1		0	0	2191400	7852400	13346000	12563000			1904	2240	2022	12032;12033;12034;12035	18570;18571;18572;18573	18572
APILIATDVASR	12	0	1225.7	tr|F1PEA6|F1PEA6_CANFA;tr|F1PID8|F1PID8_CANFA;tr|E2RJ60|E2RJ60_CANFA	tr|F1PEA6|F1PEA6_CANFA	F1PEA6	449	460	no	no	2	0.00016502	115.92	1	1		1	1	1	295120	2335300	0	1353900	3928100	8941100			1905	2110;2266	2023	12036;12037;12038;12039;12040;12041;12042;12043;12044;12045;12046	18574;18575;18576;18577;18578;18579;18580;18581;18582;18583;18584	18577
APIRPDIVNFVHTNLR	16	1	1861.03	tr|J9JHV8|J9JHV8_CANFA;tr|E2R546|E2R546_CANFA;tr|F1PVZ2|F1PVZ2_CANFA;sp|Q28346|RL4_CANFA;tr|J9P0P0|J9P0P0_CANFA	tr|J9JHV8|J9JHV8_CANFA	J9JHV8	30	45	yes	no	2;3;4	1.3661e-06	106.6						3	0	0	0	0	2208500	0			1906	3067	2024	12047;12048;12049;12050;12051;12052;12053;12054;12055;12056;12057;12058;12059;12060;12061;12062;12063;12064;12065	18585;18586;18587;18588;18589;18590;18591;18592;18593;18594;18595;18596;18597;18598;18599;18600;18601;18602;18603;18604;18605;18606;18607;18608	18605
APLIPMEHCTTR	12	0	1424.69	tr|E2RMA3|E2RMA3_CANFA	tr|E2RMA3|E2RMA3_CANFA	E2RMA3	257	268	yes	yes	2;3	0.001578	86.911			1	1			0	0	1365900	4792100	1465400	0			1913	1525	2031	12082;12083;12084	18632;18633;18634	18633
APLKGCPVHLVDSCPWPHCNPSCPTIR	27	1	3154.47	tr|F1PW93|F1PW93_CANFA	tr|F1PW93|F1PW93_CANFA	F1PW93	432	458	yes	yes	3;4	3.5034e-11	85.423					2		0	0	0	0	12204000	36415000			1914	2670	2032	12085;12086;12087	18635;18636;18637;18638;18639;18640	18640
APLNVQFSSPVPGDAVR	17	0	1752.92	tr|E2R0F2|E2R0F2_CANFA	tr|E2R0F2|E2R0F2_CANFA	E2R0F2	878	894	yes	yes	2;3	2.0196e-13	148.36		1				1	0	4802500	0	0	0	0			1915	668	2033	12088;12089;12090;12091;12092;12093;12094;12095;12096;12097;12098;12099;12100;12101;12102	18641;18642;18643;18644;18645;18646;18647;18648;18649;18650;18651;18652;18653;18654;18655;18656;18657;18658;18659;18660;18661	18641
APLPPPAPPQFQAR	14	0	1485.81	tr|E2RTG4|E2RTG4_CANFA	tr|E2RTG4|E2RTG4_CANFA	E2RTG4	222	235	yes	yes	2;3	3.884e-06	122.7			2	2	2		0	0	8692100	8669800	55540000	128570000			1916	1826	2034	12103;12104;12105;12106;12107;12108;12109;12110;12111	18662;18663;18664;18665;18666;18667;18668;18669;18670;18671;18672;18673;18674;18675;18676;18677;18678;18679;18680;18681;18682;18683;18684;18685;18686;18687;18688;18689;18690;18691;18692;18693;18694;18695;18696;18697;18698;18699;18700;18701;18702;18703;18704;18705;18706;18707	18697
APLQVAVLGPTGVAEPVEVLDNGGGTHTVHYTPATDGPYTVAVK	44	0	4397.25	tr|E2RP26|E2RP26_CANFA;tr|J9P5S3|J9P5S3_CANFA	tr|E2RP26|E2RP26_CANFA	E2RP26	1476	1519	yes	no	4	3.5015e-07	38.475	1	1	1	1	1	1	3236500	6632500	2294800	821390	8373400	14234000			1918	1613	2036	12118;12119;12120;12121;12122;12123;12124;12125;12126;12127;12128;12129;12130;12131;12132;12133;12134;12135;12136	18715;18716;18717;18718;18719;18720;18721;18722;18723;18724;18725;18726;18727;18728;18729;18730;18731;18732;18733;18734;18735;18736;18737;18738;18739;18740;18741;18742;18743;18744;18745;18746;18747;18748;18749;18750;18751;18752;18753;18754;18755;18756;18757;18758;18759;18760;18761;18762;18763;18764;18765;18766;18767;18768;18769;18770;18771	18769
APLTVHLPGGEVEK	14	0	1445.79	tr|F1PDT8|F1PDT8_CANFA	tr|F1PDT8|F1PDT8_CANFA	F1PDT8	34	47	yes	yes	3	0.00064294	82.85					1		0	0	0	0	6161600	7675800			1919	2104	2037	12137;12138	18772;18773	18773
APPAPGPASGGSGEVDELFDVK	22	0	2096.01	tr|E2RAT6|E2RAT6_CANFA	tr|E2RAT6|E2RAT6_CANFA	E2RAT6	2	23	yes	yes	2	4.7928e-29	129.2	1	1		1			3165900	4959300	0	320050	0	0			1922	1049	2040	12144;12145;12146;12147;12148;12149;12150;12151;12152;12153	18779;18780;18781;18782;18783;18784;18785;18786;18787;18788;18789;18790;18791;18792;18793	18787
APQETYADIGGLDNQIQEIK	20	0	2202.08	tr|F1PQ40|F1PQ40_CANFA	tr|F1PQ40|F1PQ40_CANFA	F1PQ40	179	198	yes	yes	2;3	6.9312e-72	195.18	1		1			1	1399500	0	1355100	0	0	0			1927	2462	2045	12170;12171;12172;12173;12174;12175;12176;12177;12178	18822;18823;18824;18825;18826;18827;18828;18829;18830;18831;18832;18833;18834;18835;18836	18836
APQGVHLICYSQGGLVCR	18	0	2013.99	tr|J9PBG7|J9PBG7_CANFA;tr|F1Q403|F1Q403_CANFA	tr|J9PBG7|J9PBG7_CANFA	J9PBG7	102	119	yes	no	2;3	6.0689e-13	118.05					1		0	0	0	0	7536100	17883000			1928	2874	2046	12179;12180;12181	18837;18838;18839;18840	18838
APQQGALTFHPCPYSALCR	19	0	2173.02	tr|F1PP89|F1PP89_CANFA;tr|Q6Q8S0|Q6Q8S0_CANFA	tr|F1PP89|F1PP89_CANFA	F1PP89	1135	1153	yes	no	2;3	3.0427e-14	114.9		1			2		0	8616100	0	0	52755000	230410000			1931	2432	2050	12189;12190;12191;12192;12193	18850;18851;18852;18853;18854;18855	18851
APSEPQPRPQEADLPQAEVPQVK	23	1	2510.28	tr|E2RLA5|E2RLA5_CANFA	tr|E2RLA5|E2RLA5_CANFA	E2RLA5	202	224	yes	yes	2;3;4	1.1672e-16	111.57	3	2	2	3	2		62450000	421880000	34526000	28614000	402990000	703190000			1936	1474	2056	12278;12279;12280;12281;12282;12283;12284;12285;12286;12287;12288;12289;12290;12291;12292	18984;18985;18986;18987;18988;18989;18990;18991;18992;18993;18994;18995;18996;18997;18998;18999;19000;19001;19002;19003;19004;19005;19006;19007;19008;19009;19010;19011;19012;19013;19014;19015;19016;19017;19018;19019;19020;19021;19022;19023;19024;19025;19026;19027;19028	18991
APSGGQELTSELNVVLENYQLLCNR	25	0	2803.38	tr|Q5JCF5|Q5JCF5_CANFA;tr|J9P1H1|J9P1H1_CANFA	tr|Q5JCF5|Q5JCF5_CANFA	Q5JCF5	1195	1219	yes	no	3	2.3525e-06	75.225					1		0	0	0	0	6019100	2988500			1939	3228	2059	12311;12312	19068;19069;19070	19069
APSWDPEPDRDSLYHPLPEEAQGPAR	26	1	2929.36	tr|J9P257|J9P257_CANFA	tr|J9P257|J9P257_CANFA	J9P257	95	120	yes	yes	3;4	2.308e-11	91.091			2	2	2		0	0	10964000	6796900	55620000	306000000			1952	3238	2072	12348;12349;12350;12351;12352;12353;12354;12355	19114;19115;19116;19117;19118;19119;19120;19121;19122;19123;19124	19121
APTGYIIQITFNDFDIEEAPNCIYDSLSLDNGESQTK	37	0	4177.93	tr|F1PBM0|F1PBM0_CANFA	tr|F1PBM0|F1PBM0_CANFA	F1PBM0	73	109	yes	yes	3	0.0011345	32.801	1	1					1879000	5322300	0	0	0	0			1956	2038	2077	12371;12372	19143;19144;19145;19146;19147;19148	19147
APVAFLK	7	0	744.453	tr|F1Q1M8|F1Q1M8_CANFA;tr|K0J5K2|K0J5K2_CANFA;tr|K0J6C5|K0J6C5_CANFA	tr|F1Q1M8|F1Q1M8_CANFA	F1Q1M8	56	62	yes	no	2	0.0086766	117.56					1		0	0	0	0	2071600	2596200			1960	2816	2081	12381;12382	19165;19166	19165
APVPASELLASGVLSR	16	0	1565.88	tr|F1PHS5|F1PHS5_CANFA	tr|F1PHS5|F1PHS5_CANFA	F1PHS5	3454	3469	yes	yes	2;3	1.1412e-09	122.78			1	1	1	2	0	0	2709500	854020	14707000	17125000			1966	2242	2087	12404;12405;12406;12407;12408;12409;12410;12411;12412;12413;12414;12415;12416;12417;12418;12419;12420;12421;12422;12423;12424;12425;12426;12427;12428	19196;19197;19198;19199;19200;19201;19202;19203;19204;19205;19206;19207;19208;19209;19210;19211;19212;19213;19214;19215;19216;19217;19218;19219;19220;19221;19222	19219
APVPTGEVYFADSFDR	16	0	1769.83	tr|F1P8B4|F1P8B4_CANFA;tr|J9PAB2|J9PAB2_CANFA;tr|J9NUT1|J9NUT1_CANFA;sp|P24643|CALX_CANFA	sp|P24643|CALX_CANFA	F1P8B4	63	78	no	no	2;3	5.1322e-09	114.54	1		1	1	1	1	952660	0	7465200	1704100	6893500	11420000			1967	208;1910	2088	12429;12430;12431;12432;12433;12434;12435;12436;12437;12438;12439;12440;12441;12442;12443;12444;12445;12446;12447	19223;19224;19225;19226;19227;19228;19229;19230;19231;19232;19233;19234;19235;19236;19237;19238;19239;19240;19241;19242;19243;19244;19245;19246;19247;19248;19249;19250;19251;19252;19253;19254;19255	19223
APWVEQEGPEYWDPQTR	17	0	2086.94	tr|G3DTQ3|G3DTQ3_CANFA;tr|A0MZ32|A0MZ32_CANFA;tr|O98080|O98080_CANFA;tr|Q9TNV0|Q9TNV0_CANFA;tr|Q9MXY6|Q9MXY6_CANFA;tr|Q9MXY4|Q9MXY4_CANFA;tr|O98093|O98093_CANFA;tr|O98071|O98071_CANFA;tr|O98059|O98059_CANFA;tr|O98056|O98056_CANFA;tr|O98054|O98054_CANFA;tr|W8FNT7|W8FNT7_CANFA;tr|O98089|O98089_CANFA;tr|O98067|O98067_CANFA;tr|O98066|O98066_CANFA;tr|O98065|O98065_CANFA;tr|G3DTR0|G3DTR0_CANFA;tr|O9808…	tr|G3DTQ3|G3DTQ3_CANFA	G3DTQ3	48	64	no	no	2;3	4.0841e-31	171.52			1		2		0	0	1515200	0	7451600	29694000			1975	359;3385	2096	12479;12480;12481;12482;12483;12484;12485;12486;12487;12488	19301;19302;19303;19304;19305;19306;19307;19308;19309;19310;19311;19312;19313;19314	19310
APYEWGQLK	9	0	1090.54	tr|E2QUT9|E2QUT9_CANFA	tr|E2QUT9|E2QUT9_CANFA	E2QUT9	248	256	yes	yes	2	0.0038891	86.882					1		0	0	0	0	6020800	5584500			1977	458	2098	12492;12493	19322;19323	19322
AQAAAATPAPAPAPAPAPAPAPASTPAAQAPK	32	0	2798.47	tr|E2RHF5|E2RHF5_CANFA	tr|E2RHF5|E2RHF5_CANFA	E2RHF5	210	241	yes	yes	3	1.7012e-13	80.245	1	1	1	1	1		4820900	11694000	4253000	1776800	3417900	6993500			1978	1322	2099	12494;12495;12496;12497;12498;12499;12500;12501;12502;12503	19324;19325;19326;19327;19328;19329;19330;19331;19332;19333;19334;19335;19336;19337;19338;19339;19340;19341;19342	19328
AQAALAVNISAAR	13	0	1254.7	tr|E2RLL6|E2RLL6_CANFA	tr|E2RLL6|E2RLL6_CANFA	E2RLL6	16	28	yes	yes	2	0.0015102	82.925		1				1	0	2888000	0	0	1065600	0			1979	1484	2100	12504;12505;12506;12507;12508;12509;12510;12511	19343;19344;19345;19346;19347;19348;19349;19350;19351	19347
AQAARPGGDTIFGK	14	1	1387.72	tr|J9NS50|J9NS50_CANFA	tr|J9NS50|J9NS50_CANFA	J9NS50	8	21	yes	yes	2	0.0053754	87.824		1	1	1			0	8192800	6413600	5829900	0	0			1982	3088	2103	12528;12529;12530;12531;12532	19377;19378;19379;19380;19381	19379
AQALGALQNIR	11	0	1153.66	tr|F6XWS5|F6XWS5_CANFA;tr|J9P6G0|J9P6G0_CANFA	tr|F6XWS5|F6XWS5_CANFA	F6XWS5	2385	2395	yes	no	2	2.3138e-06	152.04			1	1			0	0	1008400	2078400	0	0			1985	3020	2106	12539;12540;12541;12542;12543	19392;19393;19394;19395;19396;19397	19392
AQCDLLGPGIADMCK	15	0	1647.74	tr|E2RLF1|E2RLF1_CANFA	tr|E2RLF1|E2RLF1_CANFA	E2RLF1	228	242	yes	yes	2	2.6958e-07	140.8	2	1	1	1	1		5866900	7523400	1481000	1285300	1795300	12775000			1989	1481	2110;2111	12549;12550;12551;12552;12553;12554;12555	19403;19404;19405;19406;19407;19408;19409;19410;19411;19412;19413;19414	19410	667
AQCGGGLLGVR	11	0	1086.56	tr|J9P884|J9P884_CANFA;tr|F1PGL1|F1PGL1_CANFA	tr|F1PGL1|F1PGL1_CANFA	J9P884	314	324	no	no	2	7.2298e-05	123.51	1	1	1	1	1		2967200	49497000	9059100	27650000	80566000	47641000			1990	2193;3328	2112	12556;12557;12558;12559;12560;12561;12562;12563	19415;19416;19417;19418;19419;19420;19421;19422;19423	19415
AQDGDFIFSK	10	0	1126.53	tr|F1PR26|F1PR26_CANFA;tr|J9NW82|J9NW82_CANFA	tr|F1PR26|F1PR26_CANFA	F1PR26	474	483	yes	no	2	0.00021105	118.23	1	1					461280	11322000	0	0	967650	0			1998	2496	2120	12590;12591;12592;12593;12594	19465;19466;19467;19468;19469	19469
AQDGPGQAEPPAATEAR	17	0	1664.78	tr|E2RGF3|E2RGF3_CANFA;tr|I2FJU1|I2FJU1_CANFA	tr|E2RGF3|E2RGF3_CANFA	E2RGF3	113	129	yes	no	2;3	4.0841e-31	171.52	1	2					3493800	18073000	0	0	0	0			2000	1280	2122	12596;12597;12598;12599;12600;12601;12602;12603;12604	19471;19472;19473;19474;19475;19476;19477;19478;19479;19480	19479
AQDIEAGDGTTSVVIIAGSLLDSCTK	26	0	2620.29	tr|F1Q331|F1Q331_CANFA	tr|F1Q331|F1Q331_CANFA	F1Q331	97	122	yes	yes	2;3	6.5107e-53	133.41	1	2				1	1743600	7143300	0	0	0	0			2002	2854	2124	12611;12612;12613;12614;12615;12616;12617;12618;12619;12620;12621;12622;12623	19493;19494;19495;19496;19497;19498;19499;19500;19501;19502;19503;19504;19505;19506;19507;19508;19509;19510;19511;19512;19513;19514;19515;19516;19517;19518;19519;19520	19498
AQDLDACRPPQMDVLYPK	18	1	2116.01	tr|J9NX38|J9NX38_CANFA;tr|F1Q311|F1Q311_CANFA	tr|J9NX38|J9NX38_CANFA	J9NX38	263	280	yes	no	3	0.00031742	76.574	1	1					13457000	19289000	0	0	0	0			2003	3160	2125	12624;12625	19521;19522	19522
AQDQCAEFR	9	0	1123.47	tr|Q4VYB4|Q4VYB4_CANFA;tr|F1PUI9|F1PUI9_CANFA;tr|F1PR80|F1PR80_CANFA	tr|Q4VYB4|Q4VYB4_CANFA	Q4VYB4	709	717	yes	no	2	0.00062947	113.44		1					0	7216600	0	0	0	0			2005	3401	2128	12634	19535	19535
AQDSVSAGGESVVAGAAAAAASATAANK	28	0	2402.17	tr|E2QXA6|E2QXA6_CANFA;tr|F1PX12|F1PX12_CANFA	tr|E2QXA6|E2QXA6_CANFA	E2QXA6	164	191	yes	no	2;3	6.0425e-54	140.64	1	2				1	3453700	12453000	0	0	0	0			2007	546	2130	12636;12637;12638;12639;12640	19537;19538;19539;19540;19541;19542;19543;19544;19545	19539
AQEEAERLEADR	12	1	1415.66	tr|E2RSI6|E2RSI6_CANFA	tr|E2RSI6|E2RSI6_CANFA	E2RSI6	382	393	yes	yes	2;3	9.3338e-05	150.51			1				0	0	1947700	0	0	0			2010	1783	2133	12648;12649;12650;12651;12652;12653;12654;12655	19558;19559;19560;19561;19562;19563;19564;19565	19560
AQEENTWFSYLK	12	0	1514.7	tr|E2RKM9|E2RKM9_CANFA	tr|E2RKM9|E2RKM9_CANFA	E2RKM9	105	116	yes	yes	2	0.00013636	119.21					1		0	0	0	0	1537800	7631000			2012	1440	2135	12659;12660	19569;19570	19570
AQEENTWFSYLKK	13	1	1642.8	tr|E2RKM9|E2RKM9_CANFA	tr|E2RKM9|E2RKM9_CANFA	E2RKM9	105	117	yes	yes	3	0.025656	50.354					1		0	0	0	0	0	22075000			2013	1440	2136	12661	19571	19571
AQEFTLQYGVDRPS	14	1	1609.77	tr|E2RAL7|E2RAL7_CANFA	tr|E2RAL7|E2RAL7_CANFA	E2RAL7	140	153	yes	yes	2	3.2746e-05	113.53	1						1608600	0	0	0	0	0			2014	1043	2137	12662;12663	19572;19573;19574	19572
AQELDALDNSHPIEVSVGHPSEVDEIFDAISYSK	34	0	3710.76	tr|F1P7M0|F1P7M0_CANFA	tr|F1P7M0|F1P7M0_CANFA	F1P7M0	348	381	yes	yes	3;4	4.8238e-14	80.593	1	1	1	1			2339000	14032000	1947500	1411400	9818400	0			2015	1890	2138	12664;12665;12666;12667;12668;12669;12670;12671;12672;12673;12674;12675;12676	19575;19576;19577;19578;19579;19580;19581;19582;19583;19584;19585;19586;19587;19588;19589;19590;19591;19592;19593;19594;19595;19596;19597	19596
AQELGGFTYGTQNTLSGPYLTSVMGK	26	0	2719.32	tr|E2RFH1|E2RFH1_CANFA	tr|E2RFH1|E2RFH1_CANFA	E2RFH1	367	392	yes	yes	2;3	1.7801e-16	98.015					1		0	0	0	0	10930000	7517200			2016	1246	2139	12677;12678;12679	19598;19599;19600;19601;19602	19602
AQEPMGAAARPEPESLQAR	19	1	2007.98	tr|F1Q2N9|F1Q2N9_CANFA;tr|F1Q2N8|F1Q2N8_CANFA	tr|F1Q2N9|F1Q2N9_CANFA	F1Q2N9	343	361	yes	no	3	0.0099678	49.537		1					0	3044300	0	0	0	0			2018	2847	2141	12681	19604	19604
AQETQDESAVLWLDEIQGGIWQSNKDTQEAQK	32	1	3644.72	tr|F1PJ65|F1PJ65_CANFA	tr|F1PJ65|F1PJ65_CANFA	F1PJ65	591	622	yes	yes	3	5.0673e-18	85.76		1					0	3686800	0	0	0	0			2020	2294	2143	12686;12687;12688	19615;19616;19617;19618	19617
AQFAQPEILLGTIPGAGGTQR	21	0	2124.13	tr|F1PAZ6|F1PAZ6_CANFA	tr|F1PAZ6|F1PAZ6_CANFA	F1PAZ6	93	113	yes	yes	2;3	2.9411e-88	205.96			1	1		1	0	0	1723500	865580	5443100	0			2021	2007	2144	12689;12690;12691;12692;12693;12694;12695;12696;12697;12698;12699	19619;19620;19621;19622;19623;19624;19625;19626;19627;19628;19629;19630;19631;19632;19633;19634;19635;19636;19637;19638;19639;19640;19641;19642	19636
AQFDLAFVVR	10	0	1164.63	tr|F1P9Z8|F1P9Z8_CANFA;tr|G4V2B6|G4V2B6_CANFA	tr|F1P9Z8|F1P9Z8_CANFA	F1P9Z8	635	644	yes	no	2	1.1854e-16	175.33	1	1	1	3	2		2358000	9826500	3867000	0	30238000	39220000			2022	1972	2145	12700;12701;12702;12703;12704;12705;12706;12707;12708;12709	19643;19644;19645;19646;19647;19648;19649;19650;19651;19652;19653;19654;19655;19656;19657;19658;19659;19660;19661;19662;19663;19664;19665;19666;19667;19668;19669;19670;19671;19672;19673;19674;19675;19676;19677;19678;19679;19680;19681	19664
AQFEELCADLLQK	13	0	1563.76	tr|F1Q3Z6|F1Q3Z6_CANFA;tr|F1PSZ2|F1PSZ2_CANFA	tr|F1Q3Z6|F1Q3Z6_CANFA	F1Q3Z6	306	318	yes	no	2	5.0724e-05	123.76	1	1	1	1	1		0	4261500	2196200	559300	2461300	10432000			2023	2873	2146	12710;12711;12712;12713;12714;12715	19682;19683;19684;19685;19686;19687;19688;19689	19685
AQFEGIVTDLIR	12	0	1360.74	tr|E2RAU5|E2RAU5_CANFA	tr|E2RAU5|E2RAU5_CANFA	E2RAU5	349	360	yes	yes	2;3	0.00010528	132.97			1	1	1	2	0	0	2315600	1471800	8815100	12796000			2024	1052	2147	12716;12717;12718;12719;12720;12721;12722;12723;12724;12725;12726;12727;12728;12729	19690;19691;19692;19693;19694;19695;19696;19697;19698;19699;19700;19701;19702;19703;19704;19705;19706;19707;19708;19709	19696
AQFGKDLTETLQSELSGK	18	1	1950.99	tr|E2R0S6|E2R0S6_CANFA	tr|E2R0S6|E2R0S6_CANFA	E2R0S6	124	141	yes	yes	2;3	7.6316e-15	137.39				1			0	0	0	401240	1451100	0			2028	685	2151	12736;12737;12738;12739;12740;12741;12742	19716;19717;19718;19719;19720;19721;19722;19723;19724;19725	19719
AQFGKDLTETLQSELSGKFER	21	2	2383.2	tr|E2R0S6|E2R0S6_CANFA	tr|E2R0S6|E2R0S6_CANFA	E2R0S6	124	144	yes	yes	3;4	1.1238e-09	102.47					1	1	0	0	0	0	0	7466900			2029	685	2152	12743;12744;12745;12746;12747;12748;12749;12750	19726;19727;19728;19729;19730;19731;19732;19733;19734;19735	19727
AQFPDASATDLQGLIDKR	18	1	1944.99	tr|E2R5W6|E2R5W6_CANFA;tr|F1P841|F1P841_CANFA	tr|E2R5W6|E2R5W6_CANFA	E2R5W6	428	445	yes	no	2	0.0044315	69.612				1			0	0	0	400870	0	0			2030	878	2153	12751	19736	19736
AQFYLENTGLCEACHQSCFR	20	0	2490.05	tr|F1P9U6|F1P9U6_CANFA;tr|J9NZY1|J9NZY1_CANFA;tr|J9P6T8|J9P6T8_CANFA	tr|F1P9U6|F1P9U6_CANFA	F1P9U6	667	686	yes	no	2;3	5.2974e-06	86.488					1		0	0	0	0	2563700	19606000			2032	1962	2155	12869;12870;12871	20412;20413;20414;20415	20415
AQGEVQLTVSPLPALSEEDELLCLFGNSPAHAAR	34	0	3618.8	tr|F1P9S5|F1P9S5_CANFA	tr|F1P9S5|F1P9S5_CANFA	F1P9S5	534	567	yes	yes	3;4	1.6734e-10	65.899	1	1	2	1	1		2231000	3613500	4716100	1451600	13914000	12578000			2033	1957	2156	12872;12873;12874;12875;12876;12877;12878	20416;20417;20418;20419;20420;20421;20422;20423;20424;20425;20426;20427;20428;20429;20430;20431;20432;20433;20434;20435;20436;20437;20438;20439;20440;20441;20442;20443;20444;20445;20446;20447;20448;20449;20450	20427
AQGNEGCNGGLMDNAFR	17	0	1809.75	sp|Q9GL24|CATL1_CANFA	sp|Q9GL24|CATL1_CANFA	Q9GL24	172	188	yes	yes	2	1.0726e-10	132.5			1		1		0	0	1475400	0	4911400	4824100			2036	335	2159	12886;12887;12888	20460;20461;20462;20463	20460
AQGTLTTPNWPESDYPPGISCSWHIIAPPDQVISLTFGK	39	0	4280.09	tr|E2RC23|E2RC23_CANFA	tr|E2RC23|E2RC23_CANFA	E2RC23	166	204	yes	yes	3	5.3626e-09	55.751			1	1	1		0	0	9201200	5902100	108680000	110580000			2037	1109	2160	12889;12890;12891;12892	20464;20465;20466;20467;20468;20469;20470;20471;20472;20473;20474;20475;20476;20477;20478;20479;20480	20476
AQGWAPFKPLPPPAK	15	1	1603.89	tr|E2R9N5|E2R9N5_CANFA	tr|E2R9N5|E2R9N5_CANFA	E2R9N5	515	529	yes	yes	2;3	0.0033225	92.906			2	2			0	0	1861200	3916800	4116900	0			2038	1004	2161	12893;12894;12895;12896;12897;12898	20481;20482;20483;20484;20485;20486	20481
AQIDPVLLK	9	0	995.602	tr|F1P8R2|F1P8R2_CANFA	tr|F1P8R2|F1P8R2_CANFA	F1P8R2	207	215	yes	yes	2	0.010017	76.1			1	1			0	0	9799200	5749200	0	0			2043	1925	2166	12915;12916;12917	20503;20504;20505	20505
AQIFASAVDNAR	12	0	1261.64	tr|E2REU6|E2REU6_CANFA;tr|J9P314|J9P314_CANFA	tr|E2REU6|E2REU6_CANFA	E2REU6	155	166	yes	no	2	0.00012426	139.48	1	1				1	1120000	18000000	0	0	3060000	0			2044	1213	2167	12918;12919;12920;12921;12922;12923;12924;12925;12926	20506;20507;20508;20509;20510;20511;20512;20513;20514;20515;20516;20517	20511
AQIHDLVLVGGSTR	14	0	1464.8	sp|Q7YQC6|HSP71_CANFA;tr|G1K268|G1K268_CANFA;tr|G1K267|G1K267_CANFA	sp|Q7YQC6|HSP71_CANFA	Q7YQC6	329	342	yes	no	2;3	4.3408e-05	107.5		2	2	1			0	7865400	9217300	5456700	2744300	0			2046	314	2169	12928;12929;12930;12931;12932;12933;12934;12935;12936;12937;12938;12939;12940;12941	20519;20520;20521;20522;20523;20524;20525;20526;20527;20528;20529;20530;20531;20532;20533;20534;20535;20536;20537	20521
AQIHGGILR	9	0	963.561	tr|J9NSQ6|J9NSQ6_CANFA;tr|J9NRJ0|J9NRJ0_CANFA;tr|F1PHM5|F1PHM5_CANFA	tr|J9NRJ0|J9NRJ0_CANFA	J9NSQ6	1916	1924	no	no	2	0.0010391	102.62	1	1	1		1		5380500	35332000	2034500	0	7168800	2419900			2047	3073;3096	2170	12942;12943;12944;12945;12946;12947;12948	20538;20539;20540;20541;20542;20543;20544	20543
AQIIELLCIVEALKK	15	1	1740.02	tr|F1PUU5|F1PUU5_CANFA	tr|F1PUU5|F1PUU5_CANFA	F1PUU5	602	616	yes	yes	2;3	0.0029699	81.632		1					0	3260000	0	0	0	0			2049	2624	2172	12950;12951	20546;20547	20546
AQILPIR	7	0	809.512	tr|F1PHQ0|F1PHQ0_CANFA;tr|F1PGV0|F1PGV0_CANFA	tr|F1PHQ0|F1PHQ0_CANFA	F1PHQ0	2	8	no	no	1;2	0.02316	94.407	1						4469000	0	0	0	0	0			2051	2238;2206	2174	12958;12959;12960;12961	20556;20557;20558;20559;20560	20556
AQILVGVNK	9	0	940.571	tr|F1PEN8|F1PEN8_CANFA	tr|F1PEN8|F1PEN8_CANFA	F1PEN8	343	351	yes	yes	2	0.057643	53.756	1						153940	0	0	0	0	0			2053	2127	2176	12963	20562	20562
AQILVGVNKDEGTAFLVYR	19	1	2092.13	tr|F1PEN8|F1PEN8_CANFA	tr|F1PEN8|F1PEN8_CANFA	F1PEN8	343	361	yes	yes	2;3	2.1939e-92	210.2	3	2					25524000	123090000	0	0	0	0			2054	2127	2177	12964;12965;12966;12967;12968	20563;20564;20565;20566;20567;20568;20569;20570;20571;20572;20573;20574;20575;20576;20577;20578;20579;20580;20581;20582;20583;20584;20585;20586;20587	20567
AQIQQFHSQIAAQTSASVLAEELHK	25	0	2734.4	tr|E2RG27|E2RG27_CANFA;tr|E2RG59|E2RG59_CANFA	tr|E2RG27|E2RG27_CANFA	E2RG27	583	607	yes	no	3;4	2.6714e-07	83.312	1		1			1	4787500	0	2331800	0	0	0			2056	1266	2179	12970;12971;12972;12973;12974;12975;12976	20589;20590;20591;20592;20593;20594;20595;20596;20597;20598;20599;20600;20601	20590
AQIWDTAGQER	11	0	1273.61	tr|J9JHN1|J9JHN1_CANFA;sp|P62490|RB11A_CANFA	tr|J9JHN1|J9JHN1_CANFA	J9JHN1	62	72	no	no	2	0.00075042	100.04		1	1			1	0	3066100	1090400	0	0	0			2057	3064;243	2180	12977;12978;12979;12980;12981;12982;12983;12984;12985	20602;20603;20604;20605;20606;20607;20608;20609;20610;20611;20612	20604
AQLADSFHLQQFFR	14	0	1706.85	tr|F1PAP5|F1PAP5_CANFA;tr|J9P2H0|J9P2H0_CANFA	tr|F1PAP5|F1PAP5_CANFA	F1PAP5	567	580	yes	no	3	0.020368	47.712	1						3021200	0	0	0	0	0			2061	1998	2184	12990;12991;12992	20618;20619;20620;20621;20622	20621
AQLEPVASPAK	11	0	1109.61	tr|F1PHS5|F1PHS5_CANFA;tr|J9NZV2|J9NZV2_CANFA	tr|F1PHS5|F1PHS5_CANFA	F1PHS5	1435	1445	yes	no	2	0.0023342	86.772	1	1			1		541410	6625500	0	0	1117700	758510			2064	2242	2187	13012;13013;13014;13015;13016;13017;13018	20655;20656;20657;20658;20659;20660;20661	20661
AQLFALTGVQPAR	13	0	1370.77	tr|E2RPS0|E2RPS0_CANFA	tr|E2RPS0|E2RPS0_CANFA	E2RPS0	82	94	yes	yes	2	4.6725e-05	125.84	1	1	1	1	1	1	11965000	26387000	3111900	2343600	1358800	16989000			2065	1645	2188	13019;13020;13021;13022;13023;13024;13025;13026;13027;13028;13029;13030;13031;13032;13033;13034;13035	20662;20663;20664;20665;20666;20667;20668;20669;20670;20671;20672;20673;20674;20675;20676;20677;20678;20679	20665
AQLGVQAFADALLIIPK	17	0	1767.03	tr|E2RLL6|E2RLL6_CANFA	tr|E2RLL6|E2RLL6_CANFA	E2RLL6	433	449	yes	yes	2;3	3.0566e-82	209.89	1	2	2			1	1070700	0	871750	0	3522900	0			2066	1484	2189	13036;13037;13038;13039;13040;13041;13042;13043;13044;13045;13046;13047;13048;13049;13050;13051;13052;13053;13054;13055;13056;13057;13058;13059;13060;13061;13062	20680;20681;20682;20683;20684;20685;20686;20687;20688;20689;20690;20691;20692;20693;20694;20695;20696;20697;20698;20699;20700;20701;20702;20703;20704;20705;20706;20707;20708;20709;20710;20711;20712;20713;20714;20715	20693
AQLLCSRPDDGFPFNVLQDVFTLSPSPQDWR	31	1	3604.74	tr|F1P9X6|F1P9X6_CANFA;tr|F1P9X5|F1P9X5_CANFA	tr|F1P9X6|F1P9X6_CANFA	F1P9X6	302	332	yes	no	3;4	1.3766e-07	69.439	1	1	1		2		1859200	3037200	1715300	0	13420000	27237000			2067	1967	2190	13063;13064;13065;13066;13067;13068;13069	20716;20717;20718;20719;20720;20721;20722;20723;20724;20725;20726;20727;20728;20729;20730;20731;20732;20733;20734;20735;20736	20735
AQLLQPTLEINPR	13	0	1491.84	tr|J9NSW0|J9NSW0_CANFA;tr|F1PXQ9|F1PXQ9_CANFA	tr|J9NSW0|J9NSW0_CANFA	J9NSW0	633	645	yes	no	2	8.5498e-05	109.44			1			1	0	0	752670	0	0	0			2068	2716	2191	13070;13071;13072;13073;13074	20737;20738;20739;20740;20741;20742;20743;20744	20743
AQLNIGNVLPVGTMPEGTIVCCLEEKPGDR	30	1	3266.61	tr|E2RIA8|E2RIA8_CANFA	tr|E2RIA8|E2RIA8_CANFA	E2RIA8	94	123	yes	yes	3	8.1197e-07	65.428	1	1					2318600	2218300	0	0	0	0			2069	1355	2192	13075;13076;13077;13078	20745;20746;20747;20748;20749;20750;20751;20752;20753	20749
AQMALWTVLAAPLFMSTDLR	20	0	2234.16	tr|E2RRW9|E2RRW9_CANFA	tr|E2RRW9|E2RRW9_CANFA	E2RRW9	268	287	yes	yes	2;3	0.00011062	76.176					1		0	0	0	0	9218400	2717200			2073	1745	2197	13091;13092;13093	20787;20788;20789;20790	20790
AQMVQEDLEK	10	0	1189.56	tr|E2R7F1|E2R7F1_CANFA	tr|E2R7F1|E2R7F1_CANFA	E2R7F1	449	458	yes	yes	2	6.6575e-06	147.28		1					0	3468000	0	0	0	0			2075	920	2199;2200	13095;13096;13097;13098;13099	20792;20793;20794;20795;20796	20794	467
AQNDVDIADVAYYFEK	16	0	1859.86	tr|F1Q1M9|F1Q1M9_CANFA;tr|F1PM51|F1PM51_CANFA	tr|F1Q1M9|F1Q1M9_CANFA	F1Q1M9	135	150	yes	no	2;3	1.851e-22	163.44	1	1	1		1	2	11354000	12663000	606560	0	14935000	29813000			2076	2377	2201	13100;13101;13102;13103;13104;13105;13106;13107;13108;13109;13110;13111;13112;13113;13114;13115;13116;13117;13118;13119;13120;13121	20797;20798;20799;20800;20801;20802;20803;20804;20805;20806;20807;20808;20809;20810;20811;20812;20813;20814;20815;20816;20817;20818;20819;20820;20821;20822;20823;20824;20825;20826;20827;20828;20829;20830;20831;20832;20833;20834;20835;20836	20824
AQNDVDIADVAYYFEKDVKDESLFHSSK	28	2	3232.52	tr|F1Q1M9|F1Q1M9_CANFA;tr|F1PM51|F1PM51_CANFA	tr|F1Q1M9|F1Q1M9_CANFA	F1Q1M9	135	162	yes	no	3;4	4.4134e-06	74.123		1					0	3707100	0	0	0	0			2078	2377	2203	13123;13124;13125;13126;13127	20838;20839;20840;20841;20842;20843;20844	20841
AQNGLCHYFSDSYSGFSIR	19	0	2207.97	tr|F1PGK4|F1PGK4_CANFA	tr|F1PGK4|F1PGK4_CANFA	F1PGK4	194	212	yes	yes	3	0.00053242	68.261					1		0	0	0	0	0	5171000			2079	2191	2204	13128	20845	20845
AQNKPFYVVAESFK	14	1	1626.84	tr|F1P8M6|F1P8M6_CANFA	tr|F1P8M6|F1P8M6_CANFA	F1P8M6	221	234	yes	yes	2;3	4.5546e-05	134.37			1	1		1	0	0	1751700	1016400	1267300	0			2080	1922	2205	13129;13130;13131;13132;13133;13134;13135	20846;20847;20848;20849;20850;20851;20852;20853	20847
AQNTWGCGNSLR	12	0	1362.61	tr|F1PBJ3|F1PBJ3_CANFA;tr|J9NSW5|J9NSW5_CANFA	tr|F1PBJ3|F1PBJ3_CANFA	F1PBJ3	517	528	yes	no	2	4.8405e-05	146.67	1	1					1515300	28051000	0	0	0	0			2082	2031	2207	13137;13138;13139	20855;20856;20857	20857
AQNVTLEAILQNATSDNPVVQLSAVQAAR	29	0	3020.59	tr|F1PV58|F1PV58_CANFA	tr|F1PV58|F1PV58_CANFA	F1PV58	44	72	yes	yes	3	8.7129e-08	74.029		1				1	0	2064400	0	0	0	0			2083	2638	2208	13140;13141;13142;13143;13144	20858;20859;20860;20861;20862;20863;20864;20865;20866	20858
AQPVQVAEGSEPDGFWEALGGK	22	0	2271.08	tr|F6Y3P9|F6Y3P9_CANFA	tr|F6Y3P9|F6Y3P9_CANFA	F6Y3P9	628	649	no	no	2;3	6.2619e-32	141.91	1	1	1	1	2	2	2090500	4918800	2216200	1180700	7944800	13137000			2085	3033	2210	13149;13150;13151;13152;13153;13154;13155;13156;13157;13158;13159;13160;13161;13162;13163;13164;13165;13166	20875;20876;20877;20878;20879;20880;20881;20882;20883;20884;20885;20886;20887;20888;20889;20890;20891;20892;20893;20894;20895;20896;20897;20898;20899;20900;20901;20902;20903;20904;20905;20906;20907;20908;20909;20910;20911;20912;20913;20914	20905
AQQAADKYLYVDK	13	1	1511.76	tr|F1P9J3|F1P9J3_CANFA;sp|Q258K2|MYH9_CANFA	tr|F1P9J3|F1P9J3_CANFA	F1P9J3	2	14	yes	no	2	6.4704e-06	149.35	1	1	1	1	1	1	3970200	3561700	3300400	1845300	2783200	5298500			2087	272	2212	13173;13174;13175;13176;13177;13178;13179;13180;13181;13182;13183;13184;13185;13186	20930;20931;20932;20933;20934;20935;20936;20937;20938;20939;20940;20941;20942;20943;20944;20945;20946;20947;20948;20949;20950	20942
AQQAADKYLYVDKNFINNPLAQADWAAK	28	2	3165.59	tr|F1P9J3|F1P9J3_CANFA;sp|Q258K2|MYH9_CANFA	tr|F1P9J3|F1P9J3_CANFA	F1P9J3	2	29	yes	no	3;4	4.2498e-43	127.4	1	1	1	1	1	1	16157000	19104000	3956900	9702000	22004000	38570000			2088	272	2213	13187;13188;13189;13190;13191;13192;13193;13194;13195;13196;13197;13198;13199;13200;13201;13202;13203;13204;13205;13206;13207;13208	20951;20952;20953;20954;20955;20956;20957;20958;20959;20960;20961;20962;20963;20964;20965;20966;20967;20968;20969;20970;20971;20972;20973;20974;20975;20976;20977;20978;20979;20980;20981;20982;20983;20984;20985;20986;20987;20988;20989;20990;20991;20992;20993;20994;20995;20996;20997;20998;20999;21000;21001;21002;21003;21004;21005;21006;21007;21008;21009;21010;21011;21012	21005
AQQEDALAQQAFEEAR	16	0	1803.84	tr|E2REW4|E2REW4_CANFA	tr|E2REW4|E2REW4_CANFA	E2REW4	132	147	yes	yes	2	1.9181e-35	149.74	1						734210	0	0	0	0	0			2089	1219	2214	13209;13210	21013;21014	21013
AQQLSEGAEQQALSAQEGFER	21	0	2276.07	tr|F1PFM5|F1PFM5_CANFA	tr|F1PFM5|F1PFM5_CANFA	F1PFM5	1059	1079	yes	yes	2;3	2.0308e-218	259.45	2	2					14001000	21739000	0	0	0	0			2091	2156	2216	13215;13216;13217;13218	21022;21023;21024;21025;21026;21027;21028;21029;21030	21025
AQQLSITSQIQELQNLLK	18	0	2054.14	tr|E2RG27|E2RG27_CANFA;tr|E2RG59|E2RG59_CANFA	tr|E2RG27|E2RG27_CANFA	E2RG27	853	870	yes	no	2;3	0	309.33	2	2	1			2	4015100	6912700	2283500	0	0	0			2092	1266	2217	13219;13220;13221;13222;13223;13224;13225;13226;13227;13228;13229;13230;13231;13232;13233;13234	21031;21032;21033;21034;21035;21036;21037;21038;21039;21040;21041;21042;21043;21044;21045;21046;21047;21048;21049	21031
AQQNNVEHKVETFSGVYK	18	1	2077.02	tr|E2R8A8|E2R8A8_CANFA	tr|E2R8A8|E2R8A8_CANFA	E2R8A8	147	164	yes	yes	2;3	6.0416e-06	99.011			1		1	1	0	0	1421100	0	0	2539800			2093	952	2218	13235;13236;13237;13238;13239;13240;13241	21050;21051;21052;21053;21054;21055;21056;21057	21050
AQQNNVEHKVETFSGVYKK	19	2	2205.12	tr|E2R8A8|E2R8A8_CANFA	tr|E2R8A8|E2R8A8_CANFA	E2R8A8	147	165	yes	yes	2;3	6.0684e-49	187.04			1	1	1		0	0	1320400	1494400	2554100	917420			2094	952	2219	13242;13243;13244;13245	21058;21059;21060;21061	21059
AQQSLDLIQSK	11	0	1229.66	tr|E2RG27|E2RG27_CANFA	tr|E2RG27|E2RG27_CANFA	E2RG27	1286	1296	yes	yes	2	0.00044429	104.24	1						262610	0	0	0	0	0			2095	1266	2220	13246;13247;13248;13249	21062;21063;21064;21065;21066	21062
AQQVSQGLDVLTAK	14	0	1456.79	tr|J9P4F3|J9P4F3_CANFA;tr|F1PKR3|F1PKR3_CANFA;tr|G8C7I1|G8C7I1_CANFA	tr|J9P4F3|J9P4F3_CANFA	J9P4F3	353	366	yes	no	2	1.3146e-21	176.29	1	1	1				1834000	6531800	4530700	0	0	0			2097	3268	2222	13252;13253;13254;13255;13256;13257;13258;13259;13260;13261;13262;13263	21069;21070;21071;21072;21073;21074;21075;21076;21077;21078;21079;21080;21081;21082;21083;21084;21085;21086	21084
AQSEGRPCEYNSR	13	1	1552.67	tr|E2RAA0|E2RAA0_CANFA	tr|E2RAA0|E2RAA0_CANFA	E2RAA0	93	105	yes	yes	3	0.017762	58.274					1		0	0	0	0	0	477140			2100	1031	2225	13267	21091	21091
AQTEGINISEEALNHLGEIGTK	22	0	2323.17	tr|E2RQC9|E2RQC9_CANFA	tr|E2RQC9|E2RQC9_CANFA	E2RQC9	379	400	yes	yes	2;3	7.2783e-31	133.94	1		1	1		1	1075700	0	1006900	1692700	1270300	0			2106	1670	2231	13285;13286;13287;13288;13289;13290;13291;13292;13293;13294;13295	21121;21122;21123;21124;21125;21126;21127;21128;21129;21130;21131;21132;21133;21134	21134
AQTLPTSVVTITSESSPGKR	20	1	2058.1	tr|F1PXT8|F1PXT8_CANFA;tr|F1PXU1|F1PXU1_CANFA;tr|Q28297|Q28297_CANFA	tr|F1PXT8|F1PXT8_CANFA	F1PXT8	2313	2332	yes	no	2;3	7.5454e-22	134.52	1	1	1	2		2	1378800	3165200	490200	4292500	1137700	0			2107	2717	2232	13296;13297;13298;13299;13300;13301;13302;13303;13304;13305;13306	21135;21136;21137;21138;21139;21140;21141;21142;21143;21144;21145	21145
AQVEIVTDGEEPAEMIQVLGPKPALK	26	1	2761.46	tr|E2R413|E2R413_CANFA	tr|E2R413|E2R413_CANFA	E2R413	207	232	yes	yes	3;4	2.1823e-12	94.384		1	1	1	1	2	0	11735000	3142300	1537200	12782000	8806400			2111	788	2237;2238	13330;13331;13332;13333;13334;13335;13336;13337;13338;13339;13340;13341;13342;13343;13344;13345;13346;13347;13348;13349;13350;13351;13352;13353;13354;13355;13356;13357;13358;13359	21183;21184;21185;21186;21187;21188;21189;21190;21191;21192;21193;21194;21195;21196;21197;21198;21199;21200;21201;21202;21203;21204;21205;21206;21207;21208;21209;21210;21211;21212;21213;21214;21215;21216;21217;21218;21219;21220;21221;21222;21223;21224;21225;21226;21227;21228;21229;21230;21231;21232;21233;21234;21235;21236;21237;21238;21239;21240;21241;21242;21243;21244;21245;21246;21247;21248;212…	21240	430
AQVEQELTTLR	11	0	1286.68	tr|F1PHS5|F1PHS5_CANFA	tr|F1PHS5|F1PHS5_CANFA	F1PHS5	2326	2336	yes	yes	2	9.0477e-05	128.36	1		1	1	1		1879900	0	6343600	9092200	3545700	4665300			2112	2242	2239	13360;13361;13362;13363;13364;13365;13366;13367;13368;13369;13370;13371	21260;21261;21262;21263;21264;21265;21266;21267;21268;21269;21270;21271;21272;21273	21265
AQVEQFLAEHGSEYQSVK	18	0	2048.98	tr|F1P9Z8|F1P9Z8_CANFA;tr|G4V2B6|G4V2B6_CANFA	tr|F1P9Z8|F1P9Z8_CANFA	F1P9Z8	331	348	yes	no	2;3	1.0644e-48	183.21	2	1	2	2	2		13263000	5978500	37942000	75178000	265600000	628490000			2113	1972	2240	13372;13373;13374;13375;13376;13377;13378;13379;13380;13381;13382;13383;13384	21274;21275;21276;21277;21278;21279;21280;21281;21282;21283;21284;21285;21286;21287;21288;21289;21290;21291;21292;21293;21294;21295;21296;21297	21279
AQVLDYLSYAVFQLGDLHR	19	0	2207.14	tr|F1PTP6|F1PTP6_CANFA	tr|F1PTP6|F1PTP6_CANFA	F1PTP6	207	225	yes	yes	3	0.0021281	56.039			1		1		0	0	1095000	0	5316600	3620000			2118	2578	2245	13393;13394;13395;13396;13397;13398;13399	21307;21308;21309;21310;21311;21312;21313;21314;21315;21316	21310
AQVPFSSCLEAYGAPEQVDDFWSTALQAK	29	0	3214.49	tr|F1P9P5|F1P9P5_CANFA	tr|F1P9P5|F1P9P5_CANFA	F1P9P5	558	586	yes	yes	3	0.047002	22.954	1						2334000	0	0	0	0	0			2120	1953	2247	13401	21318	21318
AQYYLPDGSTIEIGPSR	17	0	1865.92	sp|P61162|ACTZ_CANFA	sp|P61162|ACTZ_CANFA	P61162	239	255	yes	yes	2	1.5291e-10	130.87	1	1	1	1	1	1	2597000	6300200	3088300	1039600	0	10714000			2130	241	2258	13438;13439;13440;13441;13442;13443;13444;13445;13446;13447;13448;13449;13450;13451;13452;13453;13454;13455;13456	21364;21365;21366;21367;21368;21369;21370;21371;21372;21373;21374;21375;21376;21377;21378;21379;21380;21381;21382;21383;21384;21385;21386;21387;21388;21389;21390;21391;21392;21393;21394;21395;21396;21397;21398;21399;21400	21380
ARADEGQLSPAPR	13	1	1366.7	tr|F1PHS5|F1PHS5_CANFA;tr|J9NZV2|J9NZV2_CANFA	tr|F1PHS5|F1PHS5_CANFA	F1PHS5	719	731	yes	no	2;3	4.7912e-05	147.7	1	1					612350	1542100	0	0	991160	0			2131	2242	2259	13457;13458;13459;13460;13461;13462;13463	21401;21402;21403;21404;21405;21406;21407	21402
ARDQEGPGQQHQAAGSPRPHTLFVGGLPASGFSPR	35	2	3609.79	tr|F1PPA0|F1PPA0_CANFA	tr|F1PPA0|F1PPA0_CANFA	F1PPA0	319	353	yes	yes	3;4;5	2.3778e-10	57.981			1	1	1		0	0	960880	1414300	35112000	8229700			2137	2433	2265	13486;13487;13488;13489;13490;13491	21435;21436;21437;21438;21439;21440;21441;21442;21443;21444;21445	21443
ARDVQVTAKPPVR	13	2	1435.83	tr|E2R774|E2R774_CANFA	tr|E2R774|E2R774_CANFA	E2R774	38	50	yes	yes	3	0.005956	76.728	1		1				1853700	0	538290	0	1066900	0			2138	915	2266	13492;13493;13494	21446;21447;21448	21446
AREEAEQELER	11	1	1358.64	tr|F1PHS5|F1PHS5_CANFA	tr|F1PHS5|F1PHS5_CANFA	F1PHS5	1767	1777	yes	yes	2	2.2995e-06	154.67	1					1	930950	0	0	0	0	0			2140	2242	2268	13498;13499;13500;13501;13502	21452;21453;21454;21455;21456	21453
AREQAEAEVASLNRR	15	2	1698.88	tr|E2RB38|E2RB38_CANFA	tr|E2RB38|E2RB38_CANFA	E2RB38	41	55	yes	yes	3;4	0.00014683	99.941	1	2		1	1		1834400	30673000	0	7750400	1446000	991200			2142	1066	2270	13505;13506;13507;13508;13509;13510	21459;21460;21461;21462;21463;21464	21462
ARETYGLPNALPAAWHDLVYR	21	1	2412.23	tr|F1Q018|F1Q018_CANFA	tr|F1Q018|F1Q018_CANFA	F1Q018	533	553	yes	yes	3;4	0.00012567	76.492					2		0	0	0	0	8108700	11475000			2144	2773	2272	13521;13522;13523;13524	21480;21481;21482;21483;21484;21485	21484
ARFDPDTGFLVELENLEQNLLLPVR	25	1	2897.53	tr|F1PKB2|F1PKB2_CANFA	tr|F1PKB2|F1PKB2_CANFA	F1PKB2	612	636	yes	yes	3	0.06962	26.5							0	0	0	0	23042000	0			2145	2319	2273	13525	21486	21486
ARFEELCSDLFR	12	1	1541.73	sp|Q7YQC6|HSP71_CANFA;tr|G1K268|G1K268_CANFA;tr|G1K267|G1K267_CANFA	sp|Q7YQC6|HSP71_CANFA	Q7YQC6	300	311	yes	no	2;3	0.00012751	124.6		1	1	2	2		0	16493000	2768500	7765400	7192200	27501000			2146	314	2274	13526;13527;13528;13529;13530;13531;13532;13533;13534;13535;13536;13537;13538;13539;13540	21487;21488;21489;21490;21491;21492;21493;21494;21495;21496;21497;21498;21499;21500;21501;21502	21489
ARFEELNADLFR	12	1	1479.75	tr|E2R0T6|E2R0T6_CANFA;tr|H9GW49|H9GW49_CANFA;tr|E2QX84|E2QX84_CANFA	tr|E2R0T6|E2R0T6_CANFA	E2R0T6	300	311	no	no	2;3	9.6894e-05	143.76	2	2	2	2	2	2	288620000	271850000	82147000	33509000	69841000	341110000			2147	688;542	2275	13541;13542;13543;13544;13545;13546;13547;13548;13549;13550;13551;13552;13553;13554;13555;13556;13557;13558;13559;13560;13561;13562;13563;13564;13565;13566;13567;13568;13569;13570;13571;13572;13573;13574;13575	21503;21504;21505;21506;21507;21508;21509;21510;21511;21512;21513;21514;21515;21516;21517;21518;21519;21520;21521;21522;21523;21524;21525;21526;21527;21528;21529;21530;21531;21532;21533;21534;21535;21536;21537;21538;21539;21540;21541;21542;21543;21544;21545;21546;21547;21548;21549;21550;21551	21534
ARGEEAEEVHGAHSAVAR	18	1	1874.9	tr|F1P8F6|F1P8F6_CANFA	tr|F1P8F6|F1P8F6_CANFA	F1P8F6	109	126	yes	yes	3;4	0.00017629	80.859	2	1	1		1		1183600	289660	414740	0	223990	146840			2149	1915	2277	13580;13581;13582;13583;13584;13585;13586;13587	21556;21557;21558;21559;21560;21561;21562;21563;21564	21563
ARIEEYEKELEK	12	2	1535.78	tr|J9NYI7|J9NYI7_CANFA;tr|E2RHH8|E2RHH8_CANFA;tr|J9PA71|J9PA71_CANFA;tr|E2QY34|E2QY34_CANFA;tr|J9NUR6|J9NUR6_CANFA;tr|J9P8F6|J9P8F6_CANFA;tr|J9P8U0|J9P8U0_CANFA;tr|J9P495|J9P495_CANFA;tr|J9NRF8|J9NRF8_CANFA;tr|J9NZF8|J9NZF8_CANFA;tr|J9P7S5|J9P7S5_CANFA;tr|J9P648|J9P648_CANFA;tr|J9JHW9|J9JHW9_CANFA;tr|E2R5J4|E2R5J4_CANFA;tr|J9P617|J9P617_CANFA;tr|F1PAE2|F1PAE2_CANFA	tr|J9NYI7|J9NYI7_CANFA	J9NYI7	110	121	no	no	3	0.056925	59.225				1			0	0	0	1108700	0	0			2150	1327	2278	13588	21565	21565
ARIEFECLSGFYHK	14	1	1755.84	tr|F1PWC7|F1PWC7_CANFA	tr|F1PWC7|F1PWC7_CANFA	F1PWC7	261	274	yes	yes	2;3;4	0.00011477	99.834		1					0	2284800	0	0	0	0			2151	2674	2279	13589;13590;13591;13592;13593;13594;13595;13596;13597;13598;13599;13600;13601;13602;13603	21566;21567;21568;21569;21570;21571;21572;21573;21574;21575;21576;21577;21578;21579;21580;21581;21582;21583	21581
ARLEIEPEWAYGK	13	1	1560.79	tr|E2RQS7|E2RQS7_CANFA;tr|E2RQC6|E2RQC6_CANFA	tr|E2RQS7|E2RQS7_CANFA	E2RQS7	188	200	no	no	2	0.009393	82.651		1					0	4388700	0	0	0	0			2152	1689	2280	13604	21584;21585	21584
ARLEIEPEWAYGKK	14	2	1688.89	tr|E2RQS7|E2RQS7_CANFA;tr|E2RQC6|E2RQC6_CANFA	tr|E2RQS7|E2RQS7_CANFA	E2RQS7	188	201	no	no	3	0.0053079	76.156	1				1		516780	0	0	0	0	6336700			2153	1689	2281	13605;13606	21586;21587	21587
ARPEGAFQNNDGLYDPDCDEK	21	1	2410.01	tr|F1Q1M9|F1Q1M9_CANFA;tr|F1PM51|F1PM51_CANFA	tr|F1Q1M9|F1Q1M9_CANFA	F1Q1M9	14	34	yes	no	3	2.6172e-19	117.55	1						140740	0	0	0	6078600	0			2157	2377	2285	13610;13611;13612;13613	21592;21593;21594;21595;21596	21592
ARPEGAFQNNDGLYDPDCDEKGLFK	25	2	2855.28	tr|F1Q1M9|F1Q1M9_CANFA;tr|F1PM51|F1PM51_CANFA	tr|F1Q1M9|F1Q1M9_CANFA	F1Q1M9	14	38	yes	no	3;4	6.7839e-28	123.06	1				1		2172100	0	0	0	5569300	20117000			2158	2377	2286	13614;13615;13616;13617;13618;13619;13620;13621;13622;13623;13624;13625	21597;21598;21599;21600;21601;21602;21603;21604;21605;21606;21607;21608;21609;21610;21611;21612;21613;21614;21615;21616	21612
ARPFFNEFQGADSEIK	16	1	1854.89	tr|F1Q2N4|F1Q2N4_CANFA	tr|F1Q2N4|F1Q2N4_CANFA	F1Q2N4	726	741	yes	yes	2	9.0824e-12	147.53							0	0	0	0	2144300	0			2159	2844	2287	13626	21617	21617
ARPFPDGLAEDIDKGEVSAR	20	2	2142.07	tr|F6XRY2|F6XRY2_CANFA	tr|F6XRY2|F6XRY2_CANFA	F6XRY2	606	625	yes	yes	2;3;4	1.3382e-38	169.6	3	2	2	3	3	1	139740000	54903000	12099000	19663000	38118000	113770000			2160	3013	2288	13627;13628;13629;13630;13631;13632;13633;13634;13635;13636;13637;13638;13639;13640;13641;13642;13643;13644;13645;13646;13647;13648;13649;13650;13651;13652;13653;13654;13655;13656;13657;13658;13659;13660;13661;13662;13663;13664;13665	21618;21619;21620;21621;21622;21623;21624;21625;21626;21627;21628;21629;21630;21631;21632;21633;21634;21635;21636;21637;21638;21639;21640;21641;21642;21643;21644;21645;21646;21647;21648;21649;21650;21651;21652;21653;21654;21655;21656;21657;21658;21659;21660;21661;21662;21663;21664;21665;21666;21667;21668;21669;21670;21671;21672;21673;21674;21675;21676;21677;21678;21679;21680;21681;21682;21683;216…	21645
ARPLAVPR	8	1	878.545	tr|E2R1E1|E2R1E1_CANFA	tr|E2R1E1|E2R1E1_CANFA	E2R1E1	2	9	yes	yes	2	0.0096129	89.296	1						289270	0	0	0	0	0			2162	716	2290	13678	21714	21714
ARPPGPLNPLYGTVR	15	1	1606.89	tr|F1PQT5|F1PQT5_CANFA	tr|F1PQT5|F1PQT5_CANFA	F1PQT5	58	72	yes	yes	2;3	0.00048398	96.673		1					0	5397800	0	0	0	0			2163	2489	2291	13679;13680;13681;13682;13683	21715;21716;21717;21718;21719;21720	21716
ARPPSEAQFVDCFQK	15	1	1778.84	tr|E2R1E6|E2R1E6_CANFA	tr|E2R1E6|E2R1E6_CANFA	E2R1E6	326	340	yes	yes	2;3	8.5079e-07	140.77					1		0	0	0	0	0	2715000			2164	718	2292	13684;13685;13686;13687;13688;13689;13690	21721;21722;21723;21724;21725;21726;21727;21728	21728
ARPVINILHK	10	1	1159.72	tr|F1Q439|F1Q439_CANFA	tr|F1Q439|F1Q439_CANFA	F1Q439	462	471	yes	yes	2;3	1.0389e-05	143.37	1	1	1	2	1		720670	2091400	1317200	36583000	3653100	3417500			2166	2878	2294	13695;13696;13697;13698;13699;13700;13701;13702;13703;13704;13705;13706;13707;13708;13709;13710;13711;13712;13713;13714;13715;13716;13717	21733;21734;21735;21736;21737;21738;21739;21740;21741;21742;21743;21744;21745;21746;21747;21748;21749;21750;21751;21752;21753;21754;21755;21756	21738
ARRPESSLLGGSEAGER	17	2	1770.9	tr|E2RTG4|E2RTG4_CANFA	tr|E2RTG4|E2RTG4_CANFA	E2RTG4	280	296	yes	yes	2;3	1.0057e-15	155.06			2	2	2		0	0	17366000	83321000	4878400	4068200			2167	1826	2295	13718;13719;13720;13721;13722;13723;13724;13725	21757;21758;21759;21760;21761;21762;21763;21764	21758
ARVEAALGPELVQEAHK	17	1	1816.98	tr|J9NUJ7|J9NUJ7_CANFA	tr|J9NUJ7|J9NUJ7_CANFA	J9NUJ7	196	212	yes	yes	3;4	0.00042337	76.158	1	1			1		938150	7393800	0	0	0	1591300			2168	3126	2296	13726;13727;13728;13729	21765;21766;21767;21768	21768
ARVESTEQLIEIASR	15	1	1700.91	tr|F1PHK9|F1PHK9_CANFA	tr|F1PHK9|F1PHK9_CANFA	F1PHK9	1014	1028	yes	yes	2;3	2.0197e-33	185.74	2	2	2	2	2		4062000	39940000	4060600	5415800	48547000	53891000			2169	2231	2297	13730;13731;13732;13733;13734;13735;13736;13737;13738;13739;13740;13741;13742;13743;13744;13745	21769;21770;21771;21772;21773;21774;21775;21776;21777;21778;21779;21780;21781;21782;21783;21784;21785;21786;21787;21788;21789;21790;21791;21792;21793;21794;21795;21796;21797;21798;21799	21784
ARVPQTFTVDCSQAGR	16	1	1791.87	tr|E2RP26|E2RP26_CANFA;tr|J9P5S3|J9P5S3_CANFA	tr|E2RP26|E2RP26_CANFA	E2RP26	1460	1475	yes	no	2;3	2.3224e-08	118.55		1		1			0	4242800	0	1882800	0	0			2170	1613	2298	13746;13747	21800;21801	21800
ARWGLEEEDFQPR	13	1	1631.77	tr|E2QYG5|E2QYG5_CANFA	tr|E2QYG5|E2QYG5_CANFA	E2QYG5	347	359	yes	yes	3	0.00042875	93.766					1		0	0	0	0	5007100	5582600			2171	604	2299	13748;13749	21802;21803	21802
ASAAFSSVGSVITK	14	0	1323.7	tr|F1P9Y5|F1P9Y5_CANFA	tr|F1P9Y5|F1P9Y5_CANFA	F1P9Y5	150	163	yes	yes	2	3.4566e-06	114.64	1	1					571080	6157000	0	0	0	0			2173	1970	2301	13758;13759	21816;21817	21817
ASAATTAILIAR	12	0	1157.68	tr|F6Y2H4|F6Y2H4_CANFA	tr|F6Y2H4|F6Y2H4_CANFA	F6Y2H4	353	364	yes	yes	2;3	5.429e-12	168.85	1		2	2	2		268330	0	41442000	62794000	61097000	169620000			2177	3032	2305	13767;13768;13769;13770;13771;13772;13773;13774;13775;13776;13777	21825;21826;21827;21828;21829;21830;21831;21832;21833;21834;21835;21836;21837;21838;21839;21840;21841;21842;21843	21826
ASAELALGENNEVLK	15	0	1556.8	tr|J9P3R1|J9P3R1_CANFA	tr|J9P3R1|J9P3R1_CANFA	J9P3R1	106	120	yes	yes	2	1.3581e-06	130.27		1	1	1		1	0	1707600	2174300	799580	0	0			2179	3256	2307	13780;13781;13782;13783;13784;13785;13786;13787	21846;21847;21848;21849;21850;21851;21852;21853;21854;21855;21856;21857;21858;21859;21860;21861	21854
ASAEQIEEEVAK	12	0	1302.63	tr|E2QZ69|E2QZ69_CANFA	tr|E2QZ69|E2QZ69_CANFA	E2QZ69	26	37	yes	yes	2	0.00030894	135.04	1						315580	0	0	0	0	0			2180	630	2308	13788;13789;13790;13791	21862;21863;21864;21865;21866	21863
ASAFALQEQPVVNAVIDDATK	21	0	2186.12	tr|E2R0H0|E2R0H0_CANFA	tr|E2R0H0|E2R0H0_CANFA	E2R0H0	289	309	yes	yes	2;3	8.8558e-49	172.77			1	1		2	0	0	1345400	581330	0	0			2181	672	2309	13792;13793;13794;13795;13796;13797;13798;13799;13800;13801;13802;13803;13804;13805	21867;21868;21869;21870;21871;21872;21873;21874;21875;21876;21877;21878;21879;21880;21881;21882;21883;21884;21885;21886;21887;21888;21889;21890;21891;21892;21893;21894;21895;21896;21897;21898;21899;21900;21901;21902	21871
ASAFNSWFENAEEDLTDPVR	20	0	2297.02	tr|F1PAP5|F1PAP5_CANFA;tr|J9P2H0|J9P2H0_CANFA	tr|F1PAP5|F1PAP5_CANFA	F1PAP5	2105	2124	yes	no	2	0.00024467	75.773	1						1991200	0	0	0	0	0			2182	1998	2310	13806	21903	21903
ASAGPQPLLVQSCK	14	0	1454.76	tr|F1PSC2|F1PSC2_CANFA;tr|J9P5V6|J9P5V6_CANFA	tr|F1PSC2|F1PSC2_CANFA	F1PSC2	944	957	yes	no	2	8.8535e-06	123.68			1				0	0	2439300	0	0	0			2183	2543	2311	13807;13808;13809;13810;13811;13812;13813	21904;21905;21906;21907;21908;21909;21910;21911	21905
ASALEQFVNSVR	12	0	1319.68	tr|E2RD70|E2RD70_CANFA	tr|E2RD70|E2RD70_CANFA	E2RD70	2	13	yes	yes	2	4.789e-18	166.48	1	1	1		1	1	2412000	3476300	1073100	0	0	0			2184	1152	2312	13814;13815;13816;13817;13818;13819;13820;13821;13822;13823;13824;13825;13826;13827;13828;13829	21912;21913;21914;21915;21916;21917;21918;21919;21920;21921;21922;21923;21924;21925;21926;21927;21928;21929;21930;21931;21932;21933;21934;21935	21926
ASASLKPPVADLFTSVLPNMYNPPEK	26	1	2785.44	tr|F1PKB2|F1PKB2_CANFA	tr|F1PKB2|F1PKB2_CANFA	F1PKB2	243	268	yes	yes	3	0.045568	27.325					1		0	0	0	0	0	9692700			2188	2319	2316	13839	21945	21945
ASASSSGAQVGGSISSGSSASSVTVTR	27	0	2384.14	tr|F1PBJ3|F1PBJ3_CANFA;tr|J9NSW5|J9NSW5_CANFA	tr|F1PBJ3|F1PBJ3_CANFA	F1PBJ3	599	625	yes	no	2;3	4.1992e-65	156.9	2						1084700	0	0	0	0	0			2189	2031	2317	13840;13841;13842;13843	21946;21947;21948;21949;21950;21951;21952	21949
ASATPKPEPVPVQK	14	1	1447.8	tr|E2RBA8|E2RBA8_CANFA	tr|E2RBA8|E2RBA8_CANFA	E2RBA8	84	97	yes	yes	2	0.0018912	93.649	1						1722100	0	0	0	0	0			2190	1076	2318	13844	21953	21953
ASAYVFASPGCK	12	0	1256.59	tr|E2R864|E2R864_CANFA;tr|J9P1R5|J9P1R5_CANFA	tr|E2R864|E2R864_CANFA	E2R864	233	244	yes	no	2	0.0031869	78.324		1		1			0	7159800	0	1648500	0	0			2191	949	2319	13845;13846	21954;21955	21955
ASCGIASGHQVPYK	14	0	1473.7	tr|E2RLQ5|E2RLQ5_CANFA	tr|E2RLQ5|E2RLQ5_CANFA	E2RLQ5	276	289	yes	yes	2;3	5.1416e-06	129.17	2	2					14533000	49624000	0	0	0	0			2192	1491	2320	13847;13848;13849;13850	21956;21957;21958;21959;21960	21959
ASCLYGQLPK	10	0	1135.57	tr|F1Q0J0|F1Q0J0_CANFA;tr|J9P1Q9|J9P1Q9_CANFA;tr|J9NYL8|J9NYL8_CANFA;tr|F1Q0I8|F1Q0I8_CANFA;sp|P09211|GSTP1_HUMAN	tr|F1Q0J0|F1Q0J0_CANFA	F1Q0J0	46	55	no	no	2	5.2035e-11	162.64	1	1	1	1	1		2362000	48494000	8949400	29811000	0	1722000			2193	2784;2783;196	2321	13851;13852;13853;13854;13855;13856;13857;13858;13859;13860;13861;13862;13863	21961;21962;21963;21964;21965;21966;21967;21968;21969;21970;21971;21972;21973;21974	21963
ASCYNSPLGCCSDGK	15	0	1674.64	tr|F1Q2Z6|F1Q2Z6_CANFA	tr|F1Q2Z6|F1Q2Z6_CANFA	F1Q2Z6	1103	1117	yes	yes	2	1.7727e-34	188	1	1	1				9799800	22805000	2164400	0	728230	0			2194	2852	2322	13864;13865;13866;13867	21975;21976;21977;21978	21978
ASCYNSPLGCCSDGKTPSLDAEGSNCPATK	30	1	3203.33	tr|F1Q2Z6|F1Q2Z6_CANFA	tr|F1Q2Z6|F1Q2Z6_CANFA	F1Q2Z6	1103	1132	yes	yes	3;4	1.3323e-51	132.81	1	1	1	2	1		25561000	119430000	7668600	7282400	42829000	127580000			2195	2852	2323	13868;13869;13870;13871;13872;13873;13874;13875;13876;13877	21979;21980;21981;21982;21983;21984;21985;21986;21987;21988;21989;21990;21991;21992;21993;21994;21995;21996;21997;21998;21999;22000;22001;22002;22003;22004;22005;22006;22007	21989
ASDESNMHSHEIGSQENSEVSSELVSQLSQSHEK	34	0	3725.63	tr|E2R161|E2R161_CANFA;tr|E2R1Y6|E2R1Y6_CANFA;tr|Q3HTT3|Q3HTT3_CANFA	tr|E2R161|E2R161_CANFA	E2R161	235	268	no	no	4;5	1.176e-19	93.2	1	2					2119100	13823000	0	0	0	0			2196	707;3398	2324	13878;13879;13880	22008;22009;22010	22009
ASDGGSSGSSAAPRPLHSAQAVDVASASNFR	31	1	2956.4	tr|E2QXP3|E2QXP3_CANFA	tr|E2QXP3|E2QXP3_CANFA	E2QXP3	2	32	yes	yes	3	2.0922e-50	125.42	1	1	1	1	1		5550800	15806000	1734200	1669300	4060400	7631100			2197	566	2325	13881;13882;13883;13884;13885;13886;13887;13888	22011;22012;22013;22014;22015;22016;22017;22018;22019;22020;22021;22022;22023;22024;22025	22021
ASDWGLPYR	9	0	1063.51	tr|F6XXM1|F6XXM1_CANFA	tr|F6XXM1|F6XXM1_CANFA	F6XXM1	540	548	yes	yes	2	0.034698	50.034					1		0	0	0	0	0	2677100			2198	3022	2326	13889	22026	22026
ASDWGLPYRR	10	1	1219.61	tr|F6XXM1|F6XXM1_CANFA	tr|F6XXM1|F6XXM1_CANFA	F6XXM1	540	549	yes	yes	3	0.035989	51.066					1		0	0	0	0	1846500	1666900			2199	3022	2327	13890;13891	22027;22028	22027
ASEAGEVPFNHEILR	15	0	1667.83	tr|F1PG59|F1PG59_CANFA	tr|F1PG59|F1PG59_CANFA	F1PG59	260	274	yes	yes	2;3	3.7394e-26	145.7			1		1		0	0	0	0	0	5056800			2201	2169	2329	13893;13894	22030;22031	22030
ASEDLLKEHYIDLK	14	1	1672.87	tr|E2RC20|E2RC20_CANFA;sp|Q50KA8|NDKB_CANFA	tr|E2RC20|E2RC20_CANFA	E2RC20	68	81	yes	no	2;3;4	1.217e-144	255.08	1	1	3	1	1		1384100	9593500	9773200	10938000	6027400	22019000			2204	1108	2332	13900;13901;13902;13903;13904;13905;13906;13907	22038;22039;22040;22041;22042;22043;22044;22045;22046	22046
ASEGLEGEHPSVTLFR	16	0	1727.85	tr|F1PHI4|F1PHI4_CANFA	tr|F1PHI4|F1PHI4_CANFA	F1PHI4	2	17	yes	yes	2	3.9958e-23	169.92	1	1	1	1	1	1	11008000	17643000	1489300	365470	1637200	7142100			2205	2230	2333	13908;13909;13910;13911;13912;13913;13914;13915;13916;13917;13918;13919;13920	22047;22048;22049;22050;22051;22052;22053;22054;22055;22056;22057;22058;22059;22060;22061;22062;22063;22064;22065;22066;22067	22066
ASEPGLFQVGLHTGEVR	17	0	1795.92	tr|E2R8X3|E2R8X3_CANFA;tr|F1Q0Q4|F1Q0Q4_CANFA	tr|E2R8X3|E2R8X3_CANFA	E2R8X3	611	627	yes	no	2	5.6564e-10	119.68							0	0	0	0	1854300	0			2208	977	2336	13924	22071	22071
ASEQIYGTPSSSPYECLR	18	0	2043.92	tr|J9NWI6|J9NWI6_CANFA;tr|F6UMF1|F6UMF1_CANFA	tr|J9NWI6|J9NWI6_CANFA	J9NWI6	836	853	yes	no	2	2.5525e-16	141.6	1						1372100	0	0	0	0	0			2209	3149	2337	13925	22072	22072
ASESALQTVIKEDLPR	16	1	1755.94	tr|E2RPP1|E2RPP1_CANFA;tr|Q867A1|Q867A1_CANFA	tr|E2RPP1|E2RPP1_CANFA	E2RPP1	2202	2217	no	no	2;3	1.2472e-29	173.19	2	2					21797000	68617000	0	0	0	0			2210	1642;3408	2338	13926;13927;13928;13929	22073;22074;22075;22076;22077;22078	22073
ASFCLEDSTCDFGNLK	16	0	1862.78	tr|J9NVY4|J9NVY4_CANFA;tr|F1PQU6|F1PQU6_CANFA	tr|J9NVY4|J9NVY4_CANFA	J9NVY4	491	506	no	no	2	4.3992e-53	199.33	1	1			1		5124400	21139000	0	0	3563700	11281000			2213	3143;2491	2342	13937;13938;13939;13940	22088;22089;22090;22091;22092;22093;22094;22095	22090
ASFCLEDSTCDFGNLKR	17	1	2018.88	tr|J9NVY4|J9NVY4_CANFA;tr|F1PQU6|F1PQU6_CANFA	tr|J9NVY4|J9NVY4_CANFA	J9NVY4	491	507	no	no	2;3	5.2774e-54	200	2	2	2	1	2		296790000	531880000	16896000	4656900	54200000	467760000			2214	3143;2491	2343	13941;13942;13943;13944;13945;13946;13947;13948;13949;13950;13951	22096;22097;22098;22099;22100;22101;22102;22103;22104;22105;22106;22107;22108;22109;22110;22111;22112;22113;22114;22115	22115
ASFCLEDTECEGDIQK	16	0	1900.78	tr|E2RCV4|E2RCV4_CANFA	tr|E2RCV4|E2RCV4_CANFA	E2RCV4	653	668	yes	yes	2	1.3624e-81	212.43			1	1			0	0	1347400	843240	0	0			2215	1140	2344	13952;13953;13954;13955	22116;22117;22118;22119;22120;22121;22122;22123;22124;22125;22126	22121
ASFCLEDTSCDYGYHR	16	0	1979.78	tr|J9NZK5|J9NZK5_CANFA	tr|J9NZK5|J9NZK5_CANFA	J9NZK5	313	328	yes	yes	2;3	2.0721e-12	145.7	1	2	1	2	2		819640	33416000	3787600	8773800	24998000	64287000			2216	3196	2345	13956;13957;13958;13959;13960;13961;13962;13963;13964;13965	22127;22128;22129;22130;22131;22132;22133;22134;22135;22136;22137;22138;22139;22140;22141;22142;22143;22144;22145;22146;22147	22131
ASFCLEDTSCDYGYHRR	17	1	2135.88	tr|J9NZK5|J9NZK5_CANFA	tr|J9NZK5|J9NZK5_CANFA	J9NZK5	313	329	yes	yes	2;3;4	1.2368e-16	153	1	1	3	2	2		204250	18308000	8017300	20896000	69445000	68810000			2217	3196	2346	13966;13967;13968;13969;13970;13971;13972;13973;13974;13975;13976;13977	22148;22149;22150;22151;22152;22153;22154;22155;22156;22157;22158;22159	22152
ASFENNCEIGCFAK	14	0	1645.69	tr|E2R1S5|E2R1S5_CANFA	tr|E2R1S5|E2R1S5_CANFA	E2R1S5	5	18	yes	yes	2	4.4001e-30	183.06	1	1	1	1			1449200	4564400	3065700	3200800	0	0			2218	726	2347	13978;13979;13980;13981;13982	22160;22161;22162;22163;22164;22165;22166;22167;22168;22169	22167
ASFIQHSVSGLCLEAK	16	0	1745.88	tr|F1PGS1|F1PGS1_CANFA	tr|F1PGS1|F1PGS1_CANFA	F1PGS1	613	628	yes	yes	2;3	1.4852e-06	106.87				1	1		0	0	0	429160	3841500	11626000			2221	2203	2350	13985;13986;13987	22173;22174;22175;22176;22177	22173
ASFIQHSVSGLCLEAKPAQLVTSK	24	1	2570.35	tr|F1PGS1|F1PGS1_CANFA	tr|F1PGS1|F1PGS1_CANFA	F1PGS1	613	636	yes	yes	2;3;4	9.2745e-61	170.8			2	2	1		0	0	13965000	4911500	19333000	62526000			2222	2203	2351	13988;13989;13990;13991;13992;13993;13994	22178;22179;22180;22181;22182;22183;22184;22185;22186;22187	22184
ASFITANGVSLLK	13	0	1319.74	tr|F1PR18|F1PR18_CANFA	tr|F1PR18|F1PR18_CANFA	F1PR18	471	483	yes	yes	3	0.041228	42.785	1						615500	0	0	0	0	0			2223	2495	2352	13995	22188;22189	22188
ASFNHFDKDHGGALGPEEFK	20	1	2202.01	tr|E2R5T9|E2R5T9_CANFA;tr|L7N071|L7N071_CANFA	tr|E2R5T9|E2R5T9_CANFA	E2R5T9	772	791	yes	no	2;3;4	8.9256e-103	211.11	2	1	2	2	2	1	1563600	14626000	4262800	17284000	76976000	30793000			2225	876	2354	13997;13998;13999;14000;14001;14002;14003;14004;14005;14006;14007;14008;14009;14010;14011;14012;14013;14014;14015;14016;14017	22191;22192;22193;22194;22195;22196;22197;22198;22199;22200;22201;22202;22203;22204;22205;22206;22207;22208;22209;22210;22211;22212;22213;22214;22215;22216	22197
ASFNHFDRDHSGTLGPEEFK	20	1	2290.04	tr|E2QY07|E2QY07_CANFA;tr|E2QY08|E2QY08_CANFA	tr|E2QY07|E2QY07_CANFA	E2QY07	753	772	yes	no	3	0.0011865	64.249		1					0	3035500	0	0	0	0			2226	577	2355	14018;14019;14020;14021	22217;22218;22219;22220	22218
ASGDLDEDQPKEEK	14	1	1559.7	tr|F1PLA1|F1PLA1_CANFA	tr|F1PLA1|F1PLA1_CANFA	F1PLA1	1172	1185	yes	yes	2	0.00015136	110.44					1		0	0	0	0	115930	124260			2234	2344	2364	14095;14096	22325;22326	22326
ASGISTPVSNDLCTQLAK	18	0	1860.93	tr|F1PC42|F1PC42_CANFA	tr|F1PC42|F1PC42_CANFA	F1PC42	1578	1595	yes	yes	2	0.027116	66.068			1				0	0	1443200	0	0	0			2239	2052	2369	14103	22335	22335
ASGLLCFR	8	0	922.469	tr|F6UZY1|F6UZY1_CANFA	tr|F6UZY1|F6UZY1_CANFA	F6UZY1	116	123	yes	yes	2	2.4172e-05	143.12	1	1		1	1		283490	8056800	0	734150	0	5538300			2240	2936	2370	14104;14105;14106;14107;14108	22336;22337;22338;22339;22340	22337
ASGNYATVISHNPETK	16	0	1687.82	tr|E2RIA8|E2RIA8_CANFA	tr|E2RIA8|E2RIA8_CANFA	E2RIA8	129	144	yes	yes	2	4.6524e-09	116	1		1	1			859720	0	2705300	2236200	0	0			2241	1355	2371	14109;14110;14111	22341;22342;22343;22344	22341
ASGNYATVISHNPETKK	17	1	1815.91	tr|E2RIA8|E2RIA8_CANFA	tr|E2RIA8|E2RIA8_CANFA	E2RIA8	129	145	yes	yes	2;3	1.3041e-09	123.14				2			0	0	0	5705800	0	0			2242	1355	2372	14112;14113	22345;22346	22346
ASGPGLNTTGVPASLPVEFTIDAK	24	0	2341.22	tr|F1PWW0|F1PWW0_CANFA	tr|F1PWW0|F1PWW0_CANFA	F1PWW0	1550	1573	yes	yes	2;3	4.0242e-38	132.84	1	2	1	1	2	2	8906600	13112000	1079400	3847500	36901000	33082000			2244	2691	2374	14123;14124;14125;14126;14127;14128;14129;14130;14131;14132;14133;14134;14135;14136;14137;14138;14139;14140;14141;14142;14143;14144;14145;14146;14147	22361;22362;22363;22364;22365;22366;22367;22368;22369;22370;22371;22372;22373;22374;22375;22376;22377;22378;22379;22380;22381;22382;22383;22384;22385;22386;22387;22388;22389;22390;22391;22392;22393;22394;22395;22396;22397;22398;22399;22400	22400
ASGPPVSELITK	12	0	1197.66	tr|J9P9U7|J9P9U7_CANFA;tr|F1P8Z1|F1P8Z1_CANFA;tr|E2RRD2|E2RRD2_CANFA;tr|F1PX67|F1PX67_CANFA	tr|F1PX67|F1PX67_CANFA	J9P9U7	35	46	no	no	2	0.00020142	126.34	1		1	1	1		4672600	0	10000000	36718000	4816900	15648000			2246	2701;3351;1716	2376	14149;14150;14151;14152;14153;14154;14155	22402;22403;22404;22405;22406;22407;22408;22409;22410;22411	22404
ASGQAFELILSPR	13	0	1387.75	tr|J9NVP2|J9NVP2_CANFA	tr|J9NVP2|J9NVP2_CANFA	J9NVP2	15	27	yes	yes	2;3	9.0284e-09	157.2	1	1	1	1	1		0	0	5645600	1557200	4939300	11937000			2248	3138	2378	14157;14158;14159;14160;14161;14162;14163;14164;14165;14166;14167;14168;14169;14170	22413;22414;22415;22416;22417;22418;22419;22420;22421;22422;22423;22424;22425;22426;22427;22428	22417
ASGVTVNDEVIK	12	0	1230.65	tr|J9P2G7|J9P2G7_CANFA	tr|J9P2G7|J9P2G7_CANFA	J9P2G7	2	13	yes	yes	2	0.00020902	113.99	1						2649600	0	0	0	0	0			2250	3242	2380	14173;14174;14175;14176;14177;14178;14179	22432;22433;22434;22435;22436;22437;22438;22439	22437
ASHLVLCNGAK	11	0	1168.6	tr|F1PNB8|F1PNB8_CANFA	tr|F1PNB8|F1PNB8_CANFA	F1PNB8	2	12	yes	yes	2	0.00013595	117.14	1	1	1	1	1	1	1782200	38538000	6624700	19087000	7665900	4898000			2252	2405	2382	14186;14187;14188;14189;14190;14191;14192;14193;14194;14195;14196	22449;22450;22451;22452;22453;22454;22455;22456;22457;22458;22459;22460;22461	22461
ASHSGMINPSR	11	0	1155.55	tr|E2QUR0|E2QUR0_CANFA	tr|E2QUR0|E2QUR0_CANFA	E2QUR0	155	165	yes	yes	3	0.033801	46.796					1		0	0	0	0	0	84302			2254	452	2384	14199	22464	22464
ASHTAPQVLFSHR	13	0	1449.75	tr|F1PAG6|F1PAG6_CANFA	tr|F1PAG6|F1PAG6_CANFA	F1PAG6	136	148	yes	yes	2;3	0.00017472	102.9	1	1		2	1		951780	10073000	0	4886800	597100	560980			2255	1986	2385	14200;14201;14202;14203;14204;14205;14206;14207;14208;14209;14210	22465;22466;22467;22468;22469;22470;22471;22472;22473;22474;22475	22474
ASIHEAWTDGK	11	0	1213.57	tr|E2QY07|E2QY07_CANFA;tr|E2QY08|E2QY08_CANFA;tr|E2R5T9|E2R5T9_CANFA;tr|L7N071|L7N071_CANFA	tr|E2R5T9|E2R5T9_CANFA	E2QY07	422	432	no	no	2	0.0064433	73.9			1				0	0	1903500	0	0	0			2257	876;577	2387	14212	22477	22477
ASILNTWISLK	11	0	1244.71	tr|F1PPT7|F1PPT7_CANFA	tr|F1PPT7|F1PPT7_CANFA	F1PPT7	430	440	yes	yes	2	3.1773e-11	166.11	1	1	1	1		1	1939200	7113400	1481600	723450	0	0			2260	2456	2390	14215;14216;14217;14218;14219;14220;14221;14222;14223;14224;14225;14226;14227;14228;14229;14230;14231	22480;22481;22482;22483;22484;22485;22486;22487;22488;22489;22490;22491;22492;22493;22494;22495;22496;22497;22498;22499;22500;22501	22481
ASIPFSVVGSNQLIEAK	17	0	1758.95	tr|F1PEK5|F1PEK5_CANFA	tr|F1PEK5|F1PEK5_CANFA	F1PEK5	230	246	yes	yes	2;3	1.7747e-17	157.47	1	2	1	1	1	1	9196900	25964000	4229100	1105300	17822000	17159000			2261	2122	2391	14232;14233;14234;14235;14236;14237;14238;14239;14240;14241;14242;14243;14244;14245	22502;22503;22504;22505;22506;22507;22508;22509;22510;22511;22512;22513;22514;22515;22516;22517;22518	22504
ASIQLLASHLR	11	0	1207.7	tr|E2QYQ0|E2QYQ0_CANFA	tr|E2QYQ0|E2QYQ0_CANFA	E2QYQ0	41	51	yes	yes	2;3	0.00021948	115.57	2	1	2	2	1		818060	7755600	1826100	4481200	3327500	3469200			2262	615	2392	14246;14247;14248;14249;14250;14251;14252;14253;14254;14255;14256;14257	22519;22520;22521;22522;22523;22524;22525;22526;22527;22528;22529;22530;22531	22520
ASISTENFRPNFDVSIPLFSK	21	1	2368.21	tr|F1PTN7|F1PTN7_CANFA	tr|F1PTN7|F1PTN7_CANFA	F1PTN7	219	239	yes	yes	2;3	2.5613e-18	115.02	2	2			2		15166000	34609000	0	0	16861000	34943000			2263	2575	2393	14258;14259;14260;14261;14262;14263;14264	22532;22533;22534;22535;22536;22537;22538;22539;22540;22541;22542	22542
ASITPGTILIILTGR	15	0	1524.92	tr|F1Q424|F1Q424_CANFA	tr|F1Q424|F1Q424_CANFA	F1Q424	142	156	yes	yes	2;3	1.2448e-58	205.3			1	1		2	0	0	4462700	1660900	0	0			2265	2876	2395	14269;14270;14271;14272;14273;14274;14275;14276;14277;14278;14279;14280;14281;14282;14283;14284;14285;14286;14287;14288;14289;14290;14291;14292;14293	22547;22548;22549;22550;22551;22552;22553;22554;22555;22556;22557;22558;22559;22560;22561;22562;22563;22564;22565;22566;22567;22568;22569;22570;22571;22572;22573	22564
ASKPLPPAPAPDEYLVSPITGEK	23	1	2376.26	tr|E2RDL8|E2RDL8_CANFA	tr|E2RDL8|E2RDL8_CANFA	E2RDL8	397	419	yes	yes	3	1.909e-07	90.397	1	1					2604000	4233300	0	0	0	0			2269	1168	2399	14303;14304;14305;14306	22586;22587;22588;22589;22590;22591;22592;22593;22594;22595;22596	22590
ASLAFLQK	8	0	876.507	tr|F1P9E5|F1P9E5_CANFA;sp|Q28262|PAFA_CANFA	tr|F1P9E5|F1P9E5_CANFA	F1P9E5	388	395	yes	no	2	7.1647e-86	237.81			1	1	1		0	0	2747200	6842300	3488600	7680200			2271	275	2401	14310;14311;14312;14313;14314;14315;14316;14317	22600;22601;22602;22603;22604;22605;22606;22607;22608;22609;22610;22611	22602
ASLDRPFTSLESAFYSIVGLSSLGVQVPDVKK	32	2	3409.81	tr|F1PCT7|F1PCT7_CANFA	tr|F1PCT7|F1PCT7_CANFA	F1PCT7	39	70	yes	yes	3;4	1.2576e-26	104.24			1			1	0	0	1572900	0	5926100	0			2273	2073	2403	14320;14321;14322;14323;14324;14325;14326;14327;14328	22615;22616;22617;22618;22619;22620;22621;22622;22623;22624;22625;22626;22627;22628;22629	22619
ASLIEYIK	8	0	935.533	tr|F1PGL5|F1PGL5_CANFA	tr|F1PGL5|F1PGL5_CANFA	F1PGL5	227	234	yes	yes	2	0.001817	117.89	1	1					1418900	6574400	0	0	0	0			2275	2195	2405	14331;14332;14333;14334;14335;14336;14337;14338;14339	22632;22633;22634;22635;22636;22637;22638;22639;22640;22641;22642;22643	22638
ASLINNAFQLVSNGK	15	0	1574.84	tr|E2R302|E2R302_CANFA	tr|E2R302|E2R302_CANFA	E2R302	638	652	yes	yes	2	9.5673e-07	118.71	1					1	1127100	0	0	0	0	0			2276	766	2406	14340;14341	22644;22645	22644
ASLLQNESTNEQLQIHYK	18	0	2115.06	tr|E2RT55|E2RT55_CANFA	tr|E2RT55|E2RT55_CANFA	E2RT55	171	188	yes	yes	3	0.030792	37.182		1					0	3480600	0	0	0	0			2279	1812	2409	14347	22651	22651
ASLNGADIYSGCCTLK	16	0	1728.78	tr|E2R944|E2R944_CANFA	tr|E2R944|E2R944_CANFA	E2R944	248	263	yes	yes	2	1.8226e-16	154.47	1	1	1				1190400	4639800	1154100	0	0	0			2281	982	2411	14349;14350;14351	22653;22654;22655;22656	22656
ASLQVLGTVGEPINPEAWLWYHR	23	0	2635.35	tr|J9P7N4|J9P7N4_CANFA;tr|E2R0C6|E2R0C6_CANFA	tr|J9P7N4|J9P7N4_CANFA	J9P7N4	430	452	yes	no	3	0.00074106	52.72			1				0	0	1037900	0	0	0			2282	664	2412	14352;14353	22657;22658	22657
ASLVHVGSRPYTEFPFGQHSSGEAVQDAIR	30	1	3241.59	tr|F6XL96|F6XL96_CANFA	tr|F6XL96|F6XL96_CANFA	F6XL96	73	102	yes	yes	3;4	8.8249e-39	116.6	1	1		1	1		7182500	7017000	0	1124200	13255000	29408000			2283	3001	2413	14354;14355;14356;14357;14358;14359	22659;22660;22661;22662;22663;22664;22665;22666;22667	22660
ASLYNAVTIEDVQK	14	0	1549.8	tr|E2RDN1|E2RDN1_CANFA	tr|E2RDN1|E2RDN1_CANFA	E2RDN1	384	397	yes	yes	2	1.1856e-84	225.85	1	1	1		1	1	7229800	13542000	2988200	0	0	12441000			2284	1169	2414	14360;14361;14362;14363;14364;14365;14366;14367;14368;14369;14370;14371;14372;14373;14374;14375;14376;14377	22668;22669;22670;22671;22672;22673;22674;22675;22676;22677;22678;22679;22680;22681;22682;22683;22684;22685;22686;22687;22688;22689;22690;22691;22692;22693;22694	22690
ASNGDLSDSTVSADPVVK	18	0	1760.84	tr|J9P227|J9P227_CANFA;tr|E2RG72|E2RG72_CANFA	tr|J9P227|J9P227_CANFA	J9P227	1155	1172	yes	no	3	0.055092	32.746		1					0	2065000	0	0	0	0			2286	1270	2416	14380	22698	22698
ASNLENSTYDLYTIPK	16	0	1827.89	tr|F1PU93|F1PU93_CANFA	tr|F1PU93|F1PU93_CANFA	F1PU93	373	388	yes	yes	2	2.5016e-40	183.36				1		1	0	0	0	1454100	0	0			2287	2598	2417	14381;14382;14383;14384;14385;14386;14387;14388;14389;14390	22699;22700;22701;22702;22703;22704;22705;22706;22707;22708;22709;22710;22711;22712;22713;22714	22711
ASPEGCRPGQAAAASQAGGAR	21	1	1968.92	tr|E2QWQ7|E2QWQ7_CANFA	tr|E2QWQ7|E2QWQ7_CANFA	E2QWQ7	43	63	yes	yes	3	0.00087163	63.392					1		0	0	0	0	0	201390			2290	521	2421	14406	22739	22739
ASQGVCNDTMMALWEECKPCLK	22	1	2627.13	sp|P25473|CLUS_CANFA;tr|E2QYU2|E2QYU2_CANFA	sp|P25473|CLUS_CANFA	P25473	97	118	yes	no	3	0.065757	31.488	1						2605500	0	0	0	0	0			2298	209	2430	14422	22762	22762
ASQLRPVVLPGISSIQDLQDLFHK	24	1	2660.47	tr|E2RSF5|E2RSF5_CANFA	tr|E2RSF5|E2RSF5_CANFA	E2RSF5	421	444	yes	yes	3	5.3542e-41	133.65	1						2881100	0	0	0	5359400	0			2299	1773	2431	14423;14424	22763;22764;22765	22764
ASQSQGIQQLLQAEKR	16	1	1783.95	sp|Q5WR09|VATG1_CANFA	sp|Q5WR09|VATG1_CANFA	Q5WR09	2	17	yes	yes	2	0.0013073	72.433				1			0	0	0	532660	0	0			2301	301	2433	14429	22773	22773
ASQSRPNSSALETLGAEK	18	1	1844.92	tr|F1PBJ2|F1PBJ2_CANFA	tr|F1PBJ2|F1PBJ2_CANFA	F1PBJ2	446	463	yes	yes	3	0.037388	42.044		1					0	2848500	0	0	0	0			2302	2030	2434	14430;14431	22774;22775	22774
ASREEILAQAK	11	1	1214.66	tr|F1P9J3|F1P9J3_CANFA;sp|Q258K2|MYH9_CANFA	tr|F1P9J3|F1P9J3_CANFA	F1P9J3	1659	1669	yes	no	2	0.0093124	91.202		1				1	0	2582000	0	0	0	0			2303	272	2435	14432;14433;14434;14435;14436	22776;22777;22778;22779;22780	22777
ASSEAQATPEAPNVPNVSCPK	21	0	2153.01	tr|E2RC23|E2RC23_CANFA	tr|E2RC23|E2RC23_CANFA	E2RC23	309	329	yes	yes	2	5.9683e-20	122.3			1	1			0	0	1198800	1243800	0	0			2305	1109	2437	14438;14439	22782;22783;22784	22783
ASSEGSVASGSGLDSLHK	18	0	1687.8	tr|E2RMT4|E2RMT4_CANFA	tr|E2RMT4|E2RMT4_CANFA	E2RMT4	309	326	yes	yes	2	9.0906e-10	111.34	1						960120	0	0	0	0	0			2306	1553	2438	14440;14441;14442	22785;22786;22787	22787
ASSFAGYVGMLTGFKPGLFSLTLNER	26	1	2762.41	tr|F1PWA9|F1PWA9_CANFA	tr|F1PWA9|F1PWA9_CANFA	F1PWA9	175	200	yes	yes	2;3;4	1.3601e-16	98.887	1	1	1	1	2		1901700	5290200	3899800	970240	114510000	48517000			2307	2672	2439	14443;14444;14445;14446;14447;14448;14449;14450;14451;14452;14453	22788;22789;22790;22791;22792;22793;22794;22795;22796;22797;22798;22799;22800;22801;22802;22803;22804;22805;22806;22807;22808;22809;22810;22811;22812;22813;22814	22804
ASSGLLYPLER	11	0	1204.65	tr|F1Q2J2|F1Q2J2_CANFA;tr|J9NYX4|J9NYX4_CANFA	tr|F1Q2J2|F1Q2J2_CANFA	F1Q2J2	347	357	yes	no	2	0.0066136	73.632				1		1	0	0	0	606290	0	0			2308	2838	2440	14454;14455;14456;14457;14458	22815;22816;22817;22818;22819;22820;22821	22817
ASSIMDELFQDRFFTR	16	1	1961.93	sp|P25473|CLUS_CANFA;tr|E2QYU2|E2QYU2_CANFA	sp|P25473|CLUS_CANFA	P25473	183	198	yes	no	2;3	2.3324e-05	103.66	1	2	1	2	2	2	248010000	517220000	6106100	44239000	452670000	460220000			2311	209	2444	14565;14566;14567;14568;14569;14570;14571;14572;14573;14574;14575;14576;14577;14578;14579;14580;14581;14582;14583;14584	23132;23133;23134;23135;23136;23137;23138;23139;23140;23141;23142;23143;23144;23145;23146;23147;23148;23149;23150;23151;23152;23153;23154;23155;23156;23157;23158;23159;23160;23161;23162;23163;23164	23140
ASSIMDELFQDRFFTREPQDTYHYSPFSLFQR	32	2	3957.84	sp|P25473|CLUS_CANFA;tr|E2QYU2|E2QYU2_CANFA	sp|P25473|CLUS_CANFA	P25473	183	214	yes	no	3;4	5.5996e-06	52.721	2	2	1		1		33787000	111910000	6862200	0	181420000	215520000			2312	209	2445	14585;14586;14587;14588;14589;14590;14591	23165;23166;23167;23168;23169;23170;23171;23172;23173;23174;23175	23172
ASSSAGNLGVLIPVIAVLTR	20	0	1937.13	tr|F1PMC5|F1PMC5_CANFA	tr|F1PMC5|F1PMC5_CANFA	F1PMC5	790	809	yes	yes	2;3	5.8267e-06	90.464							0	0	0	0	5796900	0			2316	2386	2449	14595;14596;14597;14598;14599;14600;14601;14602;14603;14604	23179;23180;23181;23182;23183;23184;23185;23186;23187;23188;23189;23190;23191	23188
ASSSSKPIIGVLMQK	15	1	1544.86	tr|E2QUT9|E2QUT9_CANFA	tr|E2QUT9|E2QUT9_CANFA	E2QUT9	28	42	yes	yes	3	0.031415	47.037							0	0	0	0	1442700	0			2318	458	2451	14610	23197	23197
ASSSVSIDESQPTTNIQIR	19	0	2032.01	tr|F1PWN6|F1PWN6_CANFA;tr|F1PQK4|F1PQK4_CANFA	tr|F1PWN6|F1PWN6_CANFA	F1PWN6	283	301	yes	no	2	6.3656e-25	158.92	1	1	1	1			1259200	5793200	1671200	711210	0	0			2319	2684	2452	14611;14612;14613;14614;14615;14616;14617	23198;23199;23200;23201;23202;23203;23204;23205;23206;23207;23208	23208
ASSTCGLTKPETYCTQYGEWQMK	23	1	2725.18	tr|F1PFM5|F1PFM5_CANFA	tr|F1PFM5|F1PFM5_CANFA	F1PFM5	43	65	yes	yes	3	7.3386e-11	98.76		1					0	2871100	0	0	0	0			2320	2156	2453	14618	23209;23210;23211	23210
ASTNIQDTEGNTPLHLACDEERVEEAK	27	1	3026.39	tr|E2RA22|E2RA22_CANFA	tr|E2RA22|E2RA22_CANFA	E2RA22	163	189	yes	yes	3;4	5.5494e-05	61.612			2				0	0	2656000	0	0	0			2326	1022	2459	14633;14634	23230;23231;23232;23233	23232
ASVCAPCHTSCATCQGLAPTDCLSCPSHASLDPVEQTCSR	40	0	4447.85	tr|E2RSE6|E2RSE6_CANFA	tr|E2RSE6|E2RSE6_CANFA	E2RSE6	637	676	yes	yes	4	1.3075e-05	40.166		1			1		0	30911000	0	0	0	32165000			2328	1771	2461	14637;14638	23237;23238;23239;23240;23241;23242;23243	23240
ASVGFGGSCFQK	12	0	1243.57	tr|E2R311|E2R311_CANFA	tr|E2R311|E2R311_CANFA	E2R311	268	279	yes	yes	2	0.0012189	94.538			1	1			0	0	781150	2828800	0	0			2332	767	2465	14660;14661	23274;23275	23275
ASVPDGLLSELTQQLAQATGK	21	0	2126.12	tr|Q4GX48|Q4GX48_CANFA	tr|Q4GX48|Q4GX48_CANFA	Q4GX48	2	22	yes	yes	2;3	2.6581e-167	242.16	2	2	1	1		3	7395500	10724000	3948700	1911300	5302000	0			2336	3399	2469	14668;14669;14670;14671;14672;14673;14674;14675;14676;14677;14678;14679;14680;14681;14682;14683;14684;14685;14686;14687;14688;14689;14690;14691;14692;14693;14694	23282;23283;23284;23285;23286;23287;23288;23289;23290;23291;23292;23293;23294;23295;23296;23297;23298;23299;23300;23301;23302;23303;23304;23305;23306;23307;23308;23309;23310;23311;23312;23313;23314;23315;23316;23317;23318;23319;23320;23321;23322;23323;23324;23325;23326	23298
ASVPTIQDQASAMQLSQCAK	20	0	2133.02	tr|F1PSC2|F1PSC2_CANFA;tr|J9P5V6|J9P5V6_CANFA	tr|F1PSC2|F1PSC2_CANFA	F1PSC2	1006	1025	yes	no	2	7.1694e-05	97.621			1				0	0	659920	0	0	0			2337	2543	2470	14695;14696	23327;23328	23328
ASVSQVESDLR	11	0	1189.59	tr|F1PEI2|F1PEI2_CANFA	tr|F1PEI2|F1PEI2_CANFA	F1PEI2	535	545	yes	yes	2	0.00016196	126.5			1	1		1	0	0	667680	1734400	0	0			2338	2119	2471	14697;14698;14699;14700;14701;14702;14703	23329;23330;23331;23332;23333;23334;23335;23336	23334
ASWGEFQAR	9	0	1050.49	tr|E2RTG4|E2RTG4_CANFA	tr|E2RTG4|E2RTG4_CANFA	E2RTG4	209	217	yes	yes	2	1.8991e-09	154.01			1	1	1		0	0	21574000	43967000	0	35811000			2339	1826	2472	14704;14705;14706	23337;23338;23339	23338
ASWIAQK	7	0	802.434	tr|E2RLQ5|E2RLQ5_CANFA	tr|E2RLQ5|E2RLQ5_CANFA	E2RLQ5	118	124	yes	yes	2	0.014523	104.21		1					0	7593200	0	0	0	0			2340	1491	2473	14707	23340	23340
ATAAFILANEHNVALFK	17	0	1828.98	tr|E2RF06|E2RF06_CANFA	tr|E2RF06|E2RF06_CANFA	E2RF06	186	202	yes	yes	2;3	4.9829e-41	181.81		2	1	1		2	0	61460000	1182500	859740	1013300	0			2345	1224	2478	14729;14730;14731;14732;14733;14734;14735;14736;14737;14738;14739;14740;14741;14742;14743;14744;14745;14746;14747;14748	23374;23375;23376;23377;23378;23379;23380;23381;23382;23383;23384;23385;23386;23387;23388;23389;23390;23391;23392;23393;23394;23395;23396;23397;23398;23399;23400;23401;23402;23403;23404;23405	23391
ATADEKPKLEEFFAR	15	2	1750.89	tr|E2R0I9|E2R0I9_CANFA;tr|J9P9E9|J9P9E9_CANFA	tr|E2R0I9|E2R0I9_CANFA	E2R0I9	93	107	yes	no	2;3	3.1494e-06	142.19	1	1	2	1			1043000	14053000	3184500	2093000	1688800	0			2348	674	2481	14756;14757;14758;14759;14760;14761;14762	23413;23414;23415;23416;23417;23418;23419;23420;23421	23415
ATAESASECLPCDCNGR	17	0	1896.74	tr|F1PHK9|F1PHK9_CANFA	tr|F1PHK9|F1PHK9_CANFA	F1PHK9	209	225	yes	yes	2	3.3949e-17	153.48	1	1					2068400	2831000	0	0	0	0			2349	2231	2482	14763;14764	23422;23423	23423
ATAGAYIASQTVK	13	0	1279.68	tr|E2R3R2|E2R3R2_CANFA	tr|E2R3R2|E2R3R2_CANFA	E2R3R2	79	91	yes	yes	2	4.7848e-05	138.31	1	1	1	1	1	1	1423300	13004000	3494600	7195100	0	1982200			2351	780	2484	14769;14770;14771;14772;14773;14774;14775;14776;14777	23431;23432;23433;23434;23435;23436;23437;23438;23439;23440	23431
ATAGAYIASQTVKK	14	1	1407.77	tr|E2R3R2|E2R3R2_CANFA	tr|E2R3R2|E2R3R2_CANFA	E2R3R2	79	92	yes	yes	2;3	3.9669e-14	163.62	1	1	2	1	1		2913200	3057000	3031100	2297600	1653700	439230			2352	780	2485	14778;14779;14780;14781;14782;14783;14784	23441;23442;23443;23444;23445;23446;23447	23446
ATAGDTHLGGEDFDNR	16	0	1674.72	sp|Q7YQC6|HSP71_CANFA;tr|G1K268|G1K268_CANFA;tr|G1K267|G1K267_CANFA	sp|Q7YQC6|HSP71_CANFA	Q7YQC6	221	236	no	no	2;3	7.8713e-17	158.65	1		1				1142700	0	1745900	0	0	0			2353	314	2486	14785;14786;14787;14788;14789;14790;14791;14792	23448;23449;23450;23451;23452;23453;23454;23455	23451
ATAIELGYLTAEQFDEWVKPK	21	1	2408.23	tr|E2RGR9|E2RGR9_CANFA	tr|E2RGR9|E2RGR9_CANFA	E2RGR9	482	502	yes	yes	3	8.4716e-05	79.393	1	1	1	1		1	3424400	6380300	2197600	1459400	0	0			2356	1299	2489	14798;14799;14800;14801;14802;14803;14804;14805;14806;14807	23464;23465;23466;23467;23468;23469;23470;23471;23472;23473;23474	23468
ATALDTQHHLAVFHLDTEASVR	22	0	2431.22	tr|F1PP89|F1PP89_CANFA	tr|F1PP89|F1PP89_CANFA	F1PP89	1154	1175	yes	yes	3	3.7006e-16	110.75	1	1					810890	2605400	0	0	1284800	0			2357	2432	2490	14808;14809;14810	23475;23476;23477;23478	23476
ATAPVAFNYYGVAAGPAASK	20	0	1924.97	tr|E2QWP1|E2QWP1_CANFA	tr|E2QWP1|E2QWP1_CANFA	E2QWP1	12	31	yes	yes	2	5.9031e-87	205.55	1	1	1	1		1	3921200	6475900	1071600	1569900	1454700	0			2358	520	2491	14811;14812;14813;14814;14815;14816;14817;14818;14819;14820;14821;14822;14823;14824;14825;14826;14827	23479;23480;23481;23482;23483;23484;23485;23486;23487;23488;23489;23490;23491;23492;23493;23494;23495;23496;23497;23498;23499;23500;23501;23502;23503;23504;23505;23506;23507;23508;23509;23510	23508
ATAQPPTDAAESSQAEEKIEAVDETKPK	28	2	2940.42	tr|E2R1X9|E2R1X9_CANFA	tr|E2R1X9|E2R1X9_CANFA	E2R1X9	196	223	yes	yes	3	7.128e-05	60.86			1	1			0	0	4073600	5803500	5384800	0			2361	729	2494	14838;14839;14840;14841;14842;14843	23525;23526;23527;23528;23529;23530;23531;23532;23533	23528
ATATACRPCPCPYIDASR	18	1	2065.91	tr|J9NSQ6|J9NSQ6_CANFA;tr|J9NRJ0|J9NRJ0_CANFA;tr|F1PHM5|F1PHM5_CANFA	tr|J9NRJ0|J9NRJ0_CANFA	J9NSQ6	807	824	no	no	2;3	1.0081e-14	135.69	2	1	1	2	2		14283000	152040000	6761400	46193000	13996000	18844000			2362	3073;3096	2495	14844;14845;14846;14847;14848;14849;14850;14851;14852;14853;14854	23534;23535;23536;23537;23538;23539;23540;23541;23542;23543;23544	23538
ATATACRPCPCPYIDASRR	19	2	2222.01	tr|J9NSQ6|J9NSQ6_CANFA;tr|J9NRJ0|J9NRJ0_CANFA;tr|F1PHM5|F1PHM5_CANFA	tr|J9NRJ0|J9NRJ0_CANFA	J9NSQ6	807	825	no	no	2;3	0.00061627	87.668		1	1	2	1		0	53263000	8602400	19570000	12632000	7777500			2363	3073;3096	2496	14855;14856;14857;14858;14859;14860	23545;23546;23547;23548;23549;23550;23551	23547
ATAVMPDGQFK	11	0	1163.56	tr|E2RHG2|E2RHG2_CANFA;sp|Q06830|PRDX1_HUMAN	tr|E2RHG2|E2RHG2_CANFA	E2RHG2	17	27	no	no	2	0.0010771	105.2	2	2	1	1		2	2442900	35821000	12409000	14410000	0	0			2365	1324;267	2498;2499	14863;14864;14865;14866;14867;14868;14869;14870;14871;14872;14873;14874;14875;14876;14877;14878;14879;14880;14881;14882;14883;14884;14885;14886	23554;23555;23556;23557;23558;23559;23560;23561;23562;23563;23564;23565;23566;23567;23568;23569;23570;23571;23572;23573;23574;23575;23576;23577;23578;23579	23577	198;627
ATAVMPDGQFKDLSLSDYK	19	1	2085.01	tr|E2RHG2|E2RHG2_CANFA	tr|E2RHG2|E2RHG2_CANFA	E2RHG2	17	35	yes	yes	2;3	3.7871e-19	146.81	1	2	1			3	4559900	30404000	3410200	0	0	0			2366	1324	2500;2501	14887;14888;14889;14890;14891;14892;14893;14894;14895;14896;14897;14898;14899;14900;14901;14902;14903;14904;14905;14906;14907;14908	23580;23581;23582;23583;23584;23585;23586;23587;23588;23589;23590;23591;23592;23593;23594;23595;23596;23597;23598;23599;23600;23601;23602;23603;23604;23605;23606;23607;23608;23609;23610;23611;23612;23613;23614;23615;23616	23603	627
ATCDLATFQGDIMPPFQK	18	0	2038.95	tr|E2RN97|E2RN97_CANFA	tr|E2RN97|E2RN97_CANFA	E2RN97	243	260	yes	yes	2	0.0051192	65.477	1	1		1	1		8728200	6887400	0	4439400	0	21416000			2368	1570	2504	14914;14915;14916;14917	23622;23623;23624;23625;23626	23626	708
ATCLLGR	7	0	789.417	tr|E2RIY8|E2RIY8_CANFA	tr|E2RIY8|E2RIY8_CANFA	E2RIY8	219	225	yes	yes	2	0.0055979	132.09	1	1	1		1		285310	8791500	473600	0	3019100	1614300			2369	1377	2505	14918;14919;14920;14921;14922	23627;23628;23629;23630;23631	23631
ATDFVVPGPGK	11	0	1086.57	tr|F1PZA1|F1PZA1_CANFA;tr|Q0QEQ8|Q0QEQ8_CANFA	tr|F1PZA1|F1PZA1_CANFA	F1PZA1	141	151	yes	no	2	0.015905	63.624	1						219860	0	0	0	0	0			2372	2755	2508	14927	23639	23639
ATDGDSGIYGHITYHIVNDFAK	22	0	2393.13	tr|F6XXM1|F6XXM1_CANFA	tr|F6XXM1|F6XXM1_CANFA	F6XXM1	2516	2537	yes	yes	3	2.1978e-07	92.474					1		0	0	0	0	0	6291600			2373	3022	2509	14928	23640	23640
ATDGKWEVLIGSSHILTPTR	20	1	2180.16	sp|Q28288|STXB2_CANFA	sp|Q28288|STXB2_CANFA	Q28288	556	575	yes	yes	2;3	9.6536e-06	90.308	1	1					3207300	4507400	0	0	0	0			2374	277	2510	14929;14930;14931;14932;14933;14934	23641;23642;23643;23644;23645;23646;23647;23648;23649	23643
ATENDIANFFSPLNPIR	17	0	1917.96	tr|F1P8D3|F1P8D3_CANFA	tr|F1P8D3|F1P8D3_CANFA	F1P8D3	206	222	yes	yes	2;3	2.6158e-41	185.99	1	1			1	1	2495300	3642300	0	0	0	3023800			2381	1911	2517	14950;14951;14952;14953;14954;14955;14956;14957;14958;14959;14960;14961;14962;14963;14964	23668;23669;23670;23671;23672;23673;23674;23675;23676;23677;23678;23679;23680;23681;23682;23683;23684;23685;23686;23687;23688;23689;23690;23691;23692;23693;23694;23695;23696	23669
ATENDIYNFFSPLNPVR	17	0	1995.97	tr|E2R8D6|E2R8D6_CANFA;tr|E2RB90|E2RB90_CANFA	tr|E2R8D6|E2R8D6_CANFA	E2R8D6	300	316	no	no	2;3	9.6397e-67	203.52	2	2	2	2	2	1	28132000	54038000	4331200	4430600	38153000	25972000			2383	956;1072	2520	14972;14973;14974;14975;14976;14977;14978;14979;14980;14981;14982;14983;14984;14985;14986;14987;14988;14989;14990;14991;14992;14993;14994;14995;14996;14997;14998;14999;15000;15001;15002;15003	23707;23708;23709;23710;23711;23712;23713;23714;23715;23716;23717;23718;23719;23720;23721;23722;23723;23724;23725;23726;23727;23728;23729;23730;23731;23732;23733;23734;23735;23736;23737;23738;23739;23740;23741;23742;23743;23744;23745;23746;23747;23748;23749;23750;23751;23752;23753;23754;23755;23756;23757;23758;23759;23760;23761;23762;23763;23764;23765;23766;23767;23768;23769;23770;23771;23772;237…	23734
ATEPVIAFYEKR	12	1	1422.75	tr|J9P9T3|J9P9T3_CANFA;tr|B4YY02|B4YY02_CANFA	tr|J9P9T3|J9P9T3_CANFA	J9P9T3	156	167	yes	no	3	0.012688	59.198		1					0	3856000	0	0	0	0			2385	373	2522	15007;15008	23778;23779	23779
ATEVTFGEEAEK	12	0	1309.6	tr|J9P884|J9P884_CANFA;tr|F1PGL1|F1PGL1_CANFA	tr|F1PGL1|F1PGL1_CANFA	J9P884	1572	1583	no	no	2	0.00010733	122.55			1				0	0	891960	0	1722600	0			2388	2193;3328	2525	15011;15012	23782;23783	23783
ATFDISLVVPK	11	0	1188.68	tr|F1P7M0|F1P7M0_CANFA	tr|F1P7M0|F1P7M0_CANFA	F1P7M0	139	149	yes	yes	2	7.0831e-05	144.17			1		1	1	0	0	1907200	0	4810600	7096600			2391	1890	2528	15021;15022;15023;15024;15025;15026;15027;15028	23793;23794;23795;23796;23797;23798;23799;23800	23795
ATFIKVPQNQNGK	13	1	1443.78	tr|F1Q0B0|F1Q0B0_CANFA	tr|F1Q0B0|F1Q0B0_CANFA	F1Q0B0	514	526	yes	yes	2	0.0013416	134.56	1	1	1				2382000	4112100	751010	0	0	0			2392	2778	2529	15029;15030;15031	23801;23802;23803	23803
ATFISVQLK	9	0	1005.59	tr|F1PFG6|F1PFG6_CANFA	tr|F1PFG6|F1PFG6_CANFA	F1PFG6	2	10	yes	yes	1;2	0.00095522	111.17	1		1	1			451610	0	817880	728220	0	0			2393	2150	2530	15032;15033;15034;15035;15036;15037	23804;23805;23806;23807;23808;23809;23810	23809
ATFISVQLKK	10	1	1133.68	tr|F1PFG6|F1PFG6_CANFA	tr|F1PFG6|F1PFG6_CANFA	F1PFG6	2	11	yes	yes	2	2.6595e-05	131.09	1	1	1	1	1		5039500	12586000	1856600	1792100	3740700	24015000			2394	2150	2531	15038;15039;15040;15041;15042;15043;15044;15045;15046;15047;15048;15049;15050;15051;15052;15053;15054;15055;15056;15057;15058;15059	23811;23812;23813;23814;23815;23816;23817;23818;23819;23820;23821;23822;23823;23824;23825;23826;23827;23828;23829;23830;23831;23832	23813
ATFNPAQDQCHIR	13	0	1556.72	tr|F1PID4|F1PID4_CANFA;tr|J9P7C6|J9P7C6_CANFA;sp|Q52S86|PODXL_CANFA	tr|F1PID4|F1PID4_CANFA	F1PID4	374	386	yes	no	2;3	1.7208e-08	153	2	2					53383000	297100000	0	0	0	0			2395	294	2532	15060;15061;15062;15063;15064;15065;15066;15067;15068;15069	23833;23834;23835;23836;23837;23838;23839;23840;23841;23842	23839
ATFQAYQILIDKDIEEAIEAETSGDLQK	28	1	3138.56	tr|J9P497|J9P497_CANFA;sp|Q29471|ANX13_CANFA	tr|J9P497|J9P497_CANFA	J9P497	207	234	yes	no	3;4	2.2545e-53	134.15	1	2		1	1	2	15965000	30926000	0	587020	7249900	3828700			2397	282	2534	15071;15072;15073;15074;15075;15076;15077;15078;15079;15080;15081;15082;15083;15084;15085	23844;23845;23846;23847;23848;23849;23850;23851;23852;23853;23854;23855;23856;23857;23858;23859;23860;23861;23862;23863;23864;23865;23866;23867;23868;23869;23870;23871;23872;23873;23874;23875;23876;23877;23878;23879	23873
ATFSSMPLATSINSVSLEVAQPGPSEGPR	29	0	2929.45	tr|J9NSQ6|J9NSQ6_CANFA;tr|J9NRJ0|J9NRJ0_CANFA;tr|F1PHM5|F1PHM5_CANFA	tr|J9NRJ0|J9NRJ0_CANFA	J9NSQ6	1500	1528	no	no	3	1.73e-07	72.499	1	1	1	1	1	1	15974000	19012000	4150900	12144000	5079900	4147200			2398	3073;3096	2535;2536	15086;15087;15088;15089;15090;15091;15092;15093;15094;15095;15096;15097;15098;15099;15100;15101	23880;23881;23882;23883;23884;23885;23886;23887;23888;23889;23890;23891;23892;23893;23894;23895;23896;23897;23898;23899;23900;23901;23902;23903;23904;23905;23906;23907;23908;23909;23910;23911;23912;23913;23914;23915;23916;23917;23918;23919	23905	1365
ATFYGEQVDYYK	12	0	1482.67	tr|F1PJ65|F1PJ65_CANFA	tr|F1PJ65|F1PJ65_CANFA	F1PJ65	1517	1528	yes	yes	2	0.0001081	138.02			1	1			0	0	0	499350	0	0			2400	2294	2538	15103;15104;15105;15106;15107;15108;15109;15110;15111;15112;15113;15114;15115;15116;15117	23921;23922;23923;23924;23925;23926;23927;23928;23929;23930;23931;23932;23933;23934;23935;23936;23937;23938;23939;23940;23941;23942;23943	23942
ATFYLNVLEQK	11	0	1324.7	tr|E2RPG9|E2RPG9_CANFA	tr|E2RPG9|E2RPG9_CANFA	E2RPG9	528	538	yes	yes	2	0.00049243	103.21	1	1					897030	3499800	0	0	0	0			2401	1632	2539	15118;15119	23944;23945	23944
ATGANATPLDFPSKK	15	1	1516.79	tr|E2RRT4|E2RRT4_CANFA	tr|E2RRT4|E2RRT4_CANFA	E2RRT4	2	16	yes	yes	2	0.00013052	93.716	1						339170	0	0	0	0	0			2402	1741	2540	15120;15121;15122	23946;23947;23948;23949	23947
ATGATQQDSNASSLLDIYSFWLNR	24	0	2657.27	tr|E2RBD1|E2RBD1_CANFA	tr|E2RBD1|E2RBD1_CANFA	E2RBD1	37	60	yes	yes	2	0.067418	41.648				1			0	0	0	474470	0	0			2403	1080	2541	15123	23950	23950
ATGQCSCLPNVVGLNCDR	18	0	2019.89	tr|F1PCD8|F1PCD8_CANFA	tr|F1PCD8|F1PCD8_CANFA	F1PCD8	913	930	yes	yes	2;3	1.4304e-31	171.33		2	1	1	1		0	26451000	2965400	3281700	4821700	39542000			2405	2057	2543	15125;15126;15127;15128;15129;15130	23952;23953;23954;23955;23956;23957;23958;23959;23960;23961;23962;23963;23964;23965;23966	23962
ATGVFTTLQPLSSIPPYNTEVTETTIVITWTPAPR	35	0	3800.99	tr|F1P6H7|F1P6H7_CANFA;tr|J9P8M2|J9P8M2_CANFA	tr|F1P6H7|F1P6H7_CANFA	F1P6H7	1028	1062	no	no	3	0.01301	25.905				1			0	0	0	9164500	53126000	0			2407	1853;3333	2545	15134;15135	23971;23972;23973	23971
ATIAGGGVIPHIHK	14	0	1369.78	tr|J9P3D2|J9P3D2_CANFA;tr|F6X834|F6X834_CANFA	tr|J9P3D2|J9P3D2_CANFA	J9P3D2	103	116	yes	no	2;3	4.687e-06	116.71	2	2	1	1	1	1	1878500	34711000	3054800	5721500	1029000	1335200			2410	2973	2548	15143;15144;15145;15146;15147;15148;15149;15150;15151;15152;15153;15154;15155;15156;15157;15158;15159	23983;23984;23985;23986;23987;23988;23989;23990;23991;23992;23993;23994;23995;23996;23997;23998;23999;24000;24001	23998
ATIGADFLTK	10	0	1035.56	sp|P18067|RAB7A_CANFA	sp|P18067|RAB7A_CANFA	P18067	39	48	yes	yes	2	4.6107e-06	126.03				1			0	0	0	676590	1697500	0			2411	202	2549	15160;15161;15162;15163;15164;15165;15166;15167;15168;15169;15170;15171;15172;15173;15174	24002;24003;24004;24005;24006;24007;24008;24009;24010;24011;24012;24013;24014;24015;24016;24017	24010
ATIGLIR	7	0	742.47	tr|Q6VAH9|Q6VAH9_CANFA	tr|Q6VAH9|Q6VAH9_CANFA	Q6VAH9	146	152	yes	yes	2	0.011176	111.65	1					1	100310	0	0	0	0	0			2413	3406	2551	15178;15179;15180;15181;15182;15183	24021;24022;24023;24024;24025;24026	24022
ATIIEGK	7	0	730.423	tr|J9JHQ1|J9JHQ1_CANFA;tr|F1PE64|F1PE64_CANFA	tr|J9JHQ1|J9JHQ1_CANFA	J9JHQ1	161	167	yes	no	2	0.037855	79.713					1		0	0	0	0	0	990850			2414	3065	2552	15184	24027	24027
ATIMVMVK	8	0	891.492	tr|E2RJH2|E2RJH2_CANFA	tr|E2RJH2|E2RJH2_CANFA	E2RJH2	75	82	yes	yes	2	6.3661e-09	151.04			1		3		0	0	1307100	0	9141300	3893200			2415	1393	2553;2554	15185;15186;15187;15188;15189;15190;15191	24028;24029;24030;24031;24032;24033;24034	24029	647;648
ATISHVSPDSLYLFR	15	0	1704.88	tr|F1PWC1|F1PWC1_CANFA;tr|E2REV6|E2REV6_CANFA	tr|F1PWC1|F1PWC1_CANFA	F1PWC1	350	364	yes	no	2;3	4.6376e-07	114.64					1		0	0	0	0	1518500	13444000			2416	2673	2555	15192;15193;15194	24035;24036;24037	24035
ATISNDGATILK	12	0	1202.65	tr|J9NS87|J9NS87_CANFA;tr|F1Q406|F1Q406_CANFA;tr|F6Y487|F6Y487_CANFA	tr|J9NS87|J9NS87_CANFA	J9NS87	56	67	yes	no	2	0.00044008	100.38			1	1		1	0	0	1759900	4320600	0	0			2417	3090	2556	15195;15196;15197;15198;15199;15200;15201;15202;15203;15204;15205;15206;15207;15208;15209	24038;24039;24040;24041;24042;24043;24044;24045;24046;24047;24048;24049;24050;24051;24052;24053	24038
ATITGYR	7	0	780.413	tr|F1P6H7|F1P6H7_CANFA;tr|J9P8M2|J9P8M2_CANFA	tr|F1P6H7|F1P6H7_CANFA	F1P6H7	1424	1430	no	no	2	0.038255	79.451					1		0	0	0	0	20060000	18031000			2419	1853;3333	2558	15211;15212;15213	24055;24056;24057	24056
ATIVHQDQAYDDK	13	0	1502.7	tr|F1P8T3|F1P8T3_CANFA	tr|F1P8T3|F1P8T3_CANFA	F1P8T3	120	132	yes	yes	2;3	1.0198e-08	156.6		2					0	9238000	0	0	396910	0			2420	1926	2559	15214;15215;15216	24058;24059;24060	24060
ATIVHQDQAYDDKIYYFFR	19	1	2392.15	tr|F1P8T3|F1P8T3_CANFA	tr|F1P8T3|F1P8T3_CANFA	F1P8T3	120	138	yes	yes	2;3;4	2.7752e-50	185.96	3	3	2	1	3		55594000	148950000	10264000	2791100	55751000	207750000			2421	1926	2560	15217;15218;15219;15220;15221;15222;15223;15224;15225;15226;15227;15228;15229;15230;15231	24061;24062;24063;24064;24065;24066;24067;24068;24069;24070;24071;24072;24073;24074;24075;24076;24077;24078;24079;24080;24081;24082;24083;24084;24085;24086;24087;24088;24089	24075
ATLDVLATFSPTYLCVLSPEQLGSVQHSVIWVAR	34	0	3756.95	tr|J9NX38|J9NX38_CANFA;tr|F1Q311|F1Q311_CANFA	tr|J9NX38|J9NX38_CANFA	J9NX38	229	262	yes	no	3;4	8.8301e-05	43.807	2	2			1		12946000	39395000	0	0	16731000	15876000			2424	3160	2563	15235;15236;15237;15238;15239;15240	24093;24094;24095;24096;24097;24098;24099;24100;24101;24102;24103;24104;24105;24106;24107;24108;24109;24110	24101
ATLEEPPCNDPTVCQLPVSKK	21	1	2382.16	tr|E2RR02|E2RR02_CANFA	tr|E2RR02|E2RR02_CANFA	E2RR02	81	101	yes	yes	3	0.034248	34.748					1		0	0	0	0	0	4742700			2425	1695	2564	15241	24111	24111
ATLENVTNLRPLGEDFR	17	1	1944.01	tr|E2R5E7|E2R5E7_CANFA	tr|E2R5E7|E2R5E7_CANFA	E2R5E7	46	62	yes	yes	2;3	0.00362	63.894	1		1				1583300	0	938080	0	0	0			2426	853	2565	15242;15243;15244;15245	24112;24113;24114;24115	24113
ATLITFLCDR	10	0	1208.62	tr|F1PWR1|F1PWR1_CANFA;tr|B1H0W0|B1H0W0_CANFA	tr|F1PWR1|F1PWR1_CANFA	F1PWR1	727	736	yes	no	2	0.00083581	97.452		1			1		0	2645700	0	0	3102100	4193600			2427	369	2566	15246;15247;15248	24116;24117;24118	24116
ATLPVFDKEELLECIK	16	1	1904	tr|F1PY28|F1PY28_CANFA	tr|F1PY28|F1PY28_CANFA	F1PY28	126	141	yes	yes	2;3	1.3282e-05	104.26	1	1	1				5511000	8631600	2693400	0	10822000	0			2428	2727	2567	15249;15250;15251;15252;15253	24119;24120;24121;24122;24123;24124;24125;24126;24127	24127
ATLQAALCLENFSSQVVER	19	0	2135.07	tr|E2QWU0|E2QWU0_CANFA	tr|E2QWU0|E2QWU0_CANFA	E2QWU0	14	32	yes	yes	2;3	1.2802e-15	122.97	1						1583600	0	0	0	0	0			2429	528	2568	15254;15255;15256;15257;15258;15259;15260;15261;15262;15263	24128;24129;24130;24131;24132;24133;24134;24135;24136;24137;24138;24139;24140;24141;24142	24140
ATLQEVVGLRPDLAVEAGAPYAER	24	1	2524.33	tr|J9P5I6|J9P5I6_CANFA;tr|J9NWL5|J9NWL5_CANFA	tr|J9P5I6|J9P5I6_CANFA	J9P5I6	210	233	yes	no	2;3;4	1.5883e-13	103.28	1	1	2	2	2		1524500	7786400	8049600	4100100	52798000	88698000			2430	3288	2569	15264;15265;15266;15267;15268;15269;15270;15271;15272;15273;15274;15275;15276;15277;15278;15279;15280;15281;15282;15283;15284;15285;15286	24143;24144;24145;24146;24147;24148;24149;24150;24151;24152;24153;24154;24155;24156;24157;24158;24159;24160;24161;24162;24163;24164;24165;24166;24167;24168;24169;24170;24171;24172;24173;24174;24175;24176;24177;24178;24179;24180;24181;24182;24183;24184	24146
ATLWYVPLSLK	11	0	1289.74	tr|J9NU71|J9NU71_CANFA;tr|F1PWR0|F1PWR0_CANFA	tr|J9NU71|J9NU71_CANFA	J9NU71	113	123	yes	no	2	0.00019029	117.14			1	1	1	1	0	0	995160	377790	6545800	7160700			2433	3118	2572	15293;15294;15295;15296;15297;15298;15299;15300;15301;15302;15303;15304;15305	24203;24204;24205;24206;24207;24208;24209;24210;24211;24212;24213;24214;24215;24216	24210
ATLYVTAIEDR	11	0	1250.65	tr|F6XFY9|F6XFY9_CANFA	tr|F6XFY9|F6XFY9_CANFA	F6XFY9	196	206	yes	yes	2	0.00042675	105.03	1						2689700	0	0	0	0	0			2434	2989	2573	15306	24217;24218;24219	24219
ATNIEVLSNTFQFTNEAR	18	0	2054.01	tr|F1PG95|F1PG95_CANFA	tr|F1PG95|F1PG95_CANFA	F1PG95	346	363	yes	yes	2;3	1.2325e-231	276.62	1	1				1	0	3237600	0	0	2335600	0			2437	2177	2576	15316;15317;15318;15319;15320;15321;15322;15323;15324;15325	24231;24232;24233;24234;24235;24236;24237;24238;24239;24240;24241;24242;24243;24244;24245;24246;24247;24248;24249	24232
ATPFIECNGGR	11	0	1220.56	tr|F1Q129|F1Q129_CANFA	tr|F1Q129|F1Q129_CANFA	F1Q129	1622	1632	yes	yes	2	0.0084528	70.728	1	1			1		993880	14504000	0	0	0	3010400			2439	2798	2578	15327;15328;15329	24251;24252;24253	24252
ATPLTPTCACSTLQGEVER	19	0	2089.98	tr|E2QYP0|E2QYP0_CANFA	tr|E2QYP0|E2QYP0_CANFA	E2QYP0	880	898	yes	yes	2	0.00027515	77.668			1	1			0	0	717050	449050	0	0			2441	612	2581	15346;15347	24279;24280	24279
ATPPQIVNGDQYCGDYELFVEAVEQNTLQEFLK	33	0	3814.8	tr|F1PSK3|F1PSK3_CANFA	tr|F1PSK3|F1PSK3_CANFA	F1PSK3	128	160	yes	yes	3	3.3079e-09	62.57	1	1	1	1			10498000	34817000	17385000	12089000	0	0			2442	2551	2582	15348;15349;15350;15351	24281;24282;24283;24284;24285;24286;24287;24288;24289;24290	24287
ATPYTFPGGTGQIINK	16	0	1663.86	tr|E2RM54|E2RM54_CANFA	tr|E2RM54|E2RM54_CANFA	E2RM54	349	364	yes	yes	2	0.0025168	66.738	1						3192000	0	0	0	0	0			2443	1517	2583	15352	24291	24291
ATQALVLAPTR	11	0	1139.67	tr|J9NY67|J9NY67_CANFA;tr|F1P895|F1P895_CANFA;tr|J9NU36|J9NU36_CANFA	tr|J9NY67|J9NY67_CANFA	J9NY67	100	110	yes	no	2	0.0026749	96.82	2	1	1	1	1		0	38512000	10240000	12227000	0	7587400			2445	1908	2585	15355;15356;15357;15358;15359;15360;15361;15362	24295;24296;24297;24298;24299;24300;24301;24302;24303	24302
ATQSVPKEEVKDDNPHLK	18	2	2034.04	tr|E2RAZ6|E2RAZ6_CANFA	tr|E2RAZ6|E2RAZ6_CANFA	E2RAZ6	134	151	yes	yes	3	3.7413e-05	91.616			1				0	0	400300	0	0	0			2447	1059	2587	15365	24306	24306
ATQVGEKPPKDESANQEEPEAR	22	2	2409.14	tr|F1PRR4|F1PRR4_CANFA	tr|F1PRR4|F1PRR4_CANFA	F1PRR4	280	301	yes	yes	3;4	3.2143e-22	114.55	1	2					367240	2138300	0	0	0	0			2448	2520	2588	15366;15367;15368;15369	24307;24308;24309;24310	24307
ATSGTEHQFCGGR	13	0	1406.6	tr|E2RC23|E2RC23_CANFA	tr|E2RC23|E2RC23_CANFA	E2RC23	150	162	yes	yes	2	7.8057e-06	147.73					1		0	0	0	0	179300	805600			2452	1109	2592	15398;15399	24359;24360	24360
ATSNVFAMFDQSQIQEFK	18	0	2089.98	tr|L7N0I1|L7N0I1_CANFA;tr|E2QY85|E2QY85_CANFA;tr|F1P634|F1P634_CANFA	tr|L7N0I1|L7N0I1_CANFA	L7N0I1	18	35	yes	no	2;3	2.0541e-92	217.67				1		3	0	0	0	3338700	0	0			2454	589	2594;2595	15405;15406;15407;15408;15409;15410;15411;15412;15413;15414;15415;15416;15417;15418;15419;15420	24368;24369;24370;24371;24372;24373;24374;24375;24376;24377;24378;24379;24380;24381;24382;24383;24384;24385;24386;24387;24388;24389;24390;24391;24392;24393;24394;24395	24385	346
ATSRPGCDVDLGGFAGLFDLK	21	1	2195.07	tr|J9P7I4|J9P7I4_CANFA;tr|F1PTG8|F1PTG8_CANFA;tr|J9NUS5|J9NUS5_CANFA	tr|J9P7I4|J9P7I4_CANFA	J9P7I4	461	481	yes	no	2;3	6.6204e-14	105.38	1	1	2		1		6422700	4922700	2689300	0	4202300	8700200			2457	3315	2598	15423;15424;15425;15426;15427;15428;15429;15430;15431;15432;15433	24398;24399;24400;24401;24402;24403;24404;24405;24406;24407;24408;24409;24410	24401
ATSSPAGSIPAPGPVPPVR	19	0	1756.95	tr|J9NSQ6|J9NSQ6_CANFA	tr|J9NSQ6|J9NSQ6_CANFA	J9NSQ6	2165	2183	yes	yes	2;3	1.0906e-14	120.59	2	1	1	2	1		20294000	15388000	3104700	5240900	8062100	15106000			2458	3096	2599	15434;15435;15436;15437;15438;15439;15440;15441;15442	24411;24412;24413;24414;24415;24416;24417;24418;24419;24420;24421;24422;24423;24424;24425;24426;24427;24428;24429;24430;24431;24432;24433	24426
ATTLSNAVSSLASTGLSLTK	20	0	1921.04	tr|J9NZJ6|J9NZJ6_CANFA;tr|E2RCL7|E2RCL7_CANFA	tr|J9NZJ6|J9NZJ6_CANFA	J9NZJ6	299	318	yes	no	2;3	2.1755e-26	150.13	1	1				2	4983600	3954400	0	0	0	0			2459	1132	2600	15443;15444;15445;15446;15447;15448;15449;15450;15451;15452;15453;15454;15455;15456;15457;15458	24434;24435;24436;24437;24438;24439;24440;24441;24442;24443;24444;24445;24446;24447;24448;24449;24450;24451;24452;24453;24454;24455;24456;24457	24445
ATVAAFAASEGHSHPR	16	0	1607.78	tr|E2RJN7|E2RJN7_CANFA;tr|F1PLC3|F1PLC3_CANFA	tr|E2RJN7|E2RJN7_CANFA	E2RJN7	77	92	yes	no	2;3	3.0809e-66	206.49	1			1			698690	0	0	1993900	2531800	0			2461	1402	2602	15461;15462;15463;15464;15465	24460;24461;24462;24463;24464	24461
ATVFLAMGK	9	0	936.51	tr|F1PME4|F1PME4_CANFA	tr|F1PME4|F1PME4_CANFA	F1PME4	69	77	yes	yes	2	0.00067549	112.11					1		0	0	0	0	629620	2202400			2466	2387	2607	15476;15477	24488;24489	24489
ATVGEEYKADCPPARPAPENSR	22	2	2414.13	tr|E2RGG9|E2RGG9_CANFA	tr|E2RGG9|E2RGG9_CANFA	E2RGG9	57	78	yes	yes	3	0.0091716	52.19			1	1			0	0	446920	2291300	0	0			2467	1282	2608	15478;15479	24490;24491	24491
ATVHIQVNDVNEYAPVFK	18	0	2043.04	tr|J9JHQ1|J9JHQ1_CANFA;tr|F1PE64|F1PE64_CANFA	tr|J9JHQ1|J9JHQ1_CANFA	J9JHQ1	138	155	yes	no	2;3	1.0636e-18	149.24	2	1	1	1	1		29280000	34523000	11614000	5442000	35457000	81965000			2469	3065	2610	15487;15488;15489;15490;15491;15492;15493;15494	24499;24500;24501;24502;24503;24504;24505;24506;24507;24508;24509;24510;24511;24512;24513	24506
ATVQGAQHVFQHAVTQEGKPVTNQK	25	1	2702.39	tr|E2R857|E2R857_CANFA	tr|E2R857|E2R857_CANFA	E2R857	44	68	yes	yes	3;4	4.3975e-19	105.56	2	1	1	1	2		3037500	9027400	3364600	3621700	9623800	7169000			2473	948	2614	15526;15527;15528;15529;15530;15531;15532;15533;15534	24561;24562;24563;24564;24565;24566;24567;24568;24569;24570;24571;24572;24573;24574	24565
ATVTATTKVPEIR	13	1	1385.79	tr|F1PAP9|F1PAP9_CANFA	tr|F1PAP9|F1PAP9_CANFA	F1PAP9	2	14	yes	yes	2	7.9151e-05	111.88	1		1	1			193700	0	637760	771850	0	0			2476	1999	2617	15543;15544;15545	24583;24584;24585	24583
ATWGDGEDNSPSNVVSK	17	0	1761.78	tr|E2R516|E2R516_CANFA	tr|E2R516|E2R516_CANFA	E2R516	101	117	yes	yes	2	1.6967e-10	130.27			1				0	0	470140	0	0	0			2478	841	2619	15548;15549;15550;15551;15552	24588;24589;24590;24591;24592	24590
ATYGKDLEEVFK	12	1	1398.7	tr|J9P497|J9P497_CANFA;sp|Q29471|ANX13_CANFA	tr|J9P497|J9P497_CANFA	J9P497	58	69	yes	no	2	0.00074414	120.84	1						365620	0	0	0	0	0			2479	282	2620	15553;15554;15555;15556	24593;24594;24595;24596;24597	24594
ATYLEFIQQNEER	13	0	1639.78	tr|E2RH29|E2RH29_CANFA	tr|E2RH29|E2RH29_CANFA	E2RH29	2	14	yes	yes	2	7.758e-14	169.17	1						1534200	0	0	0	0	0			2481	1307	2622	15566;15567;15568;15569;15570	24611;24612;24613;24614;24615;24616;24617;24618	24616
ATYSVLGDILGSAMQNLQNLLR	22	0	2376.25	tr|J9PBN6|J9PBN6_CANFA;tr|F6UMP8|F6UMP8_CANFA	tr|J9PBN6|J9PBN6_CANFA	J9PBN6	949	970	yes	no	2;3	7.8034e-84	193.27		1	2	2	1		0	444690	10237000	5455600	3921000	1953000			2482	2916	2623;2624	15571;15572;15573;15574;15575;15576;15577;15578;15579;15580;15581	24619;24620;24621;24622;24623;24624;24625;24626;24627;24628;24629;24630;24631;24632;24633;24634;24635;24636;24637;24638;24639;24640;24641;24642;24643;24644	24634	1313
AVAEQIPLLVQGVR	14	0	1491.88	tr|F1PSC2|F1PSC2_CANFA;tr|J9P5V6|J9P5V6_CANFA	tr|F1PSC2|F1PSC2_CANFA	F1PSC2	958	971	yes	no	2;3	1.6926e-06	130.15		1	1	1			0	4501600	5419600	690550	0	0			2488	2543	2630	15593;15594;15595;15596;15597;15598;15599;15600;15601;15602;15603;15604;15605;15606;15607;15608	24659;24660;24661;24662;24663;24664;24665;24666;24667;24668;24669;24670;24671;24672;24673;24674;24675;24676;24677	24662
AVAFQDCPVDLFFVLDTSESVALR	24	0	2698.33	tr|F1PFM6|F1PFM6_CANFA	tr|F1PFM6|F1PFM6_CANFA	F1PFM6	27	50	yes	yes	2	4.8106e-05	69.99			1				0	0	1430900	0	1867400	0			2489	2157	2631	15609;15610	24678;24679;24680;24681;24682	24681
AVAFQNPQAHVLENLHAAAYR	21	0	2319.19	tr|E2RHL0|E2RHL0_CANFA	tr|E2RHL0|E2RHL0_CANFA	E2RHL0	163	183	yes	yes	2;3	1.2869e-23	133.98			1	1		1	0	0	772370	973870	0	0			2490	1331	2632	15611;15612;15613;15614;15615;15616	24683;24684;24685;24686;24687;24688;24689;24690;24691;24692;24693	24690
AVAGDASESALLK	13	0	1230.65	tr|J9NZA9|J9NZA9_CANFA;tr|F1PBA1|F1PBA1_CANFA;tr|Q28887|Q28887_CANFA;sp|P50997|AT1A1_CANFA;tr|B3SI03|B3SI03_CANFA	tr|J9NZA9|J9NZA9_CANFA	J9NZA9	444	456	no	no	2	1.201e-05	145.29	1	1	1	1			235740	5362200	4696700	12472000	0	0			2491	2022;227;372	2633	15617;15618;15619;15620;15621;15622;15623;15624;15625;15626	24694;24695;24696;24697;24698;24699;24700;24701;24702;24703;24704;24705;24706	24697
AVAGNISDPGLQK	13	0	1268.67	tr|J9P4F3|J9P4F3_CANFA;tr|F1PKR3|F1PKR3_CANFA	tr|J9P4F3|J9P4F3_CANFA	J9P4F3	803	815	yes	no	2	4.4248e-06	149.69	1	1				1	521380	8404200	0	0	0	0			2492	3268	2634	15627;15628;15629;15630;15631;15632;15633	24707;24708;24709;24710;24711;24712;24713	24713
AVAHHTDCTFIR	12	0	1426.68	tr|E2RM61|E2RM61_CANFA	tr|E2RM61|E2RM61_CANFA	E2RM61	153	164	yes	yes	3	0.0008011	85.813		1					0	4410900	0	0	0	0			2493	1520	2635	15634	24714	24714
AVAHHTTAAFIR	12	0	1293.69	tr|E2RH48|E2RH48_CANFA	tr|E2RH48|E2RH48_CANFA	E2RH48	218	229	yes	yes	2;3	0.00023041	117.09	1			2			1250100	0	0	3035700	986390	0			2494	1309	2636	15635;15636;15637;15638	24715;24716;24717;24718	24715
AVAISLPK	8	0	797.501	tr|C7C419|C7C419_CANFA;tr|E2RHY7|E2RHY7_CANFA	tr|C7C419|C7C419_CANFA	C7C419	301	308	yes	no	2	0.016683	79.713				1			0	0	0	1041300	0	0			2497	383	2639	15654;15655	24734;24735	24735
AVALDLPGFGNSAPSK	16	0	1542.8	tr|E2RM00|E2RM00_CANFA	tr|E2RM00|E2RM00_CANFA	E2RM00	209	224	yes	yes	2	6.7788e-05	92.427	1				1		2866000	0	0	0	1838700	8779200			2498	1507	2640	15656;15657;15658	24736;24737;24738;24739	24737
AVALPLQR	8	0	866.534	tr|J9NVU0|J9NVU0_CANFA;tr|E2RL88|E2RL88_CANFA	tr|J9NVU0|J9NVU0_CANFA	J9NVU0	69	76	yes	no	2	0.03122	69.176				1			0	0	0	649610	0	0			2499	1470	2641	15659;15660;15661;15662;15663	24740;24741;24742;24743;24744	24743
AVANETGAFFFLINGPEIMSK	21	0	2255.13	tr|E2RLQ9|E2RLQ9_CANFA	tr|E2RLQ9|E2RLQ9_CANFA	E2RLQ9	273	293	yes	yes	2;3	6.8186e-60	182.77	2	2	1	1		3	3901200	5698000	3298300	2313100	0	0			2501	1494	2643;2644	15666;15667;15668;15669;15670;15671;15672;15673;15674;15675;15676;15677;15678;15679;15680;15681;15682;15683;15684;15685;15686;15687;15688;15689;15690;15691;15692;15693;15694;15695;15696;15697;15698;15699	24747;24748;24749;24750;24751;24752;24753;24754;24755;24756;24757;24758;24759;24760;24761;24762;24763;24764;24765;24766;24767;24768;24769;24770;24771;24772;24773;24774;24775;24776;24777;24778;24779;24780;24781;24782;24783;24784;24785;24786;24787;24788;24789;24790;24791;24792;24793;24794;24795;24796;24797;24798;24799;24800;24801;24802;24803;24804;24805;24806;24807;24808	24783	674
AVANQTSATFLR	12	0	1277.67	tr|F1PQ40|F1PQ40_CANFA	tr|F1PQ40|F1PQ40_CANFA	F1PQ40	238	249	yes	yes	2	0.00029353	132.86	1	1					284570	4214200	0	0	0	0			2502	2462	2645	15700;15701;15702;15703	24809;24810;24811;24812;24813;24814	24810
AVANSSPVNPVVFFDVSIGGQEVGR	25	0	2544.3	tr|E2R198|E2R198_CANFA	tr|E2R198|E2R198_CANFA	E2R198	2	26	yes	yes	2;3	1.6065e-05	73.459	1	2					1044700	3480600	0	0	0	0			2503	710	2646	15704;15705;15706	24815;24816;24817;24818;24819	24817
AVAQALEVIPR	11	0	1165.68	tr|E2RB79|E2RB79_CANFA;tr|F1PDX9|F1PDX9_CANFA	tr|E2RB79|E2RB79_CANFA	E2RB79	439	449	yes	no	2	0.00012771	125.36	1	1	1	1	1	1	16876000	19576000	5521400	5966600	3983500	32710000			2504	1069	2647	15707;15708;15709;15710;15711;15712;15713;15714;15715;15716;15717;15718;15719;15720;15721;15722;15723;15724	24820;24821;24822;24823;24824;24825;24826;24827;24828;24829;24830;24831;24832;24833;24834;24835;24836;24837	24834
AVASAAAALVLK	12	0	1083.67	tr|F1PSC2|F1PSC2_CANFA;tr|J9P5V6|J9P5V6_CANFA	tr|F1PSC2|F1PSC2_CANFA	F1PSC2	674	685	yes	no	2	1.5797e-05	150.46			1	1			0	0	641790	847630	0	0			2505	2543	2648	15725;15726;15727;15728;15729;15730;15731;15732;15733;15734	24838;24839;24840;24841;24842;24843;24844;24845;24846;24847;24848	24841
AVASQLDCNFLK	12	0	1364.68	tr|J9P1N0|J9P1N0_CANFA	tr|J9P1N0|J9P1N0_CANFA	J9P1N0	192	203	yes	yes	2	0.0082196	68.171			1				0	0	1228300	0	0	0			2507	3234	2650	15736	24850	24850
AVATLGPISVAIDAGHQSFQFYK	23	0	2419.25	sp|Q9GL24|CATL1_CANFA	sp|Q9GL24|CATL1_CANFA	Q9GL24	239	261	yes	yes	2;3	1.112e-41	157.02	2	2	1	3	2	1	28929000	20972000	7194000	6959500	217310000	123430000			2511	335	2654	15751;15752;15753;15754;15755;15756;15757;15758;15759;15760;15761;15762;15763	24872;24873;24874;24875;24876;24877;24878;24879;24880;24881;24882;24883;24884;24885;24886;24887;24888;24889;24890;24891;24892;24893;24894;24895;24896;24897;24898;24899;24900;24901;24902;24903;24904	24899
AVAVVVDPIQSVK	13	0	1323.78	tr|J9NRI0|J9NRI0_CANFA;tr|F1PGY4|F1PGY4_CANFA	tr|J9NRI0|J9NRI0_CANFA	J9NRI0	140	152	yes	no	2	5.3223e-05	149.41	1						5034400	0	0	0	0	0			2512	2211	2655	15764;15765;15766;15767;15768;15769;15770	24905;24906;24907;24908;24909;24910;24911	24908
AVCMLSNTTAIAEAWAR	17	0	1863.9	tr|L7N0B2|L7N0B2_CANFA;tr|F1PLM3|F1PLM3_CANFA;tr|E2RBC3|E2RBC3_CANFA;tr|E2RNQ2|E2RNQ2_CANFA;tr|A0A077LQA5|A0A077LQA5_CANFA;tr|E2QTQ9|E2QTQ9_CANFA;tr|J9NXT1|J9NXT1_CANFA;tr|F1PE21|F1PE21_CANFA;tr|L7N0G4|L7N0G4_CANFA	tr|L7N0G4|L7N0G4_CANFA	L7N0B2	374	390	no	no	2;3	2.2738e-82	212.32	3	3	2	1	1	4	8790000	21554000	6994200	2586100	7121400	8101800			2513	3381;3378;1591;1079;357	2656;2657	15771;15772;15773;15774;15775;15776;15777;15778;15779;15780;15781;15782;15783;15784;15785;15786;15787;15788;15789;15790;15791;15792;15793;15794;15795;15796;15797;15798;15799;15800;15801;15802;15803;15804;15805;15806;15807;15808;15809;15810;15811;15812;15813;15814;15815;15816;15817;15818;15819;15820	24912;24913;24914;24915;24916;24917;24918;24919;24920;24921;24922;24923;24924;24925;24926;24927;24928;24929;24930;24931;24932;24933;24934;24935;24936;24937;24938;24939;24940;24941;24942;24943;24944;24945;24946;24947;24948;24949;24950;24951;24952;24953;24954;24955;24956;24957;24958;24959;24960;24961;24962;24963;24964;24965;24966;24967;24968;24969;24970;24971;24972;24973;24974;24975;24976;24977;249…	24945	265
AVCSQEAMTGPCR	13	0	1465.61	tr|J9P8F0|J9P8F0_CANFA;tr|E2RPM5|E2RPM5_CANFA	tr|J9P8F0|J9P8F0_CANFA	J9P8F0	308	320	yes	no	2	6.4593e-09	158.52			1		1		0	0	558130	0	0	336150			2514	1639	2658	15821;15822	25000;25001	25000
AVDFGGHDLGSCVR	14	0	1488.68	tr|J9NXG6|J9NXG6_CANFA;tr|E2QUX6|E2QUX6_CANFA	tr|J9NXG6|J9NXG6_CANFA	J9NXG6	180	193	yes	no	2;3	0.0008458	89.26					2		0	0	0	0	0	3936700			2516	3165	2660	15826;15827	25008;25009	25008
AVDIPHMDIEALKK	14	1	1578.84	tr|E2R9V0|E2R9V0_CANFA;tr|J9P122|J9P122_CANFA	tr|E2R9V0|E2R9V0_CANFA	E2R9V0	79	92	yes	no	2;3;4	0.0076775	74.987		2					0	9007000	0	0	0	0			2521	1015	2666	15843;15844;15845;15846;15847;15848;15849	25027;25028;25029;25030;25031;25032;25033	25029
AVDLLNYTQWFPIVIFFNPDSR	22	0	2654.35	tr|J9P749|J9P749_CANFA;sp|Q95168|ZO2_CANFA;tr|F1PEE3|F1PEE3_CANFA;tr|J9P013|J9P013_CANFA	tr|J9P749|J9P749_CANFA	J9P749	781	802	yes	no	2;3	1.1166e-15	104.38		1			3		0	0	0	0	1026700	2760200			2522	329	2667	15850;15851;15852;15853;15854;15855	25034;25035;25036;25037;25038;25039;25040;25041;25042	25039
AVDPDSPAEASGLR	14	0	1383.66	tr|E2RGF3|E2RGF3_CANFA;tr|I2FJU1|I2FJU1_CANFA	tr|E2RGF3|E2RGF3_CANFA	E2RGF3	188	201	yes	no	2	1.1929e-14	163.33		1	1				0	15719000	1529900	0	0	0			2524	1280	2669	15857;15858;15859;15860;15861;15862;15863;15864;15865;15866;15867	25044;25045;25046;25047;25048;25049;25050;25051;25052;25053;25054;25055;25056;25057	25055
AVDSLVPIGR	10	0	1025.59	tr|E2RNG2|E2RNG2_CANFA	tr|E2RNG2|E2RNG2_CANFA	E2RNG2	195	204	yes	yes	2	0.00023429	116.52		1		1	1	1	0	2042700	0	1990400	1116700	4127500			2528	1582	2674	15893;15894;15895;15896;15897;15898;15899;15900;15901;15902	25094;25095;25096;25097;25098;25099;25100;25101;25102;25103;25104	25097
AVDSQILPK	9	0	969.549	tr|F1Q424|F1Q424_CANFA;tr|J9PA17|J9PA17_CANFA	tr|F1Q424|F1Q424_CANFA	F1Q424	252	260	yes	no	2	0.0013244	97.565	1	1		1			92448	2782700	0	3463700	0	0			2529	2876	2675	15903;15904;15905;15906;15907;15908;15909;15910	25105;25106;25107;25108;25109;25110;25111;25112;25113	25105
AVDTALYVIQGEDR	14	0	1548.78	tr|E2QVK0|E2QVK0_CANFA	tr|E2QVK0|E2QVK0_CANFA	E2QVK0	281	294	yes	yes	2	0.01755	69.878	1						1919100	0	0	0	0	0			2530	477	2676	15911	25114	25114
AVDYWARPGPFSTR	14	1	1621.8	sp|Q01634|IDUA_CANFA	sp|Q01634|IDUA_CANFA	Q01634	621	634	no	no	2;3	0.014184	61.167					1		0	0	0	0	9368700	6722000			2533	264	2679	15917;15918;15919	25125;25126;25127	25125
AVEDIHGLFTLSK	13	0	1428.76	tr|E2RSR5|E2RSR5_CANFA	tr|E2RSR5|E2RSR5_CANFA	E2RSR5	252	264	yes	yes	2;3	0.011999	63.181		1					0	2032000	0	0	0	0			2536	1791	2682	15922;15923;15924;15925;15926;15927	25130;25131;25132;25133;25134;25135	25132
AVEEKIEWLESHQDADIEDFK	21	1	2530.19	tr|F1PIC7|F1PIC7_CANFA	tr|F1PIC7|F1PIC7_CANFA	F1PIC7	597	617	yes	yes	3	2.2372e-23	132.9					1	1	0	0	0	0	0	6239800			2540	2264	2686	15933;15934;15935;15936;15937	25143;25144;25145;25146;25147;25148;25149;25150;25151	25147
AVEEKIEWLESHQDADIEDFKAK	23	2	2729.32	tr|F1PIC7|F1PIC7_CANFA	tr|F1PIC7|F1PIC7_CANFA	F1PIC7	597	619	yes	yes	3;4	2.4075e-31	137.86			1	1	1	2	0	0	2230200	953990	0	22489000			2541	2264	2687	15938;15939;15940;15941;15942;15943;15944;15945;15946;15947;15948;15949;15950	25152;25153;25154;25155;25156;25157;25158;25159;25160;25161;25162;25163;25164;25165;25166;25167;25168;25169	25153
AVEIYASVAQLTPVDSEALENEANK	25	0	2660.32	tr|F1PHK9|F1PHK9_CANFA	tr|F1PHK9|F1PHK9_CANFA	F1PHK9	1142	1166	yes	yes	2;3	4.6285e-71	172.34	2	2	1	2	1		5956000	12556000	1383600	844830	15516000	12203000			2552	2231	2699	16023;16024;16025;16026;16027;16028;16029;16030;16031;16032;16033	25264;25265;25266;25267;25268;25269;25270;25271;25272;25273;25274;25275;25276;25277;25278;25279;25280;25281;25282;25283;25284;25285;25286;25287;25288;25289;25290;25291;25292;25293;25294;25295;25296;25297;25298;25299;25300;25301;25302	25291
AVENSSTAIGIR	12	0	1216.64	tr|J9P849|J9P849_CANFA;tr|E2RKR4|E2RKR4_CANFA	tr|J9P849|J9P849_CANFA	J9P849	30	41	yes	no	2	2.7828e-07	154.36	1	1	1			1	1965000	15439000	966880	0	851280	0			2555	1448	2702	16038;16039;16040;16041;16042;16043;16044;16045;16046;16047	25308;25309;25310;25311;25312;25313;25314;25315;25316;25317;25318	25318
AVEVATVLIQPTVLR	15	0	1607.96	tr|F1PR26|F1PR26_CANFA	tr|F1PR26|F1PR26_CANFA	F1PR26	257	271	yes	yes	2;3	5.3856e-09	150.05	1	2	1		1	1	6528400	18245000	869490	0	15239000	14214000			2558	2496	2705	16051;16052;16053;16054;16055;16056;16057;16058;16059;16060;16061;16062;16063;16064;16065;16066;16067;16068;16069	25322;25323;25324;25325;25326;25327;25328;25329;25330;25331;25332;25333;25334;25335;25336;25337;25338;25339;25340;25341;25342;25343;25344;25345;25346	25346
[truncated: 12,826 more rows]

## Sheet: S2
Supplementary Table S2. Proteins identified in MDCK, 21D1 and 21D1-MMP1 secretome								Peptidesc							Sequence Coveragec							Secretome LFQ intensityd						N.Secretome Ratiose
[truncated: 1,432 more rows]

[truncated: 3 more sheets: S3, S4, S5]
